# Supplementary material for: Temperature Differentially Affects Gene Expression in Antarctic Thraustochytrid Oblongichytrium sp. RT2316-13
Source: Mar Drugs. 2020 Nov 18;18(11):563. doi: 10.3390/md18110563 (PMC7698632; doi:10.3390/md18110563)
Supplement: Supplementary file 1 [file marinedrugs-18-00563-s001.zip]

Archive with 3 entries (2 files):
- marinedrugs-18-00563-s001/CShene_Supplemental Material_2.pdf
- marinedrugs-18-00563-s001/Paredes_et_al.xlsx
- marinedrugs-18-00563-s001/
