# Supplementary material for: Temperature Differentially Affects Gene Expression in Antarctic Thraustochytrid Oblongichytrium sp. RT2316-13
Source: Mar Drugs. 2020 Nov 18;18(11):563. doi: 10.3390/md18110563 (PMC7698632; doi:10.3390/md18110563)
Supplement: Supplementary file 1 [file marinedrugs-18-00563-s001.zip › marinedrugs-18-00563-s001/Paredes_et_al.xlsx]

## Sheet: Repressed_Oblongichytrium_Fina
GENE_ID	SWISSPROT_ID	PROTEIN_NAME	%ID	E-Value	log2FC	logCPM	FDR	Control_1	Control_2	Control_3	Treatment_1	Treatment_2	Treatment_3	PANTHER_ID	PROTEIN_CLASS
TRINITY_DN991_c3_g1	4CL2_PETCR	4-coumarate--CoA ligase 1	41.9	2e-116	-2.49802	7.01556	8.1891e-26	3642.04	3503.94	2065.54	320.21	405.25	346.87	PC00262	metabolite interconversion enzyme
TRINITY_DN980_c0_g3	ACT1_ABSGL	Actin-1	94.05	5e-55	-9.76311	2.25205	0.000909649	309.11	79.47	21.2	0	0	0	PC00085	cytoskeletal protein
TRINITY_DN970_c0_g1	TYR3_CAEEL	Putative tyrosinase-like protein tyr-3	27.93	1e-12	-3.21761	3.49595	0.000121889	391.71	338.02	144.83	15.11	19.45	25.12	PC00262	metabolite interconversion enzyme
TRINITY_DN969_c3_g1	WRK19_ARATH	Probable WRKY transcription factor 19	45.08	3e-09	-2.35131	4.47446	1.37089e-06	685.52	560.26	314.77	60.77	67.02	70.62	no_data	no_data
TRINITY_DN9686_c0_g1	RL32B_SCHPO	60S ribosomal protein L32-B	68.99	8e-55	-6.21589	3.12427	0.0171169	276.4	561.78	31.49	0	5.81	0	PC00263	translational protein
TRINITY_DN954_c1_g1	RA51C_HUMAN	DNA repair protein RAD51 homolog 3	43.24	5e-72	-2.71213	4.55458	4.84154e-07	821.35	768.62	235.74	65.73	59.58	45.4	no_data	no_data
TRINITY_DN9503_c0_g1	VRDA_ASPPA	Versiconal hemiacetal acetate reductase	49.71	1e-105	-7.99274	0.602865	0.0023303	46.77	62.17	15.08	0	0	0	PC00262	metabolite interconversion enzyme
TRINITY_DN897_c1_g1	CPT2_DANRE	Carnitine O-palmitoyltransferase 2. mitochondrial	33.4	1e-62	-2.16138	4.54711	9.35062e-07	691.86	627.75	308.74	83.38	74.45	77.25	PC00262	metabolite interconversion enzyme
TRINITY_DN8925_c0_g1	H2B_USTMA	Histone H2B	91.21	2e-53	-9.36029	1.86595	0.000333647	181.73	105.13	26.78	0	0	0	PC00171	nucleic acid binding protein
TRINITY_DN8746_c0_g1	KCNH6_HUMAN	Potassium voltage-gated channel subfamily H member 6	27.78	6e-45	-4.15156	1.74076	0.00578524	122.9	56.27	60.04	1.59	2.65	3.96	no_data	no_data
TRINITY_DN8629_c0_g1	ACSA_RHOCB	Acetyl-coenzyme A synthetase {ECO:0000255|HAMAP-Rule:MF_01123}	88.46	8e-08	-8.2566	0.835496	0.00422596	19.4	51.9	51.26	0	0	0	PC00262	metabolite interconversion enzyme
TRINITY_DN857_c1_g1	PHO32_ARATH	Universal stress protein PHOS32 {ECO:0000303|PubMed:12644671}	33.78	1e-06	-2.43894	9.864	3.47204e-33	27937.4	27265.2	12737.9	2827.28	2637.05	2553.05	no_data	no_data
TRINITY_DN8472_c1_g1	SMD2_DICDI	Probable small nuclear ribonucleoprotein Sm D2	69.44	2e-27	-8.66743	1.21643	0.00236325	64.81	139.54	12.42	0	0	0	PC00171	nucleic acid binding protein
TRINITY_DN844_c0_g1	PPA27_ARATH	Probable inactive purple acid phosphatase 27	29.35	4e-50	-3.81248	0.915553	0.040253	82.47	51.71	12.33	0.63	2.75	1.98	no_data	no_data
TRINITY_DN833_c0_g1	PHO1_ARATH	Phosphate transporter PHO1 {ECO:0000303|PubMed:11971143}	29.22	1e-41	-4.91003	-0.150514	0.0371993	27.74	29.85	7.18	0	0	0.59	PC00227	transporter
TRINITY_DN823_c0_g1	BL1S2_DROME	Biogenesis of lysosome-related organelles complex 1 subunit 2	33.03	1e-11	-5.1087	0.00647228	0.0202764	28.24	27	14.37	0	0	1.29	no_data	no_data
TRINITY_DN82_c0_g1	COTA_BACSU	Spore coat protein A	21.51	3e-08	-2.08376	7.02669	6.24415e-10	4385.02	3200.9	1516.98	415.54	519.73	436.29	PC00262	metabolite interconversion enzyme
TRINITY_DN784_c3_g1	ADAL_ARATH	N6-mAMP deaminase {ECO:0000303|PubMed:29884623}	31.28	2e-50	-4.54878	1.34087	0.0157411	81.72	61.6	42.75	0	2.24	3.17	PC00262	metabolite interconversion enzyme
TRINITY_DN7828_c0_g1	PGDA1_BACCR	Peptidoglycan-N-acetylglucosamine deacetylase BC_1960 {ECO:0000303|PubMed:15961396}	33.52	3e-12	-2.50906	2.30153	0.033042	100.38	200.57	65.19	12.36	13.95	13.45	no_data	no_data
TRINITY_DN7604_c0_g1	RS5_NEUCR	40S ribosomal protein S5	76.24	4e-111	-8.64204	1.19256	0.0019107	74.01	121.1	12.86	0	0	0	PC00263	translational protein
TRINITY_DN699_c3_g1	ATAD1_BOVIN	ATPase family AAA domain-containing protein 1	43.56	2e-77	-4.95997	0.59231	0.0164602	56.47	31.18	20.75	0	0.92	0.89	no_data	no_data
TRINITY_DN6899_c0_g1	FADA5_MYCTU	Steroid 3-ketoacyl-CoA thiolase {ECO:0000303|PubMed:25482540}	41.67	2e-77	-2.67254	7.1843	5.98517e-43	3990.21	4347.66	2318.58	341.56	368.28	375.56	PC00262	metabolite interconversion enzyme
TRINITY_DN613_c1_g1	S12A2_HUMAN	Solute carrier family 12 member 2	35.29	3e-123	-5.05249	-0.0331498	0.0489424	16.79	55.51	6.03	0	0	0.79	no_data	no_data
TRINITY_DN6105_c0_g1	FMRF_APLCA	FMRF-amide neuropeptides	38.2	2e-10	-9.14182	1.65866	0.000199094	102.5	149.05	29.8	0	0	0	no_data	no_data
TRINITY_DN596_c0_g1	COX9_SCHPO	Cytochrome c oxidase subunit 9. mitochondrial	38.6	3e-07	-13.224	5.6628	1.32518e-37	1642.46	2718.59	480.09	0	0	0	no_data	no_data
TRINITY_DN594_c0_g2	ARL3_XENLA	ADP-ribosylation factor-like protein 3	30.94	1e-23	-3.34004	2.34521	0.00930269	182.23	108.17	79.47	4.97	10.08	9.2	no_data	no_data
TRINITY_DN5910_c0_g1	WRK19_ARATH	Probable WRKY transcription factor 19	38.35	5e-17	-2.08242	4.41119	3.23514e-06	547.57	642.96	289.31	71.44	68.75	82.49	no_data	no_data
TRINITY_DN580_c0_g1	PLA11_ARATH	Phospholipase A(1) DAD1. chloroplastic	32.65	1e-06	-3.82005	1.9366	0.00461241	137.45	113.12	48.43	3.06	3.56	6.03	no_data	no_data
TRINITY_DN573_c3_g1	TRMO_MOUSE	tRNA (adenine(37)-N6)-methyltransferase	40.99	6e-28	-3.20712	3.49996	0.00250072	302.89	505.13	126.21	10.99	38.19	10.78	no_data	no_data
TRINITY_DN56_c0_g5	MICAL_DROME	[F-actin]-monooxygenase Mical	34.83	2e-46	-3.87695	3.14749	0.0140748	362.6	153.04	144.39	0.63	16.3	13.15	no_data	no_data
TRINITY_DN536_c0_g2	TX264_HUMAN	Testis-expressed protein 264	34	7e-15	-2.17986	8.26848	1.54283e-24	5990.16	10559.9	5086.03	961.7	1031.42	1078.61	no_data	no_data
TRINITY_DN53054_c0_g1	ATPG_YARLI	ATP synthase subunit gamma. mitochondrial {ECO:0000250|UniProtKB:P38077}	47.62	3e-37	-7.68431	0.330976	0.0189428	60.58	9.89	15.7	0	0	0	PC00227	transporter
TRINITY_DN52587_c0_g1	NDUA8_NEUCR	NADH-ubiquinone oxidoreductase 20.8 kDa subunit	49.66	3e-46	-7.99071	0.601036	0.00509257	70.28	35.17	12.51	0	0	0	PC00262	metabolite interconversion enzyme
TRINITY_DN52013_c0_g1	NO_DATA	NO_DATA	NO_DATA	NO_DATA	-11.223	3.67872	0.0226323	158.97	1293.9	0	0	0	0	PC00262	metabolite interconversion enzyme
TRINITY_DN51878_c0_g1	YM71_YEAST	NADP-dependent 3-hydroxy acid dehydrogenase {ECO:0000303|PubMed:12535615}	47.75	1e-52	-8.02184	0.631055	0.0113906	11.94	112.93	14.99	0	0	0	PC00262	metabolite interconversion enzyme
TRINITY_DN5163_c0_g1	RL12_HUMAN	60S ribosomal protein L12	73.49	1e-75	-9.36724	1.87274	0.00125848	221.54	65.78	20.93	0	0	0	PC00263	translational protein
TRINITY_DN512_c0_g2	DPOLL_RAT	DNA polymerase lambda {ECO:0000305}	36.77	8e-19	-2.80191	4.48273	2.36633e-05	625.44	746.76	320.44	38.68	86.67	27.99	PC00171	nucleic acid binding protein
TRINITY_DN50848_c0_g1	ADH7_YEAST	NADP-dependent alcohol dehydrogenase 7	30.6	2e-09	-8.66026	1.20974	0.00229043	67.05	135.93	11.62	0	0	0	PC00262	metabolite interconversion enzyme
TRINITY_DN50807_c0_g1	ATPD_AGABI	ATP synthase subunit delta. mitochondrial	68.09	1e-61	-8.68171	1.2282	0.0067465	143.55	26.24	15.96	0	0	0	PC00227	transporter
TRINITY_DN50744_c0_g1	RL37A_YEAST	60S ribosomal protein L37-A {ECO:0000303|PubMed:9559554}	77.38	5e-41	-11.9722	4.41794	6.82081e-21	875.21	809.68	235.83	0	0	0	PC00263	translational protein
TRINITY_DN50660_c0_g1	EI2BL_PYRHO	Putative translation initiation factor eIF-2B subunit 2-like	25.73	1e-16	-2.22446	3.59664	0.00205888	285.48	348.66	194.32	46.39	32.8	37.19	no_data	no_data
TRINITY_DN50627_c0_g1	ALF_NEUCR	Fructose-bisphosphate aldolase	69.06	2e-178	-8.84906	1.38406	0.000705841	90.93	120.91	20.04	0	0	0	no_data	no_data
TRINITY_DN50544_c0_g1	EF1A_PUCGR	Elongation factor 1-alpha	89.39	0	-8.4676	3.09155	9.58981e-07	412.48	223.76	92.77	0	0	1.19	PC00263	translational protein
TRINITY_DN50540_c0_g1	MSRA_SCHPO	Probable peptide methionine sulfoxide reductase	66.13	3e-56	-8.53632	1.09718	0.00746467	42.67	158.55	6.74	0	0	0	PC00262	metabolite interconversion enzyme
TRINITY_DN503_c0_g2	USB1_DICDI	U6 snRNA phosphodiesterase {ECO:0000255|HAMAP-Rule:MF_03040}	29.46	1e-08	-3.80805	4.55285	1.27385e-10	722.34	597.33	452.42	37.09	33.3	16.02	no_data	no_data
TRINITY_DN49678_c0_g1	SOL3_ALTSO	Short chain dehydrogenase sol3 {ECO:0000303|PubMed:20486243}	32.52	3e-10	-7.18629	-0.0800868	0.0421303	13.81	64.64	3.28	0	0	0	PC00262	metabolite interconversion enzyme
TRINITY_DN493_c3_g1	CPPED_BOVIN	Serine/threonine-protein phosphatase CPPED1	38.14	4e-40	-7.92783	0.544205	0.00567304	64.19	23	18.8	0	0	0	no_data	no_data
TRINITY_DN49_c6_g1	WRK19_ARATH	Probable WRKY transcription factor 19	39.9	1e-26	-4.60618	0.292667	0.0225162	31.1	48.86	12.68	0	0.81	0.79	no_data	no_data
TRINITY_DN48669_c0_g1	RBM39_PONAB	RNA-binding protein 39	99.04	2e-64	-7.35283	0.047982	0.0254601	43.16	7.79	16.5	0	0	0	no_data	no_data
TRINITY_DN48491_c0_g1	CYC_THELA	Cytochrome c	77.14	4e-57	-10.1637	2.63925	4.06419e-06	227.14	301.14	49.76	0	0	0	no_data	no_data
TRINITY_DN48199_c0_g1	RT4I1_DANRE	Reticulon-4-interacting protein 1 homolog. mitochondrial	35.29	6e-31	-6.8042	-0.390528	0.0216726	20.15	30.61	5.41	0	0	0	no_data	no_data
TRINITY_DN48160_c0_g1	RL27B_SCHPO	60S ribosomal protein L27-B	66.18	4e-62	-6.30582	2.96664	0.00488277	331.25	290.68	71.4	0	5.19	0	PC00263	translational protein
TRINITY_DN47725_c0_g1	RCF2_SCHPO	Respiratory supercomplex factor 2 homolog C1565.01	31.94	1e-07	-7.81242	0.443229	0.00374299	52	32.32	17.12	0	0	0	no_data	no_data
TRINITY_DN47604_c0_g1	UBC1_MAGO7	Ubiquitin-conjugating enzyme E2-16 kDa	89.12	1e-95	-8.65167	1.20013	0.000570906	60.95	108.55	26.61	0	0	0	PC00260	protein modifying enzyme
TRINITY_DN47580_c0_g1	RL17_HUMAN	60S ribosomal protein L17	62.68	1e-58	-10.2491	2.72215	3.54761e-07	239.33	250.19	84.97	0	0	0	no_data	no_data
TRINITY_DN47367_c0_g1	UGPA_CRIGR	UTP--glucose-1-phosphate uridylyltransferase	64.44	6e-99	-6.58824	-0.557582	0.0206275	16.67	21.1	6.74	0	0	0	no_data	no_data
TRINITY_DN47348_c0_g1	RL19_DROME	60S ribosomal protein L19	72.12	8e-53	-10.7209	3.18339	3.7479e-07	219.43	622.04	63.59	0	0	0	PC00263	translational protein
TRINITY_DN47227_c0_g1	MDH_KLEVA	Malate dehydrogenase	53.97	8e-13	-10.3675	2.83951	0.0351936	296.8	429.27	0	0	0	0	PC00262	metabolite interconversion enzyme
TRINITY_DN471_c0_g1	OSM1_SCHPO	Fumarate reductase	36.66	5e-73	-2.74022	6.20421	1.58923e-23	2388.18	2043.7	1042.75	183.78	179.86	164.58	PC00262	metabolite interconversion enzyme
TRINITY_DN4627_c0_g1	GOT1_YEAST	Protein transport protein GOT1	43.86	7e-10	-2.55447	3.16342	0.00852929	260.72	267.49	122.48	22.51	14.97	32.34	no_data	no_data
TRINITY_DN459_c0_g1	MYO6_CHICK	Unconventional myosin-VI	27.08	3e-75	-2.09284	5.37456	2.13793e-06	1400.89	949.23	507.23	182.09	114.07	138.08	PC00085	cytoskeletal protein
TRINITY_DN4583_c0_g1	PROA_SYNP2	Gamma-glutamyl phosphate reductase {ECO:0000255|HAMAP-Rule:MF_00412}	51.28	3e-133	-4.27164	0.462105	0.0180105	22.02	75.09	14.01	0.74	0.81	0.69	PC00262	metabolite interconversion enzyme
TRINITY_DN45581_c0_g1	RS14_PODCA	40S ribosomal protein S14	88.8	5e-64	-6.03184	1.56942	0.00816884	92.92	131.94	31.49	0	0	1.88	PC00263	translational protein
TRINITY_DN45485_c0_g1	HIS1_DEBHA	ATP phosphoribosyltransferase	58.1	2e-65	-7.53444	0.205359	0.00768497	20.15	64.45	11.44	0	0	0	PC00262	metabolite interconversion enzyme
TRINITY_DN4545_c0_g1	Y305_SYNY3	TVP38/TMEM64 family membrane protein slr0305	30.58	1e-21	-4.54313	0.225062	0.0496502	10.82	63.31	16.41	1.37	1.43	0	no_data	no_data
TRINITY_DN45282_c0_g1	SLM1_SCHPO	Cytoskeletal signaling protein slm1	32.59	2e-28	-8.25264	0.836003	0.0019778	42.04	96.01	16.94	0	0	0	no_data	no_data
TRINITY_DN4482_c1_g1	MFSD6_HUMAN	Major facilitator superfamily domain-containing protein 6	20.06	2e-07	-5.78517	1.80497	0.0161409	135.71	188.4	6.65	0.85	1.73	0	no_data	no_data
TRINITY_DN44793_c0_g1	PSA3_SCHPO	Probable proteasome subunit alpha type-3	48.65	1e-16	-8.31321	0.895038	0.0215428	9.7	165.59	9.31	0	0	0	no_data	no_data
TRINITY_DN4449_c0_g1	FOI_DROME	Zinc transporter foi	39.46	8e-20	-2.78267	3.27563	0.0235156	76.62	388.02	221.91	20.71	14.36	30.56	PC00227	transporter
TRINITY_DN44149_c0_g1	ADT_NEUCR	ADP.ATP carrier protein	76.41	3e-148	-9.63047	2.12405	8.24688e-05	210.22	122.62	39.82	0	0	0	no_data	no_data
TRINITY_DN4389_c0_g1	WSP1_SCHPO	Wiskott-Aldrich syndrome protein homolog 1	30.83	2e-14	-4.08895	2.44506	0.0467451	182.73	232.51	49.84	10.57	0	4.65	no_data	no_data
TRINITY_DN43486_c0_g1	THIO_MALSM	Thioredoxin {ECO:0000303|PubMed:17182577. ECO:0000303|PubMed:19032234. ECO:0000312|EMBL:CAI78451.1}	65.31	6e-42	-8.76704	1.30695	0.000603397	100.26	77	27.41	0	0	0	no_data	no_data
TRINITY_DN42917_c0_g1	METK_SCHPO	S-adenosylmethionine synthase	78.77	5e-80	-8.8824	1.41559	0.000952369	87.32	140.3	16.59	0	0	0	PC00262	metabolite interconversion enzyme
TRINITY_DN42610_c0_g1	RL38_ANOGA	60S ribosomal protein L38	55.7	3e-20	-6.23307	2.89653	0.00538729	247.04	368.06	68.03	0	4.69	0	PC00263	translational protein
TRINITY_DN42481_c0_g1	ARF_VIGUN	ADP-ribosylation factor	91.11	1e-119	-7.38469	0.0784325	0.00791281	21.89	52.47	10.29	0	0	0	PC00095	protein-binding activity modulator
TRINITY_DN42474_c0_g1	RS30_SCHPO	40S ribosomal protein S30-B	81.48	4e-12	-11.0743	3.53076	1.04605e-07	231.12	885.92	71.13	0	0	0	no_data	no_data
TRINITY_DN42016_c0_g1	FUMH_RHIOR	Fumarate hydratase. mitochondrial {ECO:0000250|UniProtKB:P08417}	62.96	5e-26	-9.73905	2.2304	0.00191585	39.43	442.77	18.89	0	0	0	PC00262	metabolite interconversion enzyme
TRINITY_DN41812_c0_g1	ATPF_YEAST	ATP synthase subunit 4. mitochondrial	44.54	4e-58	-7.84069	0.467664	0.00390446	53.11	29.47	18.71	0	0	0	PC00227	transporter
TRINITY_DN41802_c0_g1	RUXE_CAEEL	Probable small nuclear ribonucleoprotein E	62.07	6e-07	-10.3137	2.78752	0.039954	177.63	561.21	0	0	0	0	PC00171	nucleic acid binding protein
TRINITY_DN41788_c0_g1	Y2408_MYCS2	Uncharacterized oxidoreductase MSMEG_2408/MSMEI_2347	56.25	8e-19	-7.93947	0.558356	0.0117243	13.31	107.41	12.77	0	0	0	PC00262	metabolite interconversion enzyme
TRINITY_DN41681_c0_g1	MDHM_SCHPO	Malate dehydrogenase. mitochondrial	57.25	3e-40	-8.0166	0.627782	0.0117018	30.23	107.79	5.76	0	0	0	PC00262	metabolite interconversion enzyme
TRINITY_DN41542_c0_g1	COX5_NEUCR	Cytochrome c oxidase subunit 5. mitochondrial	44.88	3e-28	-7.7021	0.350073	0.0174416	64.43	32.32	5.32	0	0	0	no_data	no_data
TRINITY_DN41271_c0_g1	GLNA_HEBCY	Glutamine synthetase	71.74	8e-177	-7.11979	-0.140859	0.0115722	29.98	28.14	7.8	0	0	0	PC00262	metabolite interconversion enzyme
TRINITY_DN41040_c0_g1	ATPA_BOVIN	ATP synthase subunit alpha. mitochondrial {ECO:0000305}	71.65	6e-55	-8.13571	0.731577	0.00388959	55.23	78.9	10.47	0	0	0	no_data	no_data
TRINITY_DN40636_c0_g1	XPO2_DROME	Exportin-2	50	6e-18	-10.1411	2.61741	1.70083e-05	291.32	225.28	39.82	0	0	0	PC00227	transporter
TRINITY_DN40406_c0_g1	SUCB_NEOFR	Succinate--CoA ligase [ADP-forming] subunit beta. hydrogenosomal {ECO:0000305|PubMed:9003318}	60.53	1e-24	-7.45558	0.137434	0.0117457	11.07	59.12	15.7	0	0	0	PC00262	metabolite interconversion enzyme
TRINITY_DN40215_c0_g1	PSB3_YEAST	Proteasome subunit beta type-3	73.83	1e-50	-8.47744	1.0444	0.0196328	10.45	188.21	10.02	0	0	0	no_data	no_data
TRINITY_DN400_c1_g1	MB3R2_ORYSJ	Transcription factor MYB3R-2 {ECO:0000305}	56.05	6e-49	-2.04206	5.43336	5.82623e-15	987.17	1420.51	610.38	155.98	178.95	129.97	no_data	no_data
TRINITY_DN398_c0_g1	ARL6_DANRE	ADP-ribosylation factor-like protein 6	36.31	2e-27	-2.84829	6.97675	1.95569e-10	5252.15	3096.34	1309.09	301.72	289.96	255.58	no_data	no_data
TRINITY_DN39315_c0_g1	ERP38_NEUCR	Protein disulfide-isomerase erp38	48.94	8e-08	-8.37724	0.951498	0.0101202	14.55	157.03	14.01	0	0	0	no_data	no_data
TRINITY_DN393_c0_g2	RPN2_HUMAN	Dolichyl-diphosphooligosaccharide--protein glycosyltransferase subunit 2	24.04	3e-11	-6.51531	3.40813	1.72362e-07	358.99	349.23	175.88	2.85	2.95	0	PC00262	metabolite interconversion enzyme
TRINITY_DN38891_c0_g1	GID8_ARATH	Protein GID8 homolog {ECO:0000305}	50.94	1e-12	-10.1084	2.58815	0.0468144	154	487.45	0	0	0	0	PC00226	scaffold/adaptor protein
TRINITY_DN38584_c0_g1	NOP56_HUMAN	Nucleolar protein 56	69.7	1e-06	-7.46623	0.144129	0.00938303	11.94	42.58	22.71	0	0	0	PC00171	nucleic acid binding protein
TRINITY_DN38277_c0_g1	YGL3_SCHPO	UPF0659 protein C216.03	42.76	9e-23	-8.01735	0.626724	0.0133992	77.99	44.68	5.32	0	0	0	PC00262	metabolite interconversion enzyme
TRINITY_DN38260_c0_g1	RL25_PUCGR	60S ribosomal protein L25	76.07	4e-57	-10.6465	3.11029	4.52044e-09	316.2	303.04	122.66	0	0	0	PC00263	translational protein
TRINITY_DN3826_c1_g1	ANR29_HUMAN	Ankyrin repeat domain-containing protein 29	28.8	7e-10	-2.82611	4.44898	4.64519e-07	358.12	761.59	453.13	55.17	54.08	38.97	no_data	no_data
TRINITY_DN38202_c0_g1	RL28_YEAST	60S ribosomal protein L28 {ECO:0000303|PubMed:9559554}	67.11	5e-67	-10.8002	3.2609	6.98864e-10	261.47	493.53	121.6	0	0	0	PC00263	translational protein
TRINITY_DN37727_c0_g1	ACBP3_CAEEL	Acyl-CoA-binding protein homolog 3	43.18	2e-19	-8.11009	0.70754	0.00420641	74.76	42.39	12.95	0	0	0	PC00219	transfer/carrier protein
TRINITY_DN37597_c0_g1	COX13_NEUCR	Cytochrome c oxidase subunit 13. mitochondrial	41.74	4e-09	-9.09217	1.61099	0.000133324	96.65	89.92	54.1	0	0	0	PC00262	metabolite interconversion enzyme
TRINITY_DN37563_c0_g1	CP21A_ARATH	Peptidyl-prolyl cis-trans isomerase CYP21-1	49.02	1e-06	-10.3075	2.77937	7.59084e-05	39.06	494.1	112.37	0	0	0	no_data	no_data
TRINITY_DN3721_c0_g1	PK2_DICDI	Protein kinase 2	38.37	4e-70	-2.4514	6.7311	5.24186e-46	2465.55	3759.07	1597.6	309.22	292.1	304.05	no_data	no_data
TRINITY_DN3713_c0_g1	KDM4D_HUMAN	Lysine-specific demethylase 4D	42.37	2e-78	-4.08404	0.915163	0.0309014	89.93	30.42	17.74	1.16	2.95	0.89	PC00077	chromatin/chromatin-binding. or -regulatory protein
TRINITY_DN36906_c0_g1	MYH9_RAT	Myosin-9	100	4e-58	-8.10366	0.700767	0.0105984	86.7	15.59	16.67	0	0	0	no_data	no_data
TRINITY_DN3683_c0_g1	GST1_ASCSU	Glutathione S-transferase 1	34.12	2e-25	-2.3208	6.62713	6.16494e-10	1387.45	3734.55	1866.43	302.25	326.73	279.91	no_data	no_data
TRINITY_DN36104_c0_g1	RL16_NEUCR	60S ribosomal protein L16	68.47	2e-95	-6.02052	2.06421	0.0194118	190.19	164.83	21.2	0	0	2.87	PC00263	translational protein
TRINITY_DN360_c2_g1	RL44Q_CANMA	60S ribosomal protein L44 Q	84.91	5e-58	-5.62476	3.551	0.0399561	558.02	420.72	76.45	0	0	11.77	PC00263	translational protein
TRINITY_DN35890_c0_g1	CYS3_NEUCR	Regulatory protein cys-3	62.5	8e-13	-7.2533	-0.0275617	0.0241437	13.06	64.07	6.21	0	0	0	no_data	no_data
TRINITY_DN35857_c0_g1	GRG1_NEUCR	Glucose-repressible gene protein	60.56	3e-19	-6.84485	4.17161	0.00031783	616.11	753.41	231.84	0	0	8.31	no_data	no_data
TRINITY_DN35848_c0_g1	FCA1_CANAX	Cytosine deaminase	53.42	2e-44	-6.71943	-0.457648	0.0179844	19.28	23.95	7.27	0	0	0	no_data	no_data
TRINITY_DN35761_c0_g1	RS11B_YEAST	40S ribosomal protein S11-B {ECO:0000303|PubMed:9559554}	68.15	2e-72	-4.27273	3.61401	0.0172636	506.27	377.56	135.17	0	13.55	17.61	PC00263	translational protein
TRINITY_DN355_c6_g1	TYRO_STRGA	Tyrosinase	26.62	4e-19	-3.10981	1.10492	0.0469566	60.83	58.55	30.86	2.64	2.04	5.84	PC00262	metabolite interconversion enzyme
TRINITY_DN3468_c0_g1	MARF1_HUMAN	Meiosis regulator and mRNA stability factor 1 {ECO:0000312|HGNC:HGNC:29562}	27.01	8e-06	-2.15515	3.52021	0.00431218	231.86	429.27	159.47	36.35	36.05	42.04	no_data	no_data
TRINITY_DN344_c0_g2	BTN1_NEUCR	Protein btn-1	31.5	7e-19	-2.95696	1.9467	0.0369657	141.06	111.98	38.49	11.31	3.87	7.52	PC00150	membrane traffic protein
TRINITY_DN3418_c0_g1	HSP70_EMENI	Heat shock 70 kDa protein	88.62	2e-160	-9.00339	1.52805	0.00023305	88.32	130.8	31.93	0	0	0	no_data	no_data
TRINITY_DN3385_c0_g1	SIR2_YEAST	NAD-dependent histone deacetylase SIR2	47.83	6e-24	-2.36349	3.70658	0.00124527	237.21	505.32	204.79	51.15	33.41	32.24	PC00077	chromatin/chromatin-binding. or -regulatory protein
TRINITY_DN3342_c0_g1	MAP1_BOVIN	Methionine aminopeptidase 1 {ECO:0000255|HAMAP-Rule:MF_03174}	50	1e-05	-2.76271	3.80017	4.86561e-05	298.91	437.64	260.93	32.23	25.77	39.46	no_data	no_data
TRINITY_DN33416_c0_g1	ACON_ASPFU	Aconitate hydratase. mitochondrial	79.73	7e-107	-7.33439	0.0354862	0.00647481	21.77	44.3	11.71	0	0	0	PC00262	metabolite interconversion enzyme
TRINITY_DN33178_c0_g1	RL21A_SCHPO	60S ribosomal protein L21-A	68.75	1e-68	-9.31203	1.81975	0.000370916	180.62	77.19	34.41	0	0	0	PC00263	translational protein
TRINITY_DN32950_c0_g1	SUI1_YEAST	Eukaryotic translation initiation factor eIF-1	55.32	1e-21	-8.98699	1.51311	0.000459387	94.79	138.02	22.71	0	0	0	no_data	no_data
TRINITY_DN32944_c0_g1	6PGD1_YEAST	6-phosphogluconate dehydrogenase. decarboxylating 1	75	2e-39	-8.50527	1.06542	0.000973831	71.52	83.46	20.93	0	0	0	PC00262	metabolite interconversion enzyme
TRINITY_DN329_c1_g2	DBR1A_XENLA	Lariat debranching enzyme A	44.31	3e-107	-2.34316	4.42021	0.000331838	563.49	616.91	326.92	62.77	98.79	32.24	PC00171	nucleic acid binding protein
TRINITY_DN32005_c0_g1	SODM_GANMI	Superoxide dismutase [Mn]. mitochondrial	59.09	2e-72	-5.42268	1.50789	0.0477034	106.48	132.51	15.08	0	0	2.67	PC00262	metabolite interconversion enzyme
TRINITY_DN3169_c0_g1	RLP19_ARATH	Receptor-like protein 19 {ECO:0000303|PubMed:18434605}	43.01	7e-12	-3.02869	1.90102	0.0318627	91.55	130.23	54.81	2.75	7.23	11.08	no_data	no_data
TRINITY_DN31580_c0_g1	NACB_CHAGB	Nascent polypeptide-associated complex subunit beta	62.5	3e-35	-8.53754	1.09746	0.00637076	80.36	111.41	6.03	0	0	0	no_data	no_data
TRINITY_DN3061_c0_g1	SAMH1_MOUSE	Deoxynucleoside triphosphate triphosphohydrolase SAMHD1 {ECO:0000305}	83.33	9e-06	-2.2461	2.66299	0.0343824	151.76	184.98	95.96	20.61	18.13	20.38	no_data	no_data
TRINITY_DN3056_c2_g1	NHX7_ARATH	Sodium/hydrogen exchanger 7	33.99	5e-65	-3.49472	1.83698	0.0301671	81.6	159.69	44.88	6.87	0.92	7.22	PC00227	transporter
TRINITY_DN2976_c0_g1	ATM_ARATH	Serine/threonine-protein kinase ATM {ECO:0000303|PubMed:10734187}	34.37	2e-115	-2.089	4.52178	2.4112e-06	622.58	630.22	323.46	82.43	68.14	88.52	no_data	no_data
TRINITY_DN29575_c0_g1	PMM_SCHPO	Phosphomannomutase	57.89	1e-32	-8.83805	1.37446	0.00159362	97.52	124.9	13.3	0	0	0	PC00262	metabolite interconversion enzyme
TRINITY_DN2939_c0_g1	NOL6_MOUSE	Nucleolar protein 6	28.76	5e-108	-2.31329	6.78117	1.0764e-32	2761.97	3961.73	1422.35	363.33	308.09	344.9	PC00171	nucleic acid binding protein
TRINITY_DN29359_c0_g1	PHK_SCHPO	Probable phosphoketolase	49.49	2e-87	-7.50308	0.174447	0.0232919	47.52	8.36	17.92	0	0	0	no_data	no_data
TRINITY_DN2919_c0_g1	NPRL2_MOUSE	GATOR complex protein NPRL2 {ECO:0000305}	32.11	1e-51	-2.31895	6.21214	1.01896e-15	1286.57	2860.03	1221.82	248.98	207.57	225.22	PC00095	protein-binding activity modulator
TRINITY_DN288_c0_g2	HM13_HUMAN	Minor histocompatibility antigen H13	35.99	1e-60	-5.30673	2.81503	1.97733e-05	183.1	266.73	126.12	0.85	4.38	3.56	PC00260	protein modifying enzyme
TRINITY_DN28463_c0_g1	EF1B_BOVIN	Elongation factor 1-beta	53.61	1e-37	-8.29122	0.872164	0.00508577	68.17	85.55	7.54	0	0	0	PC00263	translational protein
TRINITY_DN281_c7_g1	MCE1_SCHPO	mRNA-capping enzyme subunit alpha	30.83	4e-38	-3.74487	1.9495	0.0205208	92.42	234.79	21.55	6.87	4.99	2.27	PC00171	nucleic acid binding protein
TRINITY_DN27848_c0_g1	RL24A_SCHPO	60S ribosomal protein L24-A	67	1e-44	-9.51696	2.01526	7.9977e-05	175.76	136.5	38.4	0	0	0	PC00263	translational protein
TRINITY_DN26843_c0_g1	RS4A_SCHPO	40S ribosomal protein S4-A	71.94	8e-138	-4.91458	2.44	0.0136126	190.82	257.03	40.35	0	6.62	2.18	PC00263	translational protein
TRINITY_DN26803_c0_g1	FKBP1_RHIO9	FK506-binding protein 1	82.57	9e-56	-9.82073	2.30809	0.000294798	170.29	299.81	17.47	0	0	0	PC00072	chaperone
TRINITY_DN26783_c0_g1	RL15_NEUCR	60S ribosomal protein L15	80.9	2e-97	-5.82316	1.84393	0.0147002	131.11	72.24	66.7	0	2.75	0	PC00263	translational protein
TRINITY_DN26764_c0_g1	GLRX_RICCO	Glutaredoxin	55.29	1e-26	-9.06102	1.58251	0.000320731	58.59	176.61	34.86	0	0	0	PC00262	metabolite interconversion enzyme
TRINITY_DN26545_c0_g1	HBA_PANTR	Hemoglobin subunit alpha	100	2e-98	-7.61977	0.277592	0.00474046	28.49	57.98	11.53	0	0	0	no_data	no_data
TRINITY_DN255_c0_g1	NBP35_ARATH	Cytosolic Fe-S cluster assembly factor NBP35 {ECO:0000255|HAMAP-Rule:MF_03038}	53.47	6e-93	-9.17576	1.68539	0.0414691	82.84	1.33	111.04	0	0.31	0	no_data	no_data
TRINITY_DN25426_c0_g1	SC61G_XENLA	Protein transport protein Sec61 subunit gamma	57.35	1e-21	-9.14101	1.65888	0.00434691	12.31	246.95	40.89	0	0	0	PC00227	transporter
TRINITY_DN25333_c0_g1	RLA0_PODAS	60S acidic ribosomal protein P0	68.24	9e-114	-9.72405	2.21341	2.25798e-05	150.14	98.67	102.35	0	0	0	no_data	no_data
TRINITY_DN25312_c0_g1	RS28_NEUCR	40S ribosomal protein S28	84.31	3e-23	-11.0471	3.50392	6.40572e-10	531.27	257.41	156.81	0	0	0	PC00263	translational protein
TRINITY_DN2522_c1_g1	CLPB1_ARATH	Chaperone protein ClpB1	60.48	0	-2.64784	11.3317	6.65365e-17	91734	62458.2	34702.4	6964.26	6260.71	6368.96	no_data	no_data
TRINITY_DN24381_c0_g1	RS15_PODAS	40S ribosomal protein S15	76.3	2e-72	-9.88711	2.37143	4.91939e-05	239.58	193.34	34.24	0	0	0	PC00263	translational protein
TRINITY_DN2418_c0_g1	WRK19_ARATH	Probable WRKY transcription factor 19	39.57	2e-29	-2.07197	6.08933	1.24544e-20	1564.46	1900.35	1122.22	250.57	232.42	237.38	no_data	no_data
TRINITY_DN24139_c0_g1	YL022_MIMIV	Putative ankyrin repeat protein L22	40	9e-07	-9.8554	2.33895	0.000228917	115.68	52.28	165.59	0	0	0	no_data	no_data
TRINITY_DN24038_c0_g1	RL4B_SCHPO	60S ribosomal protein L4-B	64.59	3e-152	-5.33959	0.176498	0.0225855	44.03	28.52	10.02	1.16	0	0	no_data	no_data
TRINITY_DN23726_c0_g1	RUXG_SCHPO	Small nuclear ribonucleoprotein G	56.16	4e-20	-8.7793	1.31928	0.00121027	99.51	103.8	15.79	0	0	0	PC00171	nucleic acid binding protein
TRINITY_DN22941_c0_g1	Y819_PYRHO	Uncharacterized methyltransferase PH0819	35.76	2e-26	-8.42336	0.990866	0.00205494	29.11	119.77	24.92	0	0	0	no_data	no_data
TRINITY_DN22605_c0_g1	RS16_NEUCR	40S ribosomal protein S16	67.11	4e-46	-5.64852	2.33741	0.0226447	148.9	265.21	45.59	0	4.58	0	no_data	no_data
TRINITY_DN225_c0_g1	AAKB2_HUMAN	5'-AMP-activated protein kinase subunit beta-2	31.78	4e-10	-2.7697	3.05656	0.0156798	315.95	209.12	93.39	19.87	10.39	27.2	PC00095	protein-binding activity modulator
TRINITY_DN22190_c0_g1	NO_DATA	NO_DATA	NO_DATA	NO_DATA	-9.0431	1.56543	0.00039815	44.66	173.57	42.75	0	0	0	PC00227	transporter
TRINITY_DN2210_c0_g1	KN14R_ORYSJ	Kinesin-like protein KIN-14R {ECO:0000305}	35.36	6e-84	-3.68027	2.75308	0.0006903	195.67	191.44	120.18	10.67	6.42	9.4	no_data	no_data
TRINITY_DN221_c4_g1	MEP1B_MOUSE	Meprin A subunit beta	32.05	2e-18	-2.92295	5.1745	1.11675e-15	1232.96	1034.21	479.56	79.37	74.96	76.56	PC00260	protein modifying enzyme
TRINITY_DN20280_c0_g1	MSH5_ARATH	DNA mismatch repair protein MSH5	28.96	9e-19	-5.94825	0.720619	0.00450671	44.53	58.36	24.3	0	0	0.89	PC00171	nucleic acid binding protein
TRINITY_DN1957_c0_g1	H2B_OLILU	Histone H2B	78.65	1e-43	-8.08422	0.687283	0.00997014	18.16	120.91	11.44	0	0	0	PC00171	nucleic acid binding protein
TRINITY_DN1955_c0_g1	HORM2_BOVIN	HORMA domain-containing protein 2	23.31	2e-17	-5.24356	2.73646	2.98844e-05	177.26	285.17	102.08	4.33	4.18	0.89	no_data	no_data
TRINITY_DN194_c1_g2	YR911_MIMIV	Putative ankyrin repeat protein R911	34.31	1e-21	-2.17354	3.77203	0.000935268	375.66	375.09	191.75	42.7	51.33	41.25	PC00226	scaffold/adaptor protein
TRINITY_DN19289_c0_g1	HEM6_SOYBN	Oxygen-dependent coproporphyrinogen-III oxidase. chloroplastic	51.63	5e-114	-7.54586	0.215457	0.00911279	38.93	48.48	7.27	0	0	0	PC00262	metabolite interconversion enzyme
TRINITY_DN1914_c0_g1	S27A4_HUMAN	Long-chain fatty acid transport protein 4	45.74	2e-104	-3.26144	2.65433	0.0106503	135.96	331.17	65.19	16.59	10.18	4.85	PC00227	transporter
TRINITY_DN19121_c0_g1	RL3_ASPFU	60S ribosomal protein L3	77.98	0	-6.78007	1.47818	0.00190584	125.26	69.39	30.6	0	0	1.29	PC00263	translational protein
TRINITY_DN1874_c0_g1	Y1571_ARATH	Probable leucine-rich repeat receptor-like protein kinase At1g35710	38.76	3e-39	-2.04349	4.58135	0.000347828	665.74	906.26	210.11	77.15	68.14	109.69	no_data	no_data
TRINITY_DN1834_c0_g2	AMP2_STEME	Antimicrobial peptide 2 {ECO:0000305|PubMed:21706181}	44.62	9e-07	-4.67898	0.795149	0.0433802	12.31	87.45	33.97	2.22	1.12	0	no_data	no_data
TRINITY_DN1807_c0_g1	GPMA_PARUW	2.3-bisphosphoglycerate-dependent phosphoglycerate mutase {ECO:0000255|HAMAP-Rule:MF_01039}	36.67	1e-40	-4.72194	7.01582	2.17945e-41	5087.21	3785.88	1848.87	80.21	90.14	89.81	no_data	no_data
TRINITY_DN1782_c5_g1	MCM4B_XENLA	DNA replication licensing factor mcm4-B	51.19	0	-2.01501	5.40875	2.97973e-11	894.25	1211.96	720.89	134.21	166.32	161.82	PC00171	nucleic acid binding protein
TRINITY_DN177_c1_g2	JMJD7_MOUSE	Bifunctional peptidase and (3S)-lysyl hydroxylase Jmjd7 {ECO:0000250|UniProtKB:P0C870}	30.08	5e-19	-4.16511	4.90103	3.31143e-11	1105.21	811.78	463.5	33.82	40.94	12.36	no_data	no_data
TRINITY_DN173_c1_g1	LIN53_CAEBR	Probable histone-binding protein lin-53	32.04	9e-62	-2.12446	3.8271	0.0005989	350.91	411.78	210.29	44.39	50.41	50.44	no_data	no_data
TRINITY_DN17262_c0_g1	RS31_ARATH	40S ribosomal protein S3-1	76.34	4e-120	-8.76833	1.3095	0.00263081	116.55	89.73	11.26	0	0	0	PC00263	translational protein
TRINITY_DN17249_c0_g1	ADH4_KLULA	Alcohol dehydrogenase 4. mitochondrial	48.7	2e-113	-7.98929	0.600154	0.00359865	59.33	51.52	11.8	0	0	0	no_data	no_data
TRINITY_DN17236_c0_g1	RLA2_RHOGU	60S acidic ribosomal protein P2	72.58	2e-16	-12.0374	4.48322	3.93449e-12	1158.08	255.32	362.84	0	0	0	no_data	no_data
TRINITY_DN16842_c0_g1	DGAT2_DICDI	Diacylglycerol O-acyltransferase 2	28.57	3e-27	-3.44067	3.53545	6.2446e-06	375.16	398.66	151.4	20.5	16.4	16.81	PC00262	metabolite interconversion enzyme
TRINITY_DN1671_c0_g1	ODH_HALDH	Opine dehydrogenase {ECO:0000303|PubMed:15565272}	32.9	2e-66	-2.09121	5.20446	1.86087e-13	999.73	1090.86	488.25	127.45	130.67	127.49	no_data	no_data
TRINITY_DN16586_c0_g1	RL13_SCHPO	60S ribosomal protein L13	57.93	7e-48	-7.85494	0.479437	0.00338698	45.28	28.33	25.1	0	0	0	PC00263	translational protein
TRINITY_DN1647_c5_g1	RRP5_ARATH	rRNA biogenesis protein RRP5 {ECO:0000303|PubMed:23382868}	25.04	8e-82	-5.6036	0.399918	0.0155272	52.87	37.26	10.91	0.63	0	0.3	no_data	no_data
TRINITY_DN16221_c0_g1	LIN1_NYCCO	LINE-1 reverse transcriptase homolog	24.44	2e-07	-3.95081	1.94344	0.00571404	159.1	120.72	32.99	2.96	3.67	4.65	no_data	no_data
TRINITY_DN15601_c0_g1	RLA1_DAVTA	60S acidic ribosomal protein P1	68.18	5e-23	-7.8577	4.98197	1.05534e-06	1230.97	1419.94	286.47	0	0	6.73	no_data	no_data
TRINITY_DN156_c1_g1	MRP5_MOUSE	Multidrug resistance-associated protein 5	58.95	7e-29	-2.20867	5.60668	2.48433e-08	1250.25	1384.96	747.05	115.83	133.42	224.43	no_data	no_data
TRINITY_DN1514_c0_g3	RDH12_MOUSE	Retinol dehydrogenase 12	35.86	8e-40	-4.6111	2.83701	0.01382	146.28	389.54	93.66	10.67	0	4.25	PC00262	metabolite interconversion enzyme
TRINITY_DN1490_c0_g1	GCY28_CAEEL	Receptor-type guanylate cyclase gcy-28 {ECO:0000305}	38.37	5e-35	-4.17612	2.24215	0.00171517	166.06	165.97	55.17	5.18	6.21	2.18	no_data	no_data
TRINITY_DN1489_c1_g2	CARME_RAT	Carnosine N-methyltransferase {ECO:0000303|PubMed:26001783. ECO:0000305. ECO:0000312|RGD:1311863}	37.53	9e-74	-4.52657	1.75047	0.00288196	108.84	119.96	43.02	2.01	1.12	3.96	no_data	no_data
TRINITY_DN1466_c2_g1	ARP3_ACACA	Actin-related protein 3	71.43	9e-07	-2.47072	3.57979	0.0111313	196.54	601.32	144.3	38.26	46.44	16.02	PC00085	cytoskeletal protein
TRINITY_DN14431_c0_g1	RS10B_SCHPO	40S ribosomal protein S10-B	60.95	6e-39	-9.65176	2.14384	0.000140678	198.65	60.46	78.05	0	0	0	PC00263	translational protein
TRINITY_DN1423_c0_g1	WDR60_HUMAN	WD repeat-containing protein 60	24.72	2e-28	-2.6939	2.58736	0.0453394	259.85	89.73	71.49	16.91	12.73	13.06	PC00085	cytoskeletal protein
TRINITY_DN14106_c0_g2	GP63_CRIFA	Leishmanolysin homolog	28.37	1e-06	-3.97364	3.84739	6.16314e-07	580.16	426.61	169.49	22.4	13.95	10.88	PC00260	protein modifying enzyme
TRINITY_DN1410_c0_g1	SPP11_CAEEL	Saposin-like protein 11	34.09	7e-13	-5.01697	0.656968	0.0489647	39.93	74.14	14.55	0	0	1.78	no_data	no_data
TRINITY_DN13986_c0_g1	SLT11_CRYNJ	Pre-mRNA-splicing factor SLT11	31.86	1e-06	-7.64758	0.299059	0.0283958	4.23	61.6	25.72	0	0	0	PC00171	nucleic acid binding protein
TRINITY_DN13597_c0_g1	RL10A_NEUCR	60S ribosomal protein L10a	75	8e-101	-6.4682	2.84269	2.10983e-05	273.91	277.56	78.23	0	2.14	2.08	PC00263	translational protein
TRINITY_DN13470_c0_g1	QUTG_EMENI	Protein qutG	39.48	1e-46	-6.99869	-0.236859	0.019552	26	33.46	5.41	0	0	0	PC00262	metabolite interconversion enzyme
TRINITY_DN13352_c1_g2	GPI8_YEAST	GPI-anchor transamidase	70	1e-05	-10.4037	2.87144	0.0468578	322.3	0	184.39	0	0	0	no_data	no_data
TRINITY_DN1313_c0_g1	COG8_ARATH	Conserved oligomeric Golgi complex subunit 8 {ECO:0000303|PubMed:27448097}	29.27	3e-19	-5.22625	0.802058	0.0262936	42.91	90.3	15.17	1.9	0	0	no_data	no_data
TRINITY_DN13106_c0_g1	RS2_SCHPO	40S ribosomal protein S2	76.96	4e-116	-8.55642	1.1131	0.00272576	102.62	67.49	13.48	0	0	0	PC00263	translational protein
TRINITY_DN12978_c0_g1	NO_DATA	NO_DATA	NO_DATA	NO_DATA	-4.41495	1.45238	0.019617	73.27	103.23	40.44	0	2.65	2.57	PC00262	metabolite interconversion enzyme
TRINITY_DN12795_c0_g1	NO_DATA	NO_DATA	NO_DATA	NO_DATA	-4.12337	0.338806	0.0217218	34.83	55.32	9.4	0.63	0.71	1.38	PC00077	chromatin/chromatin-binding. or -regulatory protein
TRINITY_DN1244_c1_g1	SCUB3_MOUSE	Signal peptide. CUB and EGF-like domain-containing protein 3	33.62	4e-06	-2.64367	3.43808	0.000868837	333.74	332.88	137.56	25.15	30.35	25.52	no_data	no_data
TRINITY_DN12401_c0_g1	RL31_CYAPA	60S ribosomal protein L31	58.12	4e-29	-9.01121	1.53672	0.00109353	79.11	180.99	15.61	0	0	0	PC00263	translational protein
TRINITY_DN12315_c0_g1	CADH6_ARATH	Probable cinnamyl alcohol dehydrogenase 6	34.38	2e-55	-2.48675	2.7402	0.0365855	132.1	226.42	112.99	20.61	9.17	24.33	no_data	no_data
TRINITY_DN12113_c0_g1	NDUA2_BOVIN	NADH dehydrogenase [ubiquinone] 1 alpha subcomplex subunit 2	51.47	2e-16	-8.65765	1.20653	0.00119801	51.5	138.21	19.69	0	0	0	PC00262	metabolite interconversion enzyme
TRINITY_DN1131_c0_g1	Y1571_ARATH	Probable leucine-rich repeat receptor-like protein kinase At1g35710	36.23	3e-18	-3.61956	2.6592	0.0193634	59.46	449.99	65.54	5.6	4.79	13.75	no_data	no_data
TRINITY_DN1127_c4_g2	COG6_RAT	Conserved oligomeric Golgi complex subunit 6	26.38	2e-61	-3.41083	2.65535	0.0188272	167.68	311.78	57.03	6.66	18.54	2.67	no_data	no_data
TRINITY_DN1117_c5_g1	YMB8_YEAST	Uncharacterized vacuolar membrane protein YML018C	31.82	2e-13	-6.00889	1.55167	0.0232228	123.15	126.61	13.48	0	0	2.27	PC00227	transporter
TRINITY_DN11161_c0_g1	NO_DATA	NO_DATA	NO_DATA	NO_DATA	-3.16154	3.39012	0.00375997	201.76	676.23	70.42	19.23	19.45	18.79	PC00150	membrane traffic protein
TRINITY_DN11087_c0_g1	NDUB7_ARATH	NADH dehydrogenase [ubiquinone] 1 beta subcomplex subunit 7	50	1e-17	-11.589	4.03954	0.000117759	62.44	1778.87	37.16	0	0	0	PC00262	metabolite interconversion enzyme
TRINITY_DN10868_c0_g1	ERV14_YEAST	ER-derived vesicles protein ERV14	53.38	7e-46	-8.30773	0.886567	0.00301003	33.09	117.87	15.61	0	0	0	PC00150	membrane traffic protein
TRINITY_DN1085_c9_g1	PIGC_SERS3	Prodigiosin synthesizing transferase PigC {ECO:0000303|PubMed:15853884}	42.62	1e-22	-2.43181	4.64136	4.0371e-05	348.67	1197.7	366.83	61.72	91.97	60.04	no_data	no_data
TRINITY_DN1081_c8_g1	NO_DATA	NO_DATA	NO_DATA	NO_DATA	-2.3639	2.67535	0.0379505	139.69	231.18	89.49	28.11	15.18	13.35	PC00171	nucleic acid binding protein
TRINITY_DN10577_c0_g1	Y1420_CLOAB	Protein CA_C1420	23.64	2e-07	-5.05399	4.78898	1.40111e-20	767.74	1390.47	334.1	10.46	19.15	15.43	no_data	no_data
TRINITY_DN10307_c0_g1	PDIA6_CAEEL	Protein disulfide-isomerase A6 homolog {ECO:0000303|PubMed:24508390}	34.47	1e-51	-2.20953	7.37779	4.5401e-36	4005.13	4948.6	2629.09	525.13	546.82	556.86	no_data	no_data
TRINITY_DN10247_c0_g2	RS27A_DROME	Ubiquitin-40S ribosomal protein S27a	87.33	2e-73	-5.98757	3.93596	0.0147551	575.31	724.7	120.98	13	0	0	no_data	no_data
TRINITY_DN10247_c0_g1	RL40_CRYNJ	Ubiquitin-60S ribosomal protein L40	94.17	4e-79	-10.9068	3.36578	3.39089e-08	502.29	353.42	76.9	0	0	0	no_data	no_data
TRINITY_DN1013_c2_g1	RHOQ_RAT	Rho-related GTP-binding protein RhoQ	32.18	2e-22	-6.57049	-0.569093	0.0291053	13.43	29.66	4.7	0	0	0	PC00095	protein-binding activity modulator

## Sheet: Induced_Oblongichytrium_Final
GENE_ID	SWISSPROT_ID	PROTEIN_NAME	%ID	E-Value	log2FC	logCPM	FDR	Control_1	Control_2	Control_3	Treatment_1	Treatment_2	Treatment_3	PANTHER_ID	PROTEIN_CLASS
TRINITY_DN991_c2_g1	Y1394_MYXXD	UPF0173 metal-dependent hydrolase MXAN_1394 {ECO:0000255|HAMAP-Rule:MF_00457}	31.37	5e-07	2.40533	3.83436	0.000373256	67.79	60.65	50.82	208.61	219.28	225.71	no_data	no_data
TRINITY_DN984_c0_g1	ATX3_HUMAN	Ataxin-3	38.5	1e-34	4.51998	8.62299	7.9884e-90	521.82	529.27	324.88	6450.02	7383.38	6999.21	PC00077	chromatin/chromatin-binding, or -regulatory protein
TRINITY_DN9769_c0_g1	DYLT_DROME	Dynein light chain Tctex-type	29.41	4e-07	2.3007	7.44123	6.41111e-24	832.17	951.89	630.6	2788.49	2441.2	2735.83	PC00085	cytoskeletal protein
TRINITY_DN9733_c0_g1	TTL3A_TETTS	Tubulin glycylase 3A	39.1	7e-51	2.75693	5.05575	2.33944e-20	125.01	158.17	80.98	488.35	561.29	541.03	no_data	no_data
TRINITY_DN9616_c0_g1	ACBP4_ARATH	Acyl-CoA-binding domain-containing protein 4	29.15	5e-24	4.13321	6.94293	9.38476e-31	268.44	160.26	118.67	2241.6	2078.93	2099.84	no_data	no_data
TRINITY_DN956_c5_g1	EGTB_MYCTU	Hercynine oxygenase	26.05	2e-12	2.56273	7.33001	8.79721e-16	446.56	921.28	557.34	2603.76	2581.85	2407.65	no_data	no_data
TRINITY_DN952_c0_g1	NPHP3_DANRE	Nephrocystin-3	29.59	2e-37	5.24765	5.07178	1.46994e-14	41.8	9.7	16.05	653.53	586.03	563.19	no_data	no_data
TRINITY_DN9505_c0_g1	OBP_HHV6U	Replication origin-binding protein	25.69	9e-06	3.08798	2.31372	0.00675093	13.43	22.43	9.49	73.87	90.03	74.48	no_data	no_data
TRINITY_DN95_c0_g2	SET6_YEAST	Potential protein lysine methyltransferase SET6	27.65	2e-07	3.4847	3.30046	0.00790728	38.44	5.32	16.76	186.84	149.31	155.88	PC00077	chromatin/chromatin-binding, or -regulatory protein
TRINITY_DN946_c3_g1	TTL_BOVIN	Tubulin--tyrosine ligase	23.37	5e-19	5.865	5.60357	2.25172e-76	22.64	27.57	17.56	925.55	889.64	817.29	no_data	no_data
TRINITY_DN9444_c0_g1	HMA5_ARATH	Probable copper-transporting ATPase HMA5	32.9	8e-165	9.16399	1.66966	8.47601e-05	0	0	0	57.6	55.2	53.51	PC00227	transporter
TRINITY_DN9443_c1_g2	CANB_NEUCR	Calcineurin subunit B	35.67	4e-18	3.5799	4.73313	0.000686342	9.83	168.25	27.32	433.71	458.32	455.38	no_data	no_data
TRINITY_DN9407_c1_g1	NFYB1_ARATH	Nuclear transcription factor Y subunit B-1	75.24	4e-49	6.71168	1.94999	0.0013381	0	0	1.6	72.18	73.94	56.97	no_data	no_data
TRINITY_DN938_c0_g1	SYK_MOUSE	Lysine--tRNA ligase	40.72	1e-122	5.23692	2.97164	1.74937e-06	6.72	4.75	3.55	143.83	143.1	126.6	PC00263	translational protein
TRINITY_DN9298_c0_g1	GBB_DICDI	Guanine nucleotide-binding protein subunit beta	55.97	3e-132	5.63026	9.27992	6.08524e-163	383.75	419.96	236.1	12310.2	11113.4	10268.6	PC00095	protein-binding activity modulator
TRINITY_DN92_c0_g1	GNPTA_HUMAN	N-acetylglucosamine-1-phosphotransferase subunits alpha/beta	35	1e-05	2.3536	3.7746	0.000619207	87.32	71.1	32.99	226.9	185.57	211.57	no_data	no_data
TRINITY_DN9192_c1_g1	HERC2_HUMAN	E3 ubiquitin-protein ligase HERC2	34.4	1e-35	3.42804	3.44714	1.37447e-05	26.37	28.71	19.87	174.8	196.67	170.92	PC00095	protein-binding activity modulator
TRINITY_DN9177_c1_g2	MDAR_SOLLC	Monodehydroascorbate reductase	29.16	2e-28	3.61742	5.22576	2.00183e-24	106.73	82.32	47.54	637.26	683.2	583.56	no_data	no_data
TRINITY_DN9164_c0_g3	KGP1_MOUSE	cGMP-dependent protein kinase 1	29.1	3e-39	5.54236	5.64023	4.97449e-69	23.51	41.63	22.88	943.52	941.18	805.81	no_data	no_data
TRINITY_DN914_c0_g3	CCR4A_ARATH	Carbon catabolite repressor protein 4 homolog 1	27.05	2e-20	2.33758	4.53603	5.2614e-08	119.91	119.2	76.72	375.8	339.15	346.87	PC00171	nucleic acid binding protein
TRINITY_DN9135_c1_g1	IFT22_DANRE	Intraflagellar transport protein 22 homolog	43.66	4e-14	4.62311	5.80374	0.0136486	106.23	0	51	1454.59	706.42	811.65	no_data	no_data
TRINITY_DN9108_c0_g5	PGK_CANAL	Phosphoglycerate kinase	27.13	4e-12	7.04373	2.80756	1.67728e-07	0.87	1.71	1.06	123.01	123.64	128.38	no_data	no_data
TRINITY_DN905_c8_g1	VAC8_CRYNJ	Vacuolar protein 8	30.51	1e-39	4.5458	3.83746	6.25492e-08	26.99	10.27	9.76	228.27	272.55	246.58	no_data	no_data
TRINITY_DN9_c9_g1	KKCC_CAEEL	Calcium/calmodulin-dependent protein kinase kinase {ECO:0000303|PubMed:10336483}	33.42	3e-43	3.456	4.71289	2.47876e-19	68.79	93.91	30.86	455.38	418.9	446.38	PC00260	protein modifying enzyme
TRINITY_DN8945_c0_g1	UBE2C_XENLA	Ubiquitin-conjugating enzyme E2 C	66.2	7e-66	5.36985	7.41734	1.92721e-64	76.87	173	92.06	3396.58	2985.07	2839.09	PC00260	protein modifying enzyme
TRINITY_DN869_c2_g2	Y7407_DICDI	TPR repeat-containing protein DDB_G0287407	30.43	4e-75	5.35063	4.04983	2.21006e-15	14.43	16.54	3.81	287.13	312.57	284.96	no_data	no_data
TRINITY_DN868_c1_g1	THIO_MOUSE	Thioredoxin	42.86	4e-07	6.49772	6.28753	9.32627e-09	46.9	2.47	16.41	1563.65	1382.49	1318.06	no_data	no_data
TRINITY_DN8624_c1_g1	MB3R4_ARATH	Transcription factor MYB3R-4 {ECO:0000303|PubMed:11597504}	40.09	5e-40	2.48094	7.22776	5.74836e-17	909.05	662.16	363.02	2422.2	2449.14	2148.8	no_data	no_data
TRINITY_DN8575_c0_g1	DRC4_CHLRE	Dynein regulatory complex subunit 4 {ECO:0000303|PubMed:25411337}	50.48	2e-134	4.19243	6.12716	2.23348e-51	75.01	172.43	70.33	1278.95	1208.12	1167.43	no_data	no_data
TRINITY_DN8552_c0_g1	MTMR2_BOVIN	Myotubularin-related protein 2	40.62	1e-52	3.88417	3.70258	7.86562e-06	13.31	36.69	18.89	143.3	294.55	225.41	PC00262	metabolite interconversion enzyme
TRINITY_DN8508_c0_g1	DISP1_MOUSE	Protein dispatched homolog 1	35.42	2e-21	4.57551	1.09739	0.0212887	4.98	0	0.8	32.76	34.73	36.79	no_data	no_data
TRINITY_DN848_c0_g1	DRC11_HUMAN	Dynein regulatory complex protein 11 {ECO:0000250|UniProtKB:A8IHT2}	32.66	3e-50	3.36426	4.47412	9.03468e-12	61.32	54.94	42.93	389.12	401.38	321.75	no_data	no_data
TRINITY_DN8473_c0_g1	GABR2_CAEEL	Gamma-aminobutyric acid type B receptor subunit 2 {ECO:0000305}	22.59	4e-07	3.41035	4.18634	0.000260187	90.93	30.8	13.39	285.44	380.2	247.67	PC00197	transmembrane signal receptor
TRINITY_DN842_c9_g1	TEP1_MOUSE	Telomerase protein component 1	29.82	1e-36	7.9935	4.44494	5.3508e-31	1.74	3.61	0.62	393.03	438.76	358.84	no_data	no_data
TRINITY_DN8416_c1_g1	SEPR_THESR	Extracellular serine proteinase	39.26	6e-58	6.30584	6.35195	1.53734e-109	35.7	39.54	13.3	1429.65	1613.38	1404.71	PC00260	protein modifying enzyme
TRINITY_DN8303_c0_g2	ECHM_BOVIN	Enoyl-CoA hydratase, mitochondrial	58.24	2e-21	4.10501	3.19279	0.000831904	3.86	17.68	16.41	124.7	191.47	151.53	PC00262	metabolite interconversion enzyme
TRINITY_DN824_c0_g1	DYHG_CHLRE	Dynein gamma chain, flagellar outer arm	43.76	0	4.33938	6.05554	1.97166e-16	154.87	90.11	31.4	1018.66	1370.27	1101.65	no_data	no_data
TRINITY_DN821_c4_g1	MTMR6_RAT	Myotubularin-related protein 6 {ECO:0000305}	24.18	2e-17	2.12367	4.77423	7.21431e-06	206.74	142.39	80.62	349.59	406.48	462.1	PC00262	metabolite interconversion enzyme
TRINITY_DN819_c0_g1	DISP1_DANRE	Protein dispatched homolog 1	25.18	9e-35	3.45914	5.52042	2.75259e-10	45.9	177.94	95.61	731.84	830.16	752.2	no_data	no_data
TRINITY_DN8170_c0_g1	TC1DB_XENLA	Tctex1 domain-containing protein 1-B	40.52	2e-22	2.58551	7.35924	2.17403e-24	520.58	1177.74	403.9	2653.96	2419.1	2688.06	PC00085	cytoskeletal protein
TRINITY_DN813_c2_g1	RN141_CHICK	RING finger protein 141	46.3	6e-10	4.96359	-0.367396	0.0467451	0	0	1.33	11.2	13.65	7.71	no_data	no_data
TRINITY_DN812_c7_g2	IPYR_METTH	Inorganic pyrophosphatase {ECO:0000255|HAMAP-Rule:MF_00209}	48.73	5e-45	2.20227	8.34509	1.00119e-06	810.03	2723.72	1380.31	5443.83	4660.78	4656.85	PC00262	metabolite interconversion enzyme
TRINITY_DN804_c0_g1	RAB28_RAT	Ras-related protein Rab-28	39.17	1e-41	5.04857	4.91823	3.00797e-43	25.38	35.17	16.41	597.73	520.04	496.82	no_data	no_data
TRINITY_DN80_c0_g6	TYRO_STRAT	Tyrosinase	28.52	5e-20	3.58345	4.67621	1.06898e-20	56.35	86.12	31.04	420.29	438.86	436.49	PC00262	metabolite interconversion enzyme
TRINITY_DN7988_c0_g2	KIF9_MOUSE	Kinesin-like protein KIF9	37.92	3e-79	2.20563	3.89892	0.000201544	82.47	90.11	50.02	250.04	221.93	199.3	PC00085	cytoskeletal protein
TRINITY_DN7976_c0_g1	ACBD6_XENTR	Acyl-CoA-binding domain-containing protein 6	33.33	1e-05	4.26599	3.81922	0.0126981	33.59	0	15.96	224.47	289.86	219.08	no_data	no_data
TRINITY_DN794_c1_g1	PI5K8_ARATH	Phosphatidylinositol 4-phosphate 5-kinase 8	41.57	5e-09	2.39598	4.05653	1.94507e-05	85.46	99.05	43.99	222.99	311.55	229.57	no_data	no_data
TRINITY_DN789_c1_g1	SPXS1_DICDI	SPX and EXS domain-containing protein 1	30.02	2e-61	4.43692	3.09006	0.000155071	10.95	4.94	11.35	151.97	148.39	140.55	PC00227	transporter
TRINITY_DN787_c9_g1	CAPSL_HUMAN	Calcyphosin-like protein	40.96	1e-38	6.79587	4.48795	3.02309e-12	12.69	0.57	2.13	392.39	471.46	358.25	PC00060	calcium-binding protein
TRINITY_DN7820_c0_g1	RDL2_ARATH	Probable cysteine protease RDL2 {ECO:0000305}	38.63	2e-36	4.03475	3.395	7.16772e-06	26.5	18.82	6.65	155.03	204.51	178.93	PC00260	protein modifying enzyme
TRINITY_DN7778_c0_g1	5NTD_HUMAN	5'-nucleotidase	25.53	4e-07	9.96866	5.69096	3.52567e-100	1.12	2.47	1.33	929.46	1059.83	855.17	PC00262	metabolite interconversion enzyme
TRINITY_DN7705_c0_g5	NEK7_RAT	Serine/threonine-protein kinase Nek7	48.87	8e-80	6.30206	3.86373	1.05173e-13	7.09	7.6	0.98	293.48	269.39	225.81	PC00260	protein modifying enzyme
TRINITY_DN7640_c0_g1	PXMP4_RAT	Peroxisomal membrane protein 4	40.19	7e-34	2.65183	7.52507	7.33446e-45	622.95	1066.71	490.64	3053.01	2841.57	2874.11	no_data	no_data
TRINITY_DN760_c3_g1	RN128_BOVIN	E3 ubiquitin-protein ligase RNF128	25.2	6e-07	5.06644	3.51753	2.9181e-08	14.55	6.65	4.7	205.97	205.63	193.66	no_data	no_data
TRINITY_DN76_c0_g3	NOM1_HUMAN	Nucleolar MIF4G domain-containing protein 1	31.75	4e-60	4.94595	0.607349	0.0322783	0	4.18	0	17.44	25.05	30.96	PC00171	nucleic acid binding protein
TRINITY_DN7594_c1_g1	KPCT_RAT	Protein kinase C theta type	62.07	8e-07	8.33445	0.893379	0.00163025	0	0	0	23.46	23.93	46.29	no_data	no_data
TRINITY_DN7531_c0_g1	CML34_ARATH	Probable calcium-binding protein CML34	25.64	2e-06	6.23511	4.26666	1.25698e-08	11.2	0	6.65	402.64	343.33	296.63	PC00085	cytoskeletal protein
TRINITY_DN752_c9_g1	CFA73_CHLRE	Cilia- and flagella-associated protein 73 {ECO:0000305}	42.5	4e-48	4.45352	4.3257	2.28727e-16	23.88	44.11	10.55	386.16	336	330.85	no_data	no_data
TRINITY_DN7515_c0_g1	CAHD1_MOUSE	VWFA and cache domain-containing protein 1	23.67	2e-47	2.66066	4.81877	1.47906e-14	114.19	141.06	72.02	459.82	389.16	486.53	no_data	no_data
TRINITY_DN750_c0_g1	VPS33_ARATH	Vacuolar protein-sorting-associated protein 33 homolog	30.77	2e-102	6.3028	5.5197	6.29355e-80	17.91	20.91	9.84	890.78	799.61	803.64	PC00150	membrane traffic protein
TRINITY_DN7433_c0_g1	BCHC2_ARATH	BEACH domain-containing protein C2 {ECO:0000303|PubMed:25618824}	52.08	2e-102	7.8414	3.60391	0.000760217	3.73	0	0	67.42	532.56	62.91	no_data	no_data
TRINITY_DN74_c6_g1	AGD9_ARATH	Probable ADP-ribosylation factor GTPase-activating protein AGD9	51.69	2e-36	5.42352	4.38166	3.04912e-20	19.28	14.45	7.36	389.33	412.69	317	no_data	no_data
TRINITY_DN74_c15_g1	MIPT3_MOUSE	TRAF3-interacting protein 1	37.5	3e-18	6.13019	4.84282	2.14692e-25	16.79	5.89	9.22	505.47	620.87	429.96	no_data	no_data
TRINITY_DN74_c0_g2	VATA_PLAFA	V-type proton ATPase catalytic subunit A	49.62	6e-30	2.4259	4.55653	1.68039e-05	151.38	82.13	67.14	336.8	363.9	384.86	PC00227	transporter
TRINITY_DN7344_c0_g1	Y2579_ARATH	Probably inactive leucine-rich repeat receptor-like protein kinase At2g25790	27.04	1e-34	2.21939	3.25507	0.00866927	45.9	72.43	27.85	157.99	123.13	145.99	no_data	no_data
TRINITY_DN733_c2_g1	KLC_CAEEL	Kinesin light chain	30.17	3e-11	6.5329	3.85584	1.30025e-16	4.85	6.27	1.6	262.09	270.41	250.83	no_data	no_data
TRINITY_DN733_c0_g1	GLC7A_CAEEL	Serine/threonine-protein phosphatase PP1-alpha	72.01	4e-154	4.15752	6.76177	4.30907e-72	160.46	195.62	124.17	2077.05	1851.91	1743.08	PC00260	protein modifying enzyme
TRINITY_DN729_c1_g1	KCMA1_CHICK	Calcium-activated potassium channel subunit alpha-1	25.14	6e-48	3.23425	3.93349	6.93718e-08	41.3	70.72	19.96	248.88	248.92	257.07	no_data	no_data
TRINITY_DN7286_c0_g1	HBAP1_DANRE	HSPB1-associated protein 1 homolog	31.54	3e-08	2.03624	6.22096	2.16367e-11	578.42	430.6	232.55	1102.99	1157.1	1046.16	no_data	no_data
TRINITY_DN7259_c0_g1	TXIP1_MOUSE	Translin-associated factor X-interacting protein 1	24.89	7e-12	6.62578	3.31003	4.47386e-10	1.62	3.99	1.6	197.62	182.41	155.09	no_data	no_data
TRINITY_DN7226_c0_g1	ANK1_MOUSE	Ankyrin-1	49.06	1e-06	4.89647	3.49086	6.71229e-05	14.06	1.52	10.11	234.61	196.06	163.2	no_data	no_data
TRINITY_DN705_c8_g1	PALD_CHICK	Paladin	27.78	5e-18	6.98173	5.87488	9.99438e-84	6.97	27.76	6.21	1135.22	1032.74	1041.51	no_data	no_data
TRINITY_DN705_c1_g2	ELIC_DICCH	Cys-loop ligand-gated ion channel	26.34	1e-07	4.46359	5.60693	3.95786e-11	110.46	69.77	13.3	784.36	948.31	834.1	PC00227	transporter
TRINITY_DN7_c3_g1	AB2C_ARATH	ABC transporter C family member 2	30.97	1e-180	7.68105	4.89357	6.60282e-52	5.47	4.56	2.48	522.7	603.15	500.38	no_data	no_data
TRINITY_DN6878_c1_g1	IBP1_SHEFN	Ice-binding protein 1 {ECO:0000303|PubMed:29498209}	32.6	5e-16	7.93389	6.19886	1.53566e-20	9.58	0	11.35	1549.81	1101.28	1380.77	no_data	no_data
TRINITY_DN687_c6_g1	PDE1B_BOVIN	Calcium/calmodulin-dependent 3',5'-cyclic nucleotide phosphodiesterase 1B	35.59	5e-38	2.33156	5.77953	1.69691e-15	330.01	355.32	123.19	752.87	926.72	842.41	no_data	no_data
TRINITY_DN6865_c0_g1	OS9_ARATH	Protein OS-9 homolog {ECO:0000305}	30.3	5e-06	5.65083	5.05269	1.48183e-32	9.2	38.4	11.35	613.79	621.07	555.77	no_data	no_data
TRINITY_DN686_c0_g2	ACTT3_ALTAL	Enoyl-CoA hydratase ACTT3 {ECO:0000250|UniProtKB:Q9P4U9}	40.15	4e-47	2.54203	4.41727	2.60713e-09	85.95	133.65	52.95	339.02	335.79	324.52	no_data	no_data
TRINITY_DN6819_c2_g1	KN7N_ARATH	Kinesin-like protein KIN-7N {ECO:0000305}	37.03	6e-73	4.10855	4.46834	7.43823e-19	40.18	39.73	21.55	402.86	381.73	363.49	no_data	no_data
TRINITY_DN681_c4_g1	TOP2_DROME	DNA topoisomerase 2 {ECO:0000305}	36.72	0	3.27621	4.29878	1.60118e-11	47.89	71.86	35.65	373.9	306.05	299.2	no_data	no_data
TRINITY_DN681_c0_g1	KINUA_ORYSJ	Kinesin-like protein KIN-UA {ECO:0000305}	33.89	2e-68	6.82943	4.71731	3.28193e-28	9.45	3.04	5.76	423.67	553.34	453.3	PC00085	cytoskeletal protein
TRINITY_DN679_c10_g1	LIVB5_BRUSU	Leu/Ile/Val-binding protein homolog 5	26.09	8e-08	2.68255	5.79056	2.27624e-08	353.02	173.19	103.77	979.34	836.07	825.89	no_data	no_data
TRINITY_DN6765_c0_g1	PLS2_BOVIN	Phospholipid scramblase 2	27.39	2e-19	7.29721	3.36221	4.61112e-06	5.47	0	0	210.41	176.81	170.12	PC00227	transporter
TRINITY_DN6753_c0_g1	AGAL_THEMA	Alpha-galactosidase {ECO:0000303|PubMed:9741105, ECO:0000312|EMBL:AGL50123.1, ECO:0000312|EMBL:CAA04514.1}	31.15	2e-40	2.19768	4.8416	4.39777e-12	161.58	198.67	83.99	458.02	445.79	390.79	no_data	no_data
TRINITY_DN67_c1_g1	HBS1L_HUMAN	HBS1-like protein	47.89	7e-120	4.03986	0.772494	0.0278866	4.85	0.76	1.33	33.92	20.98	26.31	PC00263	translational protein
TRINITY_DN666_c0_g1	KINH_DROME	Kinesin heavy chain	35.51	1e-40	6.64212	3.97381	5.44349e-09	10.08	0	2.13	292.1	287.92	270.52	PC00085	cytoskeletal protein
TRINITY_DN6611_c0_g1	VA0D_DICDI	V-type proton ATPase subunit d	41.51	6e-88	2.11531	3.187	0.0186274	57.22	68.44	24.12	115.83	147.17	138.47	PC00227	transporter
TRINITY_DN6592_c0_g1	ATS12_MOUSE	A disintegrin and metalloproteinase with thrombospondin motifs 12	28.21	7e-09	2.34634	3.84536	0.00119396	102.5	76.04	27.85	203.22	238.94	213.84	PC00260	protein modifying enzyme
TRINITY_DN6590_c0_g2	MUT7_HUMAN	Exonuclease mut-7 homolog	27.56	7e-10	4.82064	2.83217	3.51197e-05	10.57	5.7	3.46	137.39	139.84	96.34	no_data	no_data
TRINITY_DN6555_c0_g1	DYH1A_CHLRE	Dynein-1-alpha heavy chain, flagellar inner arm I1 complex	50.87	0	2.68982	5.0701	2.35587e-08	200.14	136.12	55.79	450.2	643.17	505.43	PC00085	cytoskeletal protein
TRINITY_DN655_c8_g1	CFA74_CHLRE	Cilia- and flagella-associated protein 74 {ECO:0000305}	42.61	4e-34	9.12685	4.05382	2.27277e-20	0.87	0	0.8	282.8	344.86	279.22	no_data	no_data
TRINITY_DN655_c0_g2	R111B_XENLA	E3 ubiquitin-protein ligase arkadia-B	58.49	2e-12	6.0222	1.03484	0.00814361	2.49	0	0	39.63	49.8	14.44	no_data	no_data
TRINITY_DN6502_c4_g1	Y2317_ARATH	Probable leucine-rich repeat receptor-like protein kinase At2g33170	34.88	5e-13	2.68314	4.36506	4.70877e-09	69.66	126.99	47.36	350.44	309.11	318.78	no_data	no_data
TRINITY_DN647_c4_g3	CML2_ORYSJ	Putative calmodulin-like protein 2	43.42	1e-11	6.35323	3.95906	8.82537e-13	10.45	5.32	0.89	273.08	311.35	257.46	PC00085	cytoskeletal protein
TRINITY_DN6460_c0_g1	PDE2_DICDI	3',5'-cyclic-nucleotide phosphodiesterase regA	37.43	7e-32	5.1968	4.83385	1.07518e-25	26.87	35.74	5.85	528.19	507.71	491.38	no_data	no_data
TRINITY_DN644_c2_g1	MORN5_DANRE	MORN repeat-containing protein 5	34.78	1e-23	3.0715	6.79597	1.38557e-12	175.64	676.04	218.71	1899.4	1708.5	1868.49	no_data	no_data
TRINITY_DN6414_c0_g1	MCPAL_ARTOC	Metallocarboxypeptidase A-like protein MCYG_01475	26.4	2e-22	2.15817	4.45189	9.18011e-07	133.35	146.96	64.92	367.87	337.02	278.33	PC00260	protein modifying enzyme
TRINITY_DN6352_c0_g1	ANKK1_MOUSE	Ankyrin repeat and protein kinase domain-containing protein 1	37.5	1e-22	5.95665	3.62624	0.000966489	0.62	19.96	0	214.85	252.58	196.14	no_data	no_data
TRINITY_DN629_c1_g1	MYO3B_MOUSE	Myosin-IIIb	24.93	3e-39	2.58158	5.41545	1.61604e-25	183.35	249.43	101.29	673.5	715.28	625.3	PC00085	cytoskeletal protein
TRINITY_DN6262_c0_g1	DISP1_DANRE	Protein dispatched homolog 1	30.11	5e-16	3.87738	7.05746	2.60583e-68	211.22	404.18	141.46	2501.68	2125.67	2257.21	no_data	no_data
TRINITY_DN623_c2_g1	GCY9_CAEEL	Receptor-type guanylate cyclase gcy-9 {ECO:0000305}	56.47	3e-20	4.2036	4.19491	4.17661e-07	44.91	36.69	5.23	315.67	327.34	309.49	no_data	no_data
TRINITY_DN620_c6_g1	Y2800_NOSS1	Uncharacterized WD repeat-containing protein alr2800	29.65	2e-10	6.29268	3.7299	2.87319e-12	3.48	4.56	4.79	234.19	260.53	220.27	no_data	no_data
TRINITY_DN6163_c0_g1	CC189_MOUSE	Coiled-coil domain-containing protein 189	27.84	1e-08	4.221	5.84996	5.07545e-39	61.08	112.55	70.33	1101.93	953.4	960.8	no_data	no_data
TRINITY_DN615_c0_g1	Y2800_NOSS1	Uncharacterized WD repeat-containing protein alr2800	24.66	5e-23	8.57477	4.89949	2.6044e-48	3.23	0.38	3.02	607.88	547.64	482.48	no_data	no_data
TRINITY_DN6147_c0_g1	KGP1_MOUSE	cGMP-dependent protein kinase 1	37.04	3e-115	4.03164	6.05802	5.0054e-63	134.72	137.26	60.13	1212.79	1142.13	1107.09	no_data	no_data
TRINITY_DN614_c0_g3	ANK1_MOUSE	Ankyrin-1	31.12	9e-11	3.41054	4.52723	0.00034794	117.92	21.86	23.15	403.17	363.7	389.41	PC00226	scaffold/adaptor protein
TRINITY_DN607_c7_g1	DYH7_HUMAN	Dynein heavy chain 7, axonemal	52.71	0	3.04987	6.77059	4.23514e-24	447.68	323.57	208.6	1685.93	1938.78	1743.77	no_data	no_data
TRINITY_DN607_c3_g4	VLN2_ORYSJ	Villin-2 {ECO:0000303|PubMed:20807878}	23.89	7e-11	3.02732	3.91731	1.02769e-06	39.56	56.46	37.61	264.1	249.12	223.34	PC00085	cytoskeletal protein
TRINITY_DN6025_c1_g1	PI5K6_ARATH	Phosphatidylinositol 4-phosphate 5-kinase 6	28.95	1e-16	3.95886	4.10867	0.000192862	34.71	7.03	31.13	295.91	317.66	272.79	no_data	no_data
TRINITY_DN602_c0_g1	TRPB_CALS4	Tryptophan synthase beta chain {ECO:0000255|HAMAP-Rule:MF_00133}	66.75	0	6.68643	5.97852	1.53734e-109	17.04	24.14	11.26	1093.16	1127.66	1214.41	no_data	no_data
TRINITY_DN6018_c0_g1	ADCYA_HUMAN	Adenylate cyclase type 10	26.81	1e-24	5.01507	4.63791	6.92822e-27	25.25	31.56	9.31	431.6	460.97	433.02	no_data	no_data
TRINITY_DN6016_c0_g1	MET5_SCHPO	Sulfite reductase [NADPH] subunit beta	42.49	0	2.74397	3.23341	0.00932907	59.58	22.81	16.85	158.2	152.06	135.11	no_data	no_data
TRINITY_DN601_c1_g1	GNAO_MIZYE	Guanine nucleotide-binding protein G(o) subunit alpha	28.66	2e-26	6.90597	6.85072	1.67873e-149	34.83	35.74	12.06	2157.69	2048.17	2107.26	PC00095	protein-binding activity modulator
TRINITY_DN5965_c0_g1	RLMM_PECCP	Ribosomal RNA large subunit methyltransferase M {ECO:0000255|HAMAP-Rule:MF_01551}	35.4	1e-07	2.63118	2.75065	0.0408358	46.9	23.95	8.87	116.67	69.15	126.41	no_data	no_data
TRINITY_DN5951_c1_g1	PI5K8_ARATH	Phosphatidylinositol 4-phosphate 5-kinase 8	32.12	2e-14	9.37561	7.07211	3.62154e-150	6.22	7.41	3.73	2198.27	2872.73	2336.63	no_data	no_data
TRINITY_DN5916_c1_g1	P2C07_ORYSJ	Probable protein phosphatase 2C 7	34.95	7e-18	6.86697	1.26055	0.00165815	0	0	0.62	33.4	41.35	47.67	PC00260	protein modifying enzyme
TRINITY_DN5897_c1_g1	UBA1_BOVIN	Ubiquitin-like modifier-activating enzyme 1	36.26	1e-176	4.91546	4.6381	7.35514e-24	15.18	38.4	15.96	493.95	426.64	403.95	PC00260	protein modifying enzyme
TRINITY_DN5858_c0_g1	ENPP_APLCA	Enterin neuropeptides	22.11	2e-14	8.70916	1.24042	0.000935268	0	0	0	42.27	21.18	57.66	no_data	no_data
TRINITY_DN5828_c0_g1	KGP1_HUMAN	cGMP-dependent protein kinase 1	37.99	1e-131	2.76744	6.18426	1.70506e-41	254.88	349.99	184.83	1245.87	1111.37	1136.76	no_data	no_data
TRINITY_DN5806_c0_g1	WDR78_RAT	WD repeat-containing protein 78	48.18	9e-54	2.4087	2.73339	0.0210209	35.7	33.46	18.45	106.95	100.93	93.96	PC00085	cytoskeletal protein
TRINITY_DN5781_c0_g1	NRT26_ARATH	High affinity nitrate transporter 2.6	34.68	4e-53	3.96439	4.00232	1.59285e-05	8.21	43.16	27.41	235.67	334.98	252.12	no_data	no_data
TRINITY_DN5756_c0_g1	DRP35_STAAR	Lactonase drp35	27.57	2e-09	2.82317	6.31086	1.71992e-30	306.13	304.56	201.68	1374.38	1323.72	1140.23	no_data	no_data
TRINITY_DN5748_c0_g1	HERC2_DROME	Probable E3 ubiquitin-protein ligase HERC2	30.98	5e-25	7.14867	3.89036	7.61791e-15	5.35	0.57	1.86	269.17	285.99	250.14	PC00095	protein-binding activity modulator
TRINITY_DN5741_c0_g1	ACT1_PLAYO	Actin-1	32.87	3e-64	4.23476	4.466	1.12363e-06	14.68	26.05	39.38	507.69	384.88	263.89	PC00085	cytoskeletal protein
TRINITY_DN573_c2_g1	MPK4_ARATH	Mitogen-activated protein kinase 4 {ECO:0000303|PubMed:8282107}	53.85	1e-125	3.59752	6.45602	8.1891e-26	281.87	191.06	98.89	1553.72	1537.81	1383.44	PC00260	protein modifying enzyme
TRINITY_DN5721_c1_g1	M3K2_ARATH	Mitogen-activated protein kinase kinase kinase 2	41.89	6e-63	3.28551	4.99919	5.69199e-05	19.78	192.96	59.42	542.35	545.7	506.91	no_data	no_data
TRINITY_DN5649_c0_g1	MKAR_LACBS	Very-long-chain 3-oxoacyl-CoA reductase {ECO:0000255|HAMAP-Rule:MF_03107}	31.15	8e-36	4.1601	4.25864	8.66256e-15	30.48	46.39	14.28	360.16	354.74	281.2	no_data	no_data
TRINITY_DN5633_c1_g1	TENA_MOUSE	Tenascin	35.56	7e-06	3.91809	5.51752	9.46383e-35	87.07	85.93	60.67	740.51	881.7	739.94	PC00102	extracellular matrix protein
TRINITY_DN557_c0_g1	TM117_HUMAN	Transmembrane protein 117	25.29	6e-17	4.32415	1.46536	0.00308803	5.1	2.66	2.48	48.61	39.82	47.58	no_data	no_data
TRINITY_DN5547_c0_g1	WSCD2_ARTBC	WSC domain-containing protein ARB_07870 {ECO:0000305}	29.81	5e-09	4.79328	8.81383	2.37476e-41	652.06	411.21	254.01	7831.79	8529.79	7620.46	no_data	no_data
TRINITY_DN5532_c1_g1	IFT56_XENTR	Intraflagellar transport protein 56 {ECO:0000250|UniProtKB:Q8BS45}	66.16	0	3.63595	5.81767	1.92484e-31	130.86	116.54	92.68	979.34	1033.86	862.69	no_data	no_data
TRINITY_DN5516_c0_g1	FBXL2_BOVIN	F-box/LRR-repeat protein 2 {ECO:0000305}	31.96	1e-31	2.95448	3.38269	0.00154374	52.74	42.2	11.44	150.28	176.1	175.66	no_data	no_data
TRINITY_DN551_c10_g1	KAPC1_CAEEL	cAMP-dependent protein kinase catalytic subunit	29.52	7e-43	3.06912	7.54381	4.10338e-10	250.52	1038.01	441.06	3426.81	2890.76	2893.79	no_data	no_data
TRINITY_DN5479_c0_g1	SCNA_DROME	Sodium channel protein para	25.56	4e-12	5.33757	3.81956	1.86621e-10	10.82	6.46	9.4	241.8	272.55	236.89	no_data	no_data
TRINITY_DN5449_c0_g1	MTPN_XENLA	Myotrophin	35.92	3e-08	5.8323	3.23346	1.31912e-08	4.35	7.98	2.31	150.7	187.6	163	no_data	no_data
TRINITY_DN5446_c2_g1	TTC29_XENLA	Tetratricopeptide repeat protein 29	25.3	1e-19	6.43703	5.8739	2.20537e-39	7.59	45.25	9.49	1155.41	1060.34	983.75	no_data	no_data
TRINITY_DN5400_c1_g1	CCHL_DICDI	Probable cytochrome c-type heme lyase	43.75	4e-48	3.33926	1.83193	0.0424464	8.09	21.67	0.62	45.02	65.49	61.42	no_data	no_data
TRINITY_DN54_c6_g1	SEC1_DICDI	Protein transport protein sec1	27.66	2e-58	8.35315	4.39985	5.34227e-21	4.73	0.38	0	390.17	387.53	375.95	no_data	no_data
TRINITY_DN5388_c0_g1	KCNH5_MOUSE	Potassium voltage-gated channel subfamily H member 5	24.78	4e-27	3.42696	3.90831	8.81864e-05	19.53	33.08	40.98	209.04	248.2	290.2	no_data	no_data
TRINITY_DN538_c3_g1	RPB1_PLAFD	DNA-directed RNA polymerase II subunit RPB1	48.96	2e-08	3.32795	6.13776	1.20359e-23	259.85	189.35	96.5	1081.33	1284.41	1161.19	no_data	no_data
TRINITY_DN536_c0_g1	TT21B_HUMAN	Tetratricopeptide repeat protein 21B {ECO:0000305}	36.95	0	3.70885	4.74265	2.60284e-24	56.35	71.48	35.21	483.7	441.92	440.34	no_data	no_data
TRINITY_DN5334_c0_g1	SUMT_SCHPO	Probable uroporphyrinogen-III C-methyltransferase	39.03	2e-49	2.19502	5.75133	0.0197578	47.64	491.06	263.59	859.71	805.42	771.1	PC00262	metabolite interconversion enzyme
TRINITY_DN5318_c0_g1	RL73_ARATH	60S ribosomal protein L7-3	65.36	1e-71	2.55969	4.51925	1.83891e-09	102	108.17	65.9	365.02	339.97	369.33	PC00263	translational protein
TRINITY_DN5310_c0_g1	CIPKH_ARATH	CBL-interacting serine/threonine-protein kinase 17	34.9	9e-18	5.32939	4.13805	1.05946e-12	5.47	22.81	9.14	334.16	354.43	254.69	PC00260	protein modifying enzyme
TRINITY_DN5307_c0_g1	CENPJ_MOUSE	Centromere protein J	27.84	2e-08	4.78202	5.05838	4.63425e-32	30.23	36.31	29	667.37	590.11	512.75	PC00085	cytoskeletal protein
TRINITY_DN5303_c0_g1	MGLL_MYCS2	Monoacylglycerol lipase {ECO:0000303|PubMed:20601476}	23.79	2e-19	6.1183	4.17856	1.70004e-14	6.72	15.59	1.06	333.74	335.59	308.6	PC00262	metabolite interconversion enzyme
TRINITY_DN5291_c0_g1	KCC1A_RAT	Calcium/calmodulin-dependent protein kinase type 1	45.72	3e-80	4.97845	3.00466	0.000115874	9.7	1.52	6.47	149.64	129.25	142.23	PC00260	protein modifying enzyme
TRINITY_DN529_c7_g2	CANB_CAEEL	Protein phosphatase 2B regulatory subunit cnb-1 {ECO:0000305}	30.25	8e-11	3.40823	4.20371	3.50951e-11	39.43	68.63	29.36	339.34	286.6	296.83	no_data	no_data
TRINITY_DN529_c4_g1	KARG_ANTJA	Arginine kinase	41.07	3e-69	2.88662	9.61635	1.86221e-17	1644.7	4079.03	2154.68	13570.4	12751.7	11892.4	PC00262	metabolite interconversion enzyme
TRINITY_DN5289_c0_g1	GLPG_HAEIN	Rhomboid protease GlpG	25.22	2e-06	2.23159	7.74113	2.10712e-09	640.12	1563.86	911.04	3011.9	3445.22	3265.88	no_data	no_data
TRINITY_DN5276_c0_g1	HPGDS_CHICK	Hematopoietic prostaglandin D synthase	28.92	2e-20	7.84752	6.78238	8.40954e-171	10.2	21.86	8.78	2103.47	2091.86	1855.54	no_data	no_data
TRINITY_DN5241_c0_g1	ELOV6_HUMAN	Elongation of very long chain fatty acids protein 6 {ECO:0000255|HAMAP-Rule:MF_03206, ECO:0000305}	29.76	4e-15	2.64328	5.4544	3.89521e-08	85.08	299.43	135.79	698.02	718.13	663.98	PC00262	metabolite interconversion enzyme
TRINITY_DN5234_c1_g1	NIA_CICIN	Nitrate reductase [NADH]	43.47	2e-168	8.57067	1.11156	0.00190703	0	0	0	58.55	14.97	36.6	no_data	no_data
TRINITY_DN5227_c0_g1	P2C73_ARATH	Probable protein phosphatase 2C 73	35.37	6e-29	8.82706	5.12519	5.00866e-63	4.1	0	1.51	638.42	627.18	647.95	PC00260	protein modifying enzyme
TRINITY_DN5223_c0_g1	INVSA_XENLA	Inversin-A	32.95	8e-16	5.56765	5.59744	4.06047e-55	35.08	24.9	21.91	893.21	916.23	802.06	no_data	no_data
TRINITY_DN5212_c0_g1	YR863_MIMIV	Putative ankyrin repeat protein R863	26.41	2e-17	3.85817	3.95351	0.00168541	3.48	48.86	29.45	245.18	297.5	248.56	PC00226	scaffold/adaptor protein
TRINITY_DN519_c12_g1	FADJ_YERE8	Fatty acid oxidation complex subunit alpha {ECO:0000255|HAMAP-Rule:MF_01617}	44.44	1e-164	3.02497	4.68038	9.22579e-11	111.58	79.09	45.41	480.95	373.27	400.58	no_data	no_data
TRINITY_DN5175_c0_g1	MORN4_BOVIN	MORN repeat-containing protein 4	40.86	3e-12	6.85222	7.20062	7.17709e-128	23.76	55.32	29.27	2840.91	2576.56	2629.21	no_data	no_data
TRINITY_DN5161_c0_g1	CBPC6_CAEEL	Cytosolic carboxypeptidase 6	35.53	2e-23	4.79192	3.98608	2.33117e-13	15.55	17.49	11.71	293.58	314.41	229.77	PC00260	protein modifying enzyme
TRINITY_DN5154_c0_g1	DYL1_EMENI	Dynein light chain, cytoplasmic	40.62	5e-08	3.25331	8.14059	2.791e-50	922.48	850.94	485.76	4958.12	4512.18	4629.74	PC00085	cytoskeletal protein
TRINITY_DN5141_c0_g1	U119A_CANLF	Protein unc-119 homolog A	46.74	6e-52	7.27084	8.2477	9.5277e-114	41.42	109.31	28.38	6157.28	5327.48	5210.24	PC00150	membrane traffic protein
TRINITY_DN5118_c0_g1	CFA46_HUMAN	Cilia- and flagella-associated protein 46 {ECO:0000305}	23.58	2e-12	3.97368	5.52961	2.38105e-18	119.17	102.66	27.41	719.79	895.04	775.45	no_data	no_data
TRINITY_DN5106_c0_g1	Y9955_DICDI	Probable serine/threonine-protein kinase DDB_G0267514	45.74	3e-67	7.31963	4.21111	2.3738e-12	7.71	0	0.8	365.66	372.56	272.49	no_data	no_data
TRINITY_DN51_c1_g2	PACRG_MOUSE	Parkin coregulated gene protein homolog	60.58	5e-73	6.66846	7.41427	1.69991e-139	35.58	85.93	25.81	3237.11	3062.27	3025.54	no_data	no_data
TRINITY_DN5098_c0_g1	SETD6_XENLA	N-lysine methyltransferase setd6	24.01	9e-09	2.07121	5.73608	3.92785e-13	220.67	446.19	210.91	868.91	741.66	761.21	no_data	no_data
TRINITY_DN5095_c1_g1	MYO12_ARATH	Myosin-12	33.92	1e-139	4.07141	5.08107	5.46821e-32	69.53	68.25	27.49	618.44	575.65	564.08	PC00085	cytoskeletal protein
TRINITY_DN5092_c0_g1	IDH_MYCTU	Isocitrate dehydrogenase [NADP]	33.17	7e-49	3.1914	4.08942	7.03059e-07	53.36	39.92	38.94	243.49	297.8	296.13	no_data	no_data
TRINITY_DN5075_c0_g1	TXTP_BOVIN	Tricarboxylate transport protein, mitochondrial	39.86	1e-65	2.31842	6.85996	4.87523e-09	301.77	901.13	445.94	1907.12	1738.85	1694.22	no_data	no_data
TRINITY_DN50581_c0_g1	NIR_EMENI	Nitrite reductase [NAD(P)H]	41.78	0	5.03618	6.5003	6.68049e-11	16.92	150	65.1	1580.35	1705.96	1556.83	no_data	no_data
TRINITY_DN5045_c0_g1	TTC8_MOUSE	Tetratricopeptide repeat protein 8	43.93	1e-151	5.32834	5.05718	6.43481e-11	43.66	7.41	13.22	599	619.14	568.04	no_data	no_data
TRINITY_DN5041_c0_g1	GP63_LEICH	Leishmanolysin	28.11	9e-06	2.69582	4.84972	3.57066e-14	138.7	141.25	56.14	484.86	436.93	451.22	no_data	no_data
TRINITY_DN5037_c0_g1	M2K1_ARATH	Mitogen-activated protein kinase kinase 1	43.75	4e-47	8.91296	6.24555	8.52921e-135	7.09	2.66	3.28	1378.4	1507.25	1290.17	no_data	no_data
TRINITY_DN5035_c0_g1	TM145_MOUSE	Transmembrane protein 145	25	4e-24	3.09198	4.2859	7.36907e-05	27.86	59.5	65.45	331.52	321.43	302.86	no_data	no_data
TRINITY_DN5034_c0_g1	CDC18_SCHPO	Cell division control protein 18	28.18	1e-28	3.59401	1.60565	0.00657794	8.21	7.6	3.1	42.27	52.35	53.02	no_data	no_data
TRINITY_DN4998_c0_g1	DJC27_DANRE	DnaJ homolog subfamily C member 27	45.81	1e-47	3.55754	4.33186	2.6086e-09	25.87	74.71	34.41	410.15	315.02	294.55	no_data	no_data
TRINITY_DN4994_c0_g1	TPPP2_MACFA	Tubulin polymerization-promoting protein family member 2	34.65	5e-08	8.51249	9.35015	2.11707e-190	57.47	50.95	40	13458.1	11254.6	11269.9	PC00085	cytoskeletal protein
TRINITY_DN4991_c0_g1	ANK2_HUMAN	Ankyrin-2	29.69	7e-13	4.78787	4.11899	0.00104361	44.66	4.56	2.48	255.85	338.54	321.46	no_data	no_data
TRINITY_DN4960_c0_g1	CF251_TETTS	Cilia- and flagella-associated protein 251 {ECO:0000305}	31.59	9e-163	6.6722	5.88151	4.69157e-94	10.08	25.67	12.77	1109.75	1110.55	996.61	no_data	no_data
TRINITY_DN4944_c0_g1	CF157_CHLRE	Cilia- and flagella-associated protein 157	39.62	2e-10	7.28821	3.42389	8.39703e-11	2.24	0.95	2.04	208.19	197.38	176.06	no_data	no_data
TRINITY_DN4939_c0_g1	MPCP_YEAST	Mitochondrial phosphate carrier protein	49.83	5e-58	2.20109	9.02992	4.64197e-06	1210.82	4471.99	2236.18	8306.83	8038.78	7379.52	no_data	no_data
TRINITY_DN4904_c0_g1	VA714_ARATH	Vesicle-associated membrane protein 714 {ECO:0000303|PubMed:11115874}	34.84	6e-39	4.42549	4.85383	6.42857e-13	53.11	19.2	28.38	501.56	502.82	511.16	no_data	no_data			no_data
TRINITY_DN485_c0_g1	KN14E_ORYSJ	Kinesin-like protein KIN-14E {ECO:0000305}	46.62	2e-96	5.97251	3.09048	3.01102e-08	4.48	5.13	1.51	149.22	165.91	140.15	no_data	no_data			no_data
TRINITY_DN4828_c0_g2	SLD1_EUGGR	Delta(8)-fatty-acid desaturase	41.15	2e-86	2.54885	6.30968	7.48481e-26	276.4	445.62	249.67	1200.85	1324.23	1206.1	no_data	no_data			no_data
TRINITY_DN4818_c0_g1	CAC1S_LITCT	Voltage-dependent L-type calcium channel subunit alpha-1S	27.25	1e-109	5.07281	4.08265	3.16224e-16	11.57	19.2	9.67	296.01	334.37	271.21	PC00227	transporter
TRINITY_DN4807_c1_g1	RAB13_DANRE	Ras-related protein Rab-13	34.04	3e-28	4.02587	3.84086	8.00275e-10	17.91	37.07	15.88	266.84	233.13	238.07	no_data	no_data			no_data
TRINITY_DN479_c7_g1	MLH3_HUMAN	DNA mismatch repair protein Mlh3	30.2	3e-19	2.76387	4.84161	5.62443e-15	85.95	146.01	77.52	467.53	456.79	446.77	PC00171	nucleic acid binding protein
TRINITY_DN4747_c0_g1	ACBP3_CAEEL	Acyl-CoA-binding protein homolog 3	38.75	8e-11	2.50316	6.43986	2.07613e-22	281.75	552.08	275.48	1388.54	1422.11	1258.62	no_data	no_data			no_data
TRINITY_DN4731_c0_g1	MYBA_CHICK	Myb-related protein A	45.3	2e-44	8.4333	5.39303	2.53242e-82	3.98	3.61	1.51	786.48	750.42	769.02	no_data	no_data
TRINITY_DN4723_c3_g1	WDR54_MOUSE	WD repeat-containing protein 54 {ECO:0000305}	24.49	8e-13	2.52628	6.13085	1.62969e-25	360.24	325.85	186.52	1110.71	1099.45	1079.3	no_data	no_data
TRINITY_DN472_c0_g2	MYSH_ACACA	High molecular weight form of myosin-1	32.77	1e-134	2.12106	6.91605	1.71638e-26	763.64	755.69	399.38	1853.11	1860.36	1705	PC00085	cytoskeletal protein			Metabolism of cofactors and vitamins
TRINITY_DN4686_c0_g1	GAA1_YEAST	GPI transamidase component GAA1	24.49	1e-15	6.25537	1.5373	0.00494894	0	0.38	2.13	45.23	47.36	56.97	no_data	no_data
TRINITY_DN4685_c0_g1	MET10_YEAST	Sulfite reductase [NADPH] flavoprotein component	39.72	7e-100	2.54392	7.59209	2.24938e-20	661.76	956.45	674.94	3033.99	3110.55	2940.77	PC00262	metabolite interconversion enzyme			Lipid metabolism|Lipid metabolism|Lipid metabolism|Protein families: metabolism
TRINITY_DN4636_c0_g1	DYL1_HELCR	Dynein light chain LC6, flagellar outer arm	28.24	9e-08	2.2469	8.2957	8.33991e-20	1226.49	2107.38	1224.57	5130.17	4618.82	4586.32	PC00085	cytoskeletal protein
TRINITY_DN4612_c0_g1	EMAL6_MOUSE	Echinoderm microtubule-associated protein-like 6	22.06	1e-50	6.16669	4.27632	1.54913e-22	8.58	10.65	3.1	344.2	377.86	325.91	no_data	no_data			no_data
TRINITY_DN460_c0_g1	CAN15_HUMAN	Calpain-15	34.97	4e-43	4.0637	5.64793	2.92553e-33	103.24	119.96	31.66	927.14	883.23	799.98	PC00260	protein modifying enzyme			Energy metabolism
TRINITY_DN4578_c0_g1	FMPE_ASPFU	Nonribosomal peptide synthetase fmpE {ECO:0000303|PubMed:25582336}	31.41	3e-34	6.24193	1.52328	0.00481461	0	0	2.22	52.31	49.4	47.38	no_data	no_data
TRINITY_DN4562_c1_g1	AB2A_ARATH	ABC transporter A family member 2	33.33	2e-126	7.47374	5.65724	2.20786e-78	9.7	9.7	3.55	818.08	1074.19	869.51	no_data	no_data			no_data
TRINITY_DN455_c0_g1	MCM3_ORYSJ	DNA replication licensing factor MCM3	53.25	0	4.07857	5.39233	6.25115e-28	42.54	107.22	50.91	796.2	710.7	676.64	PC00171	nucleic acid binding protein			no_data
TRINITY_DN454_c6_g1	ALG5_DICDI	Dolichyl-phosphate beta-glucosyltransferase	57.31	4e-91	4.24818	2.21725	0.00766931	3.36	19.2	1.24	81.9	94.41	61.13	PC00262	metabolite interconversion enzyme
TRINITY_DN4525_c0_g1	RGS2_CAEEL	Regulator of G-protein signaling rgs-2	32.23	4e-08	11.3365	3.78698	1.07766e-16	0	0	0	222.35	288.33	242.62	no_data	no_data			no_data
TRINITY_DN4512_c2_g3	TTLL5_MOUSE	Tubulin polyglutamylase TTLL5	37.82	3e-64	3.57958	3.97164	6.87854e-08	21.27	51.9	27.76	263.67	290.17	238.07	PC00085	cytoskeletal protein			no_data
TRINITY_DN4500_c0_g1	MSL10_ARATH	Mechanosensitive ion channel protein 10	30.37	5e-16	5.25176	3.34891	4.6978e-09	7.84	10.27	3.9	171.2	195.85	172.89	no_data	no_data			no_data
TRINITY_DN450_c0_g1	CFA57_MOUSE	Cilia- and flagella-associated protein 57 {ECO:0000312|MGI:MGI:2686209}	25.85	5e-51	3.55286	4.67209	1.52242e-08	92.42	36.12	34.32	410.46	468.09	411.46	no_data	no_data
TRINITY_DN4491_c0_g1	TENX_HUMAN	Tenascin-X {ECO:0000305}	26.04	2e-11	6.76342	10.7226	5.43267e-104	311.72	646	344.12	31592.9	31673	29237.7	PC00102	extracellular matrix protein			no_data
TRINITY_DN448_c10_g1	PPT1_MACFA	Palmitoyl-protein thioesterase 1	33.45	1e-45	7.38224	3.54365	8.63086e-09	1.87	3.8	0	112.34	263.99	251.82	PC00262	metabolite interconversion enzyme			no_data
TRINITY_DN4436_c0_g1	DYH1_HUMAN	Dynein heavy chain 1, axonemal	48.45	0	6.35197	6.34968	9.62679e-70	37.19	23	20.84	1333.06	1711.56	1393.33	no_data	no_data			no_data
TRINITY_DN44238_c0_g1	CALM_ACHKL	Calmodulin	39.68	2e-06	10.333	4.45354	3.6156e-33	0.62	0	0	414.37	422.87	365.47	no_data	no_data
TRINITY_DN4423_c0_g1	CDPKM_ARATH	Calcium-dependent protein kinase 22	35.42	8e-14	8.69524	5.19027	2.9459e-67	3.86	1.33	1.51	714.3	673.52	616.7	PC00085	cytoskeletal protein
TRINITY_DN442_c4_g1	YIKE_SCHPO	Probable 6-phosphofructo-2-kinase PB17E12.14c	27.29	3e-48	3.55878	3.22992	0.00544995	14.68	21.29	19.87	73.03	305.95	91	PC00262	metabolite interconversion enzyme			no_data
TRINITY_DN442_c2_g1	CFA61_HUMAN	Cilia- and flagella-associated protein 61 {ECO:0000312|HGNC:HGNC:15872}	35.71	3e-24	8.93452	5.18062	6.73372e-71	1.24	3.61	1.24	669.91	678.92	642.22	no_data	no_data
TRINITY_DN44194_c0_g1	YL063_MIMIV	Putative ankyrin repeat protein L63	38.85	6e-14	6.888	-0.357594	0.0203355	0	0	0	11.1	5.7	16.62	no_data	no_data
TRINITY_DN4413_c0_g1	HERC1_HUMAN	Probable E3 ubiquitin-protein ligase HERC1	34.53	3e-46	3.41662	5.06414	2.2024e-24	97.9	87.26	53.84	558.63	560.67	560.42	PC00085	cytoskeletal protein			no_data
TRINITY_DN44_c3_g1	YR911_MIMIV	Putative ankyrin repeat protein R911	25.61	5e-14	6.65364	4.37718	6.87002e-26	7.59	5.51	3.46	376.75	385.39	366.46	no_data	no_data			no_data
TRINITY_DN438_c1_g2	DPOE2_HUMAN	DNA polymerase epsilon subunit 2	34.97	5e-83	2.0381	3.38111	0.0150758	75.38	60.65	33.61	154.29	161.63	140.25	PC00171	nucleic acid binding protein			no_data
TRINITY_DN4363_c0_g1	ODA1_CHLRE	Outer dynein arm protein 1	29.14	2e-28	4.13817	4.57151	2.20583e-14	55.6	40.3	15.43	421.98	431.53	381.69	no_data	no_data
TRINITY_DN4360_c0_g1	MFHA1_HUMAN	Malignant fibrous histiocytoma-amplified sequence 1 {ECO:0000305}	35.95	2e-19	4.24574	2.7426	0.000230759	7.71	20.34	3.28	122.7	118.55	101.98	no_data	no_data			no_data
TRINITY_DN4356_c0_g1	ELOV6_DANRE	Elongation of very long chain fatty acids protein 6 {ECO:0000255|HAMAP-Rule:MF_03206, ECO:0000305}	28.33	1e-14	3.20713	3.73638	0.000179791	19.03	53.99	33.26	161.9	287.52	205.04	PC00262	metabolite interconversion enzyme			no_data
TRINITY_DN4348_c0_g1	PLC_DICDI	1-phosphatidylinositol 4,5-bisphosphate phosphodiesterase	27.67	5e-14	6.88353	5.92413	1.50665e-112	11.94	23	9.4	1181.19	1140.6	999.77	PC00262	metabolite interconversion enzyme			no_data
TRINITY_DN4341_c0_g1	LRC72_BOVIN	Leucine-rich repeat-containing protein 72	31.43	1e-12	7.43987	3.27948	5.53657e-09	3.11	0	1.33	171.31	196.16	157.86	no_data	no_data			no_data
TRINITY_DN4340_c0_g1	TM145_MOUSE	Transmembrane protein 145	25.37	5e-31	3.84382	4.36246	1.48335e-12	27.24	73.38	21.02	356.46	362.99	336.09	no_data	no_data
TRINITY_DN431_c0_g1	R10B2_HUMAN	Radial spoke head 10 homolog B2	28.57	1e-46	5.8068	4.97851	1.39259e-50	14.18	25.09	9.22	552.92	588.68	559.93	no_data	no_data			no_data
TRINITY_DN4251_c0_g1	RGS10_RAT	Regulator of G-protein signaling 10	28.17	7e-09	4.18949	5.84941	6.39829e-20	85.83	64.45	80.09	1063.89	877.01	1065.05	no_data	no_data			no_data
TRINITY_DN4248_c0_g1	KARG_TRYCR	Arginine kinase	39.94	8e-71	8.44831	9.50291	2.76686e-301	60.95	74.71	41.06	14015.5	13576.8	12391	PC00262	metabolite interconversion enzyme
TRINITY_DN4197_c0_g1	URG1_SCHPO	Uracil-regulated protein 1	57.54	3e-142	5.37704	3.9793	4.57311e-15	10.57	17.87	4.43	304.47	281.2	258.65	no_data	no_data			no_data
TRINITY_DN4174_c0_g1	CK065_HUMAN	Uncharacterized protein C11orf65	30.98	7e-37	2.19713	4.27806	2.15371e-05	92.67	174.71	47.72	281.01	284.16	307.11	no_data	no_data			no_data
TRINITY_DN4165_c0_g1	ACBD6_DANRE	Acyl-CoA-binding domain-containing protein 6	37.25	4e-12	8.47098	3.26296	9.51554e-10	0	2.09	0	188.53	166.93	165.48	no_data	no_data			no_data
TRINITY_DN4134_c0_g1	ECDE_ASPRU	Putative glycosyl hydrolase ecdE {ECO:0000303|PubMed:22998630}	41.05	1e-11	5.55522	1.77125	0.00177127	4.1	0	1.06	54.43	63.35	58.75	no_data	no_data
TRINITY_DN4112_c0_g1	CFA69_CALJA	Cilia- and flagella-associated protein 69 {ECO:0000250|UniProtKB:A5D8W1}	24.36	5e-23	2.66751	5.02397	1.22469e-10	142.68	111.03	98.98	465.74	564.85	511.06	no_data	no_data			no_data
TRINITY_DN411_c2_g1	CP18C_ARATH	Peptidyl-prolyl cis-trans isomerase CYP18-3	55.95	4e-64	12.6564	5.09731	4.38788e-67	0	0	0	626.05	600.09	654.38	no_data	no_data
TRINITY_DN41005_c0_g1	DNAJ_UREPA	Chaperone protein DnaJ {ECO:0000255|HAMAP-Rule:MF_01152}	46.67	5e-10	3.36096	4.43969	2.22996e-13	52.62	67.49	40.09	376.22	331.11	376.35	PC00072	chaperone			no_data
TRINITY_DN4099_c0_g1	KCO5_ARATH	Two-pore potassium channel 5	28.8	2e-39	5.29383	3.72371	1.23526e-10	14.18	7.79	5.06	256.38	253.5	195.25	no_data	no_data			no_data
TRINITY_DN4097_c0_g1	DRKA_DICDI	Probable serine/threonine-protein kinase drkA	38.77	6e-47	5.74831	3.87695	1.11977e-05	15.18	0	5.32	259.24	276.42	253.31	no_data	no_data
TRINITY_DN40909_c0_g1	KGP25_DROME	cGMP-dependent protein kinase, isozyme 2 forms cD5/T2	35.22	1e-79	7.56743	4.96325	5.90553e-55	2.99	8.94	1.6	614.64	589.4	505.33	no_data	no_data			no_data
TRINITY_DN4049_c0_g1	AB7G_ARATH	ABC transporter G family member 7	34.33	3e-117	2.2627	7.74837	5.3157e-22	862.53	1424.31	813.66	3259.09	3518.55	3045.42	no_data	no_data
TRINITY_DN4045_c2_g1	ACTT3_ALTAL	Enoyl-CoA hydratase ACTT3 {ECO:0000250|UniProtKB:Q9P4U9}	48.91	2e-20	2.18163	5.62798	2.44738e-06	157.48	425.09	188.91	1052.79	627.59	563.09	no_data	no_data			no_data
TRINITY_DN4043_c0_g1	DYH7_RAT	Dynein heavy chain 7, axonemal	50.3	0	2.97551	4.12044	2.58431e-08	57.34	89.92	27.85	285.97	305.14	255.28	PC00085	cytoskeletal protein			no_data
TRINITY_DN4041_c0_g2	EFHB_MOUSE	EF-hand domain-containing family member B {ECO:0000305}	36.11	3e-12	2.2003	6.42012	1.1357e-14	567.47	435.35	275.12	1418.13	1281.86	1182.46	no_data	no_data
TRINITY_DN4025_c0_g1	Y7407_DICDI	TPR repeat-containing protein DDB_G0287407	25.33	1e-60	9.14257	4.03659	2.55572e-21	0	1.33	0.53	312.5	309.11	275.96	no_data	no_data
TRINITY_DN3992_c0_g1	SYY_PORGI	Tyrosine--tRNA ligase {ECO:0000255|HAMAP-Rule:MF_02006}	44.12	4e-104	7.46873	2.96065	2.83304e-07	2.24	0.38	0.98	133.79	155.22	130.26	PC00263	translational protein			no_data
TRINITY_DN391_c4_g1	PP4R4_HUMAN	Serine/threonine-protein phosphatase 4 regulatory subunit 4	24.28	9e-34	2.9537	4.01073	7.55321e-07	64.56	51.14	35.48	265.47	273.97	241.93	no_data	no_data			no_data
TRINITY_DN391_c1_g2	CAPAM_DANRE	mRNA (2'-O-methyladenosine-N(6)-)-methyltransferase {ECO:0000250|UniProtKB:Q9H4Z3}	39.68	2e-43	7.03744	6.59465	3.89081e-122	15.8	40.11	9.31	1888.73	1797.21	1612.42	no_data	no_data			no_data
TRINITY_DN3895_c0_g1	FLA10_CHLRE	Kinesin-like protein FLA10	61.08	1e-149	7.92201	4.86714	1.66319e-52	1.99	5.89	1.86	549.54	521.26	525.7	PC00085	cytoskeletal protein			no_data
TRINITY_DN3892_c0_g1	CF206_TETTS	Cilia- and flagella-associated protein 206 {ECO:0000305}	29.53	2e-41	7.79622	5.2043	1.78034e-27	3.48	0.57	7.54	698.34	708.76	611.85	no_data	no_data			no_data
TRINITY_DN3852_c0_g1	GTPB2_MOUSE	GTP-binding protein 2	44.53	1e-56	5.50369	3.98044	4.11706e-16	10.45	11.41	7.01	309.12	289.45	248.16	PC00263	translational protein			no_data
TRINITY_DN385_c11_g1	TOM1_NEUCR	E3 ubiquitin-protein ligase TOM1-like	33.01	2e-55	7.70418	3.18144	1.06902e-08	2.24	0	0.89	166.13	163.98	159.94	PC00260	protein modifying enzyme
TRINITY_DN3841_c0_g1	KPRS4_ORYSJ	Ribose-phosphate pyrophosphokinase 4	56.86	4e-10	2.15057	4.24004	0.000145101	66.42	163.88	69.71	319.47	268.78	257.66	PC00262	metabolite interconversion enzyme			no_data
TRINITY_DN3838_c0_g1	CO6A3_CHICK	Collagen alpha-3(VI) chain	26.89	4e-06	2.41185	5.24379	1.0963e-15	141.31	274.9	109.36	598.05	542.85	611.85	PC00102	extracellular matrix protein
TRINITY_DN382_c2_g3	CML4_ORYSJ	Calmodulin-like protein 4	40.26	2e-10	10.9318	3.38748	7.86749e-12	0.5	0	0	182.83	200.44	185.95	PC00085	cytoskeletal protein			no_data
TRINITY_DN382_c2_g2	FAA29_MYCMM	4-hydroxyphenylalkanoate adenylyltransferase	31.43	4e-72	4.04824	3.32034	3.66224e-05	22.51	25.47	4.35	160.95	173.85	176.55	no_data	no_data			Nucleotide metabolism|Signal transduction|Endocrine system|Substance dependence
TRINITY_DN3810_c0_g1	IFT74_HUMAN	Intraflagellar transport protein 74 homolog	30.18	1e-58	4.12021	6.42036	1.34509e-55	172.53	169.77	65.37	1538.29	1548.5	1384.14	no_data	no_data
TRINITY_DN380_c2_g1	HCN1_MOUSE	Potassium/sodium hyperpolarization-activated cyclic nucleotide-gated channel 1	26.6	8e-55	4.71513	1.79571	0.00331396	6.59	1.9	1.06	64.89	61.62	49.85	no_data	no_data
TRINITY_DN3796_c0_g2	UVR8_ARATH	Ultraviolet-B receptor UVR8	30.45	2e-35	3.65752	4.65045	1.40278e-10	85.83	52.85	20.84	396.51	464.94	414.53	PC00095	protein-binding activity modulator			no_data
TRINITY_DN3779_c0_g1	WRK19_ARATH	Probable WRKY transcription factor 19	50.51	3e-21	2.30565	5.44834	2.50436e-17	179.12	294.86	149.8	731.1	649.69	618.58	no_data	no_data			no_data
TRINITY_DN3770_c0_g1	CML16_ORYSJ	Probable calcium-binding protein CML16	40	1e-05	7.27724	7.31603	6.10582e-41	21.15	22.24	34.24	3194.41	2836.27	2713.77	PC00085	cytoskeletal protein			no_data
TRINITY_DN3758_c0_g1	GLC7A_CAEEL	Serine/threonine-protein phosphatase PP1-alpha	59.15	2e-122	5.00884	5.40206	4.63502e-37	34.95	34.22	33.44	782.25	765.8	707.5	PC00260	protein modifying enzyme			no_data
TRINITY_DN37548_c0_g1	CAMKI_MACNP	Calcium/calmodulin-dependent protein kinase type 1 {ECO:0000305}	44.88	3e-85	5.35469	6.8923	2.70221e-79	74.26	89.35	69	2271.19	2091.66	2034.46	no_data	no_data			no_data
TRINITY_DN37488_c0_g1	S28A3_EPTST	Solute carrier family 28 member 3	46.36	7e-112	2.75807	7.468	4.35295e-57	737.64	861.77	379.33	2868.07	3000.55	2648	PC00227	transporter
TRINITY_DN3732_c0_g1	Y1607_METJA	Uncharacterized glycosyltransferase MJ1607	23.08	7e-12	6.05207	3.9125	8.82842e-12	5.22	15.21	1.06	281.53	266.03	264.29	no_data	no_data
TRINITY_DN3704_c1_g1	DRKA_DICDI	Probable serine/threonine-protein kinase drkA	41.73	6e-63	3.63791	4.34538	1.40648e-12	56.6	53.42	21.29	338.71	370.63	321.65	no_data	no_data			no_data
TRINITY_DN3684_c0_g1	CAYP1_RABIT	Calcyphosin	35.03	2e-26	2.06879	5.30965	1.40248e-09	157.6	317.3	167.8	636.41	562.2	563.88	no_data	no_data
TRINITY_DN368_c0_g1	Y1566_METJA	Uncharacterized protein MJ1566	19.68	2e-06	3.04235	5.71585	1.02365e-35	185.09	234.79	83.28	884.65	887.1	812.44	no_data	no_data			no_data
TRINITY_DN364_c2_g1	PCDP1_MOUSE	Cilia- and flagella-associated protein 221 {ECO:0000312|MGI:MGI:2684947}	39.25	1e-48	3.36919	4.443	2.04916e-13	67.3	71.67	28.29	348.85	373.27	364.98	no_data	no_data			no_data
TRINITY_DN3624_c0_g1	CFDP1_CHICK	Craniofacial development protein 1	35.16	8e-12	3.23301	1.77642	0.0113605	7.09	13.5	5.59	53.69	51.13	57.96	no_data	no_data			no_data
TRINITY_DN3611_c0_g1	EPSJ_BACSU	Uncharacterized glycosyltransferase EpsJ	29.13	5e-06	3.12828	4.1985	1.47193e-08	58.09	53.42	40.53	304.68	291.18	305.14	no_data	no_data			no_data
TRINITY_DN3580_c0_g1	ARL3_XENLA	ADP-ribosylation factor-like protein 3	38.24	1e-37	3.66966	4.79134	5.28171e-17	39.93	83.27	46.21	438.58	452.51	513.64	no_data	no_data			no_data
TRINITY_DN3577_c2_g2	CCAMK_ORYSJ	Calcium and calcium/calmodulin-dependent serine/threonine-protein kinase	29.55	2e-06	8.82662	1.35057	0.000262191	0	0	0	42.8	44.51	44.01	no_data	no_data			no_data
TRINITY_DN357_c0_g1	KIF14_MOUSE	Kinesin-like protein KIF14 {ECO:0000305}	23.43	3e-20	6.31612	6.44686	6.73974e-43	24.75	25.67	32.9	1490.31	1796.4	1462.37	PC00262	metabolite interconversion enzyme			no_data
TRINITY_DN3529_c1_g1	RN123_HUMAN	E3 ubiquitin-protein ligase RNF123	38.1	2e-22	3.16617	4.12279	0.000276271	93.42	45.25	15.43	202.8	338.85	313.34	no_data	no_data			no_data
TRINITY_DN3528_c0_g1	LRC34_HUMAN	Leucine-rich repeat-containing protein 34	33.64	2e-31	5.99537	4.66118	2.81158e-31	9.08	12.74	9.58	469.43	459.23	439.16	no_data	no_data			Nucleotide metabolism|Substance dependence|Endocrine and metabolic disease
TRINITY_DN3518_c0_g1	CALM_STRIE	Calmodulin	54.73	2e-48	2.33041	3.78383	0.000681199	47.52	90.49	50.55	211.78	187.81	226.3	PC00060	calcium-binding protein			no_data
TRINITY_DN3458_c0_g1	AGUA1_LISMF	Putative agmatine deiminase 1 {ECO:0000255|HAMAP-Rule:MF_01841}	36.44	9e-72	6.68878	4.08554	7.82783e-20	3.73	7.6	1.69	347.06	289.25	286.44	no_data	no_data			no_data
TRINITY_DN344_c3_g1	CC146_HUMAN	Coiled-coil domain-containing protein 146	35.17	3e-69	8.20722	5.04353	7.36395e-57	5.35	2.09	1.86	573.11	675.76	558.05	no_data	no_data			no_data
TRINITY_DN3425_c0_g2	DNAL1_DANRE	Dynein light chain 1, axonemal	53.42	3e-44	2.77724	5.82389	4.29369e-27	188.08	250.38	158.67	905.05	932.52	881.58	PC00226	scaffold/adaptor protein
TRINITY_DN342_c0_g2	TBCK_CHICK	TBC domain-containing protein kinase-like protein	34.98	8e-31	4.47365	4.29616	1.14837e-17	27.12	34.6	11.53	360.9	336.61	333.13	no_data	no_data			no_data
TRINITY_DN34156_c0_g1	RPB1_CAEEL	DNA-directed RNA polymerase II subunit RPB1	50.71	4e-09	4.90928	8.30129	3.01092e-74	213.33	483.83	195.12	5661.22	5999.47	5203.52	no_data	no_data			no_data
TRINITY_DN3404_c0_g1	WDR63_MACFA	WD repeat-containing protein 63	25.64	2e-60	3.21271	4.73794	2.33902e-11	93.17	66.16	51.8	402.22	545.8	374.57	no_data	no_data			Carbohydrate metabolism|Signal transduction|Signal transduction|Signal transduction|Transport and catabolism|Transport and catabolism|Cell motility|Immune system|Cancer: overview|Infectious disease: bacterial|Protein families: genetic information processing
TRINITY_DN3392_c0_g1	FLDA_CLOSG	Cinnamoyl-CoA:phenyllactate CoA-transferase {ECO:0000303|PubMed:10849007, ECO:0000303|PubMed:11967068}	31.67	2e-33	3.77889	8.75037	2.78787e-112	874.47	1076.98	546.43	8041.57	7266.26	6878.15	PC00095	protein-binding activity modulator
TRINITY_DN3379_c1_g1	ANKHM_DROME	Ankyrin repeat and KH domain-containing protein mask	30.18	1e-07	7.34047	4.44606	2.226e-20	6.47	0	3.99	434.14	395.37	360.03	no_data	no_data			no_data
TRINITY_DN3371_c0_g1	GID8_MOUSE	Glucose-induced degradation protein 8 homolog	40	1e-16	7.2476	4.20764	5.22393e-24	3.23	5.32	1.51	336.17	358.4	311.56	PC00226	scaffold/adaptor protein
TRINITY_DN3332_c1_g1	ODA1_CHLRE	Outer dynein arm protein 1	23.29	2e-16	4.12269	4.78954	2.94079e-18	64.19	41.25	22.44	455.7	491.01	488.02	no_data	no_data			no_data
TRINITY_DN3304_c0_g1	B9D1_DANRE	B9 domain-containing protein 1	37.7	2e-31	3.78934	0.203034	0.0306712	0.87	2.47	1.69	19.87	10.9	19.68	PC00211	structural protein			no_data
TRINITY_DN330_c17_g1	LCTA_LATTR	Alpha-latrocrustotoxin-Lt1a	25.08	9e-11	3.2747	5.04586	6.13503e-12	79.73	185.17	30.86	547.53	552.53	545.98	no_data	no_data			no_data
TRINITY_DN324_c16_g1	DPOA2_HUMAN	DNA polymerase alpha subunit B	33.59	4e-56	3.47928	4.50032	8.95271e-09	79.86	37.83	33.44	362.8	421.24	355.08	PC00171	nucleic acid binding protein			no_data
TRINITY_DN322_c1_g1	ENY2_TAEGU	Transcription and mRNA export factor ENY2 {ECO:0000255|HAMAP-Rule:MF_03046}	63.74	1e-36	3.7946	6.83103	2.81455e-43	266.82	233.84	140.84	2218.03	1621.22	2018.05	no_data	no_data			no_data
TRINITY_DN3202_c0_g1	LRIQ3_MOUSE	Leucine-rich repeat and IQ domain-containing protein 3	26.7	3e-12	2.74719	3.86727	4.88919e-05	76.13	66.54	22.53	215.91	227.73	248.66	no_data	no_data
TRINITY_DN3196_c0_g1	Y454_THEP1	Probable transcriptional regulatory protein Tpet_0454 {ECO:0000255|HAMAP-Rule:MF_00693}	37.75	2e-42	8.04524	0.630918	0.00884977	0	0	0	13	52.96	10.88	no_data	no_data			no_data
TRINITY_DN3195_c2_g1	KGP25_DROME	cGMP-dependent protein kinase, isozyme 2 forms cD5/T2	36.96	4e-52	5.92295	3.6491	1.0253e-06	12.94	2.85	1.06	191.49	245.05	235.6	no_data	no_data			no_data
TRINITY_DN3185_c0_g1	2A5B_ARATH	Serine/threonine protein phosphatase 2A 57 kDa regulatory subunit B' beta isoform	43.67	9e-91	6.59383	5.75208	1.42067e-87	17.66	22.81	6.56	1075.3	1022.05	847.95	PC00260	protein modifying enzyme			no_data
TRINITY_DN3183_c0_g1	P4KG6_ARATH	Phosphatidylinositol 4-kinase gamma 6	28.57	3e-25	4.09451	5.95293	6.75057e-22	51.25	156.46	81.95	1129.73	1048.53	1044.58	PC00262	metabolite interconversion enzyme			no_data
TRINITY_DN3178_c1_g3	GABR2_CAEEL	Gamma-aminobutyric acid type B receptor subunit 2 {ECO:0000305}	25.41	7e-17	2.00182	5.28369	4.80075e-14	238.46	323.19	122.57	576.7	622.19	518.38	PC00197	transmembrane signal receptor			no_data
TRINITY_DN3170_c0_g1	WDR92_MOUSE	WD repeat-containing protein 92	59.33	3e-154	2.32281	6.63474	4.42916e-35	515.1	589.15	305.19	1607.3	1603.91	1361.49	PC00171	nucleic acid binding protein			no_data
TRINITY_DN3160_c0_g1	DGAT2_DICDI	Diacylglycerol O-acyltransferase 2	33.91	3e-26	7.30785	4.4167	1.22042e-19	6.22	0	3.81	390.28	373.17	399.49	PC00262	metabolite interconversion enzyme			no_data
TRINITY_DN3156_c0_g2	FLNA_HUMAN	Filamin-A	26.65	8e-08	2.49547	4.4951	9.31226e-07	137.2	118.25	43.02	322.12	378.67	348.66	no_data	no_data
TRINITY_DN3142_c0_g1	IPYR_SACS2	Inorganic pyrophosphatase {ECO:0000255|HAMAP-Rule:MF_00209}	52.29	3e-47	3.5582	7.63293	1.06548e-18	237.46	784.97	331.62	3643.56	3328.6	3135.42	PC00262	metabolite interconversion enzyme
TRINITY_DN313_c0_g2	ERF3_KLULA	Eukaryotic peptide chain release factor GTP-binding subunit	50.23	4e-138	5.39239	3.4903	2.66961e-08	3.98	16.54	2.84	200.69	217.65	180.21	PC00263	translational protein			no_data
TRINITY_DN3123_c0_g1	RBSK_HUMAN	Ribokinase {ECO:0000255|HAMAP-Rule:MF_03215, ECO:0000303|PubMed:17585908}	43.85	4e-57	5.65215	0.0321245	0.0150289	0.75	0	0	13.95	19.05	14.05	no_data	no_data			no_data
TRINITY_DN3103_c0_g1	TULP2_MOUSE	Tubby-related protein 2	42.39	8e-14	9.4615	4.34418	2.24077e-24	2.24	0	0	452.84	385.7	278.03	no_data	no_data			Carbohydrate metabolism
TRINITY_DN3083_c0_g1	IMPTB_XENTR	Protein IMPACT-B	39.06	4e-06	5.87056	5.56544	6.14358e-59	15.05	41.25	14.19	797.47	852.16	910.36	PC00085	cytoskeletal protein			no_data
TRINITY_DN3042_c0_g1	HERC4_HUMAN	Probable E3 ubiquitin-protein ligase HERC4	24.26	9e-12	3.75186	4.44732	3.8392e-07	69.66	24.52	25.9	331.84	308.4	468.14	no_data	no_data
TRINITY_DN2999_c1_g1	ARL6_MOUSE	ADP-ribosylation factor-like protein 6	42	2e-46	4.51701	5.87034	1.62907e-58	52.49	110.83	48.69	1087.35	994.24	1006.8	PC00095	protein-binding activity modulator			no_data
TRINITY_DN2969_c0_g1	CFA20_PARTE	Cilia- and flagella-associated protein 20	33.33	1e-25	5.58458	5.4949	1.53046e-35	16.42	57.22	12.06	901.03	823.04	713.63	no_data	no_data
TRINITY_DN296_c0_g2	SGK3_PONAB	Serine/threonine-protein kinase Sgk3	41.78	1e-93	4.93597	2.98544	2.98388e-06	8.09	6.65	5.32	162.64	125.88	126.9	no_data	no_data			no_data
TRINITY_DN2952_c2_g1	DAAF1_HUMAN	Dynein assembly factor 1, axonemal	34.68	4e-08	2.69846	4.60496	8.91352e-09	128.62	101.14	47.63	419.02	415.44	325.61	no_data	no_data			no_data
TRINITY_DN2931_c0_g1	GABR2_MOUSE	Gamma-aminobutyric acid type B receptor subunit 2	21.59	5e-16	6.7161	4.39916	2.37243e-12	11.2	0	4.26	355.72	421.24	367.84	PC00197	transmembrane signal receptor			no_data
TRINITY_DN29_c7_g1	BBS1_MOUSE	Bardet-Biedl syndrome 1 protein homolog	32.53	1e-93	2.66588	5.25413	5.81809e-24	144.67	207.22	94.81	625.84	638.38	550.53	no_data	no_data			no_data
TRINITY_DN2889_c0_g1	SKN7_YEAST	Transcription factor SKN7	31.08	1e-06	2.36575	5.4879	3.69796e-12	151.76	289.92	166.12	685.87	636.76	741.42	no_data	no_data
TRINITY_DN2886_c1_g1	KIF1_DICDI	Kinesin-related protein 1	42.51	3e-91	7.6373	4.46139	8.45207e-31	3.23	3.99	1.51	363.96	440.6	395.74	PC00085	cytoskeletal protein
TRINITY_DN2884_c0_g2	TTL6A_TETTS	Probable beta-tubulin polyglutamylase	25	4e-12	2.46228	3.1376	0.0132208	22.02	61.41	29.53	116.14	144.83	141.54	no_data	no_data			Glycan biosynthesis and metabolism
TRINITY_DN2857_c1_g1	KIF5_DICDI	Kinesin-related protein 5	37.77	1e-60	3.8693	3.95191	5.31313e-08	40.55	20.91	18.36	266.42	278.45	248.16	PC00085	cytoskeletal protein			no_data
TRINITY_DN2855_c0_g1	KARG_AMPFA	Arginine kinase Oct f 2 {ECO:0000303|PubMed:22303807}	34.66	2e-54	8.96229	1.47846	0.000346036	0	0	0	72.92	34.02	39.46	PC00262	metabolite interconversion enzyme			no_data
TRINITY_DN2846_c0_g1	KAPCG_MACMU	cAMP-dependent protein kinase catalytic subunit gamma	37.19	5e-29	4.83178	5.17252	8.82423e-40	30.97	40.87	29.18	649.41	681.06	585.84	no_data	no_data
TRINITY_DN2835_c0_g1	CP100_HUMAN	Cilia- and flagella-associated protein 100 {ECO:0000305}	33.75	5e-52	8.436	6.0124	1.82523e-122	4.1	11.41	1.24	1274.09	1181.64	1096.01	no_data	no_data			no_data
TRINITY_DN2829_c0_g1	AB20I_ARATH	ABC transporter I family member 20	47.06	1e-61	2.01504	8.80799	3.04977e-17	1950.2	3625.04	1927.98	6895.99	6603.33	6345.33	no_data	no_data
TRINITY_DN2826_c1_g1	EGL4_CAEBR	cGMP-dependent protein kinase egl-4 {ECO:0000250|UniProtKB:O76360}	28.1	2e-17	2.29158	6.06595	2.10513e-11	207.11	588.01	214.72	1083.55	1019.81	964.17	no_data	no_data			no_data
TRINITY_DN28229_c0_g1	TMN3_ARATH	Transmembrane 9 superfamily member 3 {ECO:0000305}	55.1	1e-09	8.35607	0.913318	0.00232652	0	0	0	15.85	51.43	28.19	no_data	no_data			no_data
TRINITY_DN2822_c0_g1	APX1_HYDVD	Putative ascorbate peroxidase	31.85	2e-25	3.13833	4.06884	1.20825e-08	45.78	79.66	25.72	306.79	257.98	261.42	PC00219	transfer/carrier protein			no_data
TRINITY_DN282_c5_g1	SYSC_DICDI	Serine--tRNA ligase, cytoplasmic	53.17	1e-153	3.59458	3.39124	3.32843e-05	28.86	19.01	15.7	167.61	194.22	165.18	PC00263	translational protein
TRINITY_DN2818_c0_g1	FCER2_MOUSE	Low affinity immunoglobulin epsilon Fc receptor	37.5	3e-16	2.82881	5.97223	4.16403e-29	259.48	327.18	106.25	945.84	1067.47	1018.47	no_data	no_data			no_data
TRINITY_DN2814_c1_g2	DYF5_CAEEL	Serine/threonine-protein kinase dyf-5 {ECO:0000305}	38.97	5e-73	2.14879	4.03649	0.00549011	118.3	52.85	64.21	246.45	276.21	210.78	PC00260	protein modifying enzyme			no_data
TRINITY_DN2778_c0_g1	YT67_CAEEL	Uncharacterized calcium-binding protein B0563.7	41.89	8e-10	10.4609	4.5588	1.47215e-37	0	0.95	0	458.87	413.1	420.66	PC00085	cytoskeletal protein			no_data
TRINITY_DN2777_c5_g1	KIF11_DICDI	Kinesin-related protein 11	31.33	1e-33	6.16954	4.3961	1.68551e-21	5.6	16.54	3.46	357.94	440.7	340.94	no_data	no_data			no_data
TRINITY_DN277_c3_g1	PP2C3_SCHPO	Protein phosphatase 2C homolog 3	30.1	1e-26	3.22601	4.83146	1.34112e-18	71.28	99.43	58.8	533.58	467.99	413.44	no_data	no_data			no_data
TRINITY_DN27542_c0_g1	PUMP4_ARATH	Mitochondrial uncoupling protein 4	46.93	2e-77	3.8276	5.56029	2.57014e-44	77.25	121.29	64.74	842.28	800.53	782.77	no_data	no_data
TRINITY_DN2745_c0_g2	GABR2_CAEEL	Gamma-aminobutyric acid type B receptor subunit 2 {ECO:0000305}	20.74	1e-09	3.12886	2.24488	0.00871609	18.53	16.35	6.3	70.38	78.83	78.04	PC00197	transmembrane signal receptor			no_data
TRINITY_DN2733_c0_g1	MGLL_MOUSE	Monoglyceride lipase {ECO:0000312|MGI:MGI:1346042}	24.91	4e-19	2.81667	4.83858	3.18627e-11	69.91	138.02	85.23	492.47	443.65	439.75	PC00262	metabolite interconversion enzyme			no_data
TRINITY_DN2721_c0_g1	AOR_ARATH	NADPH-dependent alkenal/one oxidoreductase, chloroplastic {ECO:0000303|PubMed:21169366}	35.46	5e-36	3.19637	6.66622	3.51886e-18	175.89	562.73	172.24	1790.44	1703.72	1561.68	no_data	no_data
TRINITY_DN271_c0_g1	Y045_METMA	Putative ankyrin repeat protein MM_0045	28.96	1e-13	2.55039	4.10118	1.60708e-05	48.01	115.78	50.64	300.45	248.1	255.09	no_data	no_data
TRINITY_DN2702_c0_g1	YR840_MIMIV	Putative ankyrin repeat protein R840	25.99	3e-08	3.79324	4.27075	0.00175568	80.61	7.22	15.88	330.46	327.65	328.18	no_data	no_data
TRINITY_DN27_c7_g1	RAD54_CHICK	DNA repair and recombination protein RAD54-like	41.37	5e-155	5.08475	4.37086	3.60565e-20	20.9	23.95	7.36	373.79	385.19	343.61	no_data	no_data			no_data
TRINITY_DN2683_c1_g1	CML21_ARATH	Probable calcium-binding protein CML21	27.35	4e-23	7.67656	8.30396	9.09606e-187	34.33	61.79	34.68	6281.14	5714.3	5385.41	PC00060	calcium-binding protein			no_data
TRINITY_DN26670_c0_g2	DNAJ_NEIMF	Chaperone protein DnaJ {ECO:0000255|HAMAP-Rule:MF_01152}	40.77	1e-63	2.55122	2.64413	0.0152014	30.48	31.37	15.17	102.83	99.81	85.36	no_data	no_data
TRINITY_DN2661_c0_g1	LZTL1_PONAB	Leucine zipper transcription factor-like protein 1	31.4	3e-12	3.44304	6.27276	1.21998e-44	174.02	221.48	143.95	1319	1289.3	1291.06	PC00262	metabolite interconversion enzyme			no_data
TRINITY_DN2655_c0_g1	DRC9_CHLRE	Dynein regulatory complex protein 9 {ECO:0000303|PubMed:23427265, ECO:0000303|PubMed:25411337}	28.78	4e-22	5.45769	5.89948	1.38582e-46	54.73	29.47	24.74	1120.43	1080.41	1016.09	no_data	no_data			no_data
TRINITY_DN2641_c0_g1	KN14E_ARATH	Kinesin-like protein KIN-14E {ECO:0000305}	44.11	5e-88	5.56955	4.58713	3.03945e-23	15.55	25.09	3.81	423.15	431.53	437.28	PC00085	cytoskeletal protein			no_data
TRINITY_DN2614_c0_g2	CANB1_RAT	Calcineurin subunit B type 1	25.93	2e-06	4.91823	4.72835	1.64747e-23	34.71	26.81	11.35	557.57	440.8	414.23	no_data	no_data			no_data
TRINITY_DN259_c0_g3	MYSH_ACACA	High molecular weight form of myosin-1	41.74	1e-177	2.5538	7.52391	5.62597e-50	806.67	964.81	504.83	2925.88	3076.73	2678.66	no_data	no_data
TRINITY_DN2576_c0_g1	EGH1_YEAST	Ergosteryl-beta-glucosidase {ECO:0000303|PubMed:26116408}	31.18	3e-105	2.01225	6.23065	5.22525e-19	526.3	538.21	232.46	1184.37	1060.95	1074.15	no_data	no_data
TRINITY_DN2573_c0_g1	TTC28_MOUSE	Tetratricopeptide repeat protein 28	25.54	1e-09	7.82353	5.42367	1.01422e-72	2.36	10.27	3.64	852.84	805.92	696.91	PC00226	scaffold/adaptor protein
TRINITY_DN2568_c0_g1	GNPTA_HUMAN	N-acetylglucosamine-1-phosphotransferase subunits alpha/beta	33.64	2e-06	3.24597	4.38251	1.82603e-11	43.91	87.64	38.58	346.21	374.29	315.32	no_data	no_data
TRINITY_DN25550_c0_g1	FER6_USTMA	Multidrug resistance protein fer6 {ECO:0000303|PubMed:17138696}	39.02	2e-07	9.12919	1.63665	0.000933761	0	0	0	40.79	103.38	19.88	no_data	no_data			no_data
TRINITY_DN2551_c0_g1	WRK19_ARATH	Probable WRKY transcription factor 19	31.21	1e-07	5.35013	3.92261	0.000340695	1.99	36.12	0.62	217.7	312.27	278.13	no_data	no_data			no_data
TRINITY_DN2530_c0_g4	SLO_DROME	Calcium-activated potassium channel slowpoke	26.3	6e-33	4.83491	2.05767	0.000588285	5.72	3.42	1.6	62.99	88.91	62.12	no_data	no_data			no_data
TRINITY_DN2530_c0_g3	DNJB5_MOUSE	DnaJ homolog subfamily B member 5	34.73	1e-40	2.95365	4.19928	3.91356e-09	64.43	77.95	37.34	326.24	314.71	251.92	no_data	no_data			no_data
TRINITY_DN248_c6_g1	CFA58_CHLRE	Cilia- and flagella-associated protein 58 {ECO:0000305}	41.63	4e-147	6.87506	5.21916	7.84288e-68	7.59	14.45	5.23	689.14	683.71	658.64	no_data	no_data
TRINITY_DN248_c4_g1	SLO_DROME	Calcium-activated potassium channel slowpoke	26.82	1e-47	5.30158	3.39717	5.91238e-09	8.96	7.22	4.79	188.96	187.6	182.09	no_data	no_data			no_data
TRINITY_DN247_c5_g2	MHCKB_DICDI	Myosin heavy chain kinase B	30.36	5e-13	4.73626	2.84351	0.000881526	1.37	14.83	5.5	140.34	134.44	101.28	no_data	no_data
TRINITY_DN246_c7_g1	CC020_MOUSE	Uncharacterized protein C3orf20 homolog	27.64	2e-06	4.79441	5.23405	1.72569e-46	33.34	62.74	20.04	713.87	684.11	603.64	no_data	no_data
TRINITY_DN246_c1_g3	RSP14_MOUSE	Radial spoke head 14 homolog	24.44	8e-08	4.69073	6.54018	7.13031e-32	111.33	75.66	84.7	1744.58	1702.9	1496.3	no_data	no_data
TRINITY_DN245_c0_g1	C3HPD_LABAI	Cis-3-hydroxy-L-proline dehydratase {ECO:0000303|PubMed:25608448}	58.18	4e-137	8.5628	3.35828	1.31343e-10	0.5	1.52	0	194.45	185.06	178.04	no_data	no_data
TRINITY_DN244_c0_g1	GABR2_MOUSE	Gamma-aminobutyric acid type B receptor subunit 2	22.73	2e-17	2.51851	6.35458	4.03179e-17	483.76	407.79	168.6	1224.63	1343.89	1269.8	PC00197	transmembrane signal receptor			no_data
TRINITY_DN2430_c0_g1	UTP20_HUMAN	Small subunit processome component 20 homolog	25.81	9e-16	7.90509	10.4977	1.26678e-179	156.48	303.61	86.47	26165.9	28253.6	25113.5	PC00102	extracellular matrix protein
TRINITY_DN240_c8_g1	ANKK1_HUMAN	Ankyrin repeat and protein kinase domain-containing protein 1	36.7	3e-10	8.26712	5.7435	1.81059e-89	6.1	2.09	6.03	1046.87	1000.25	895.52	PC00150	membrane traffic protein			no_data
TRINITY_DN2366_c1_g1	BIODA_ARATH	Bifunctional dethiobiotin synthetase/7,8-diamino-pelargonic acid aminotransferase, mitochondrial	30.12	4e-11	2.11967	3.47683	0.00567825	57.34	71.1	43.28	168.46	176.4	148.76	PC00262	metabolite interconversion enzyme			no_data
TRINITY_DN2360_c0_g1	ABCB2_DICDI	ABC transporter B family member 2	34.41	9e-28	2.52377	5.67319	2.05933e-23	188.58	311.21	147.58	728.14	865	796.91	no_data	no_data
TRINITY_DN2354_c2_g1	PSA1_DICDI	Proteasome subunit alpha type-1	51.2	1e-87	4.93384	5.51094	6.15867e-64	47.02	50.38	26.16	850.52	823.75	756.66	no_data	no_data			no_data
TRINITY_DN2343_c0_g1	EPHX4_HUMAN	Epoxide hydrolase 4	28.31	2e-09	6.49934	5.75495	2.62901e-49	5.85	34.41	11.71	981.46	1015.32	945.67	no_data	no_data			no_data
TRINITY_DN23379_c1_g2	TNNC3_BLAGE	Troponin C, isoallergen Bla g 6.0301 {ECO:0000303|PubMed:16751002}	38.1	2e-09	4.54276	5.66934	5.17142e-26	60.95	46.58	54.81	946.9	855.02	883.16	PC00060	calcium-binding protein
TRINITY_DN2321_c0_g1	SC5D_TOBAC	Delta(7)-sterol-C5(6)-desaturase	27.42	1e-05	10.0427	2.51619	9.69727e-07	0	0	0	98.28	106.84	101.58	no_data	no_data			no_data
TRINITY_DN2317_c0_g1	MYB_MOUSE	Transcriptional activator Myb	53.49	6e-40	5.20746	5.68653	9.25059e-66	32.84	50.38	30.78	951.55	961.55	847.55	no_data	no_data
TRINITY_DN23099_c0_g1	EFHC2_DANRE	EF-hand domain-containing family member C2	27.23	8e-51	7.08477	5.78038	3.21474e-85	16.17	16.16	3.37	1032.5	1056.37	920.85	no_data	no_data			Amino acid metabolism
TRINITY_DN2304_c0_g1	CLSA_SERP5	Cardiolipin synthase A {ECO:0000255|HAMAP-Rule:MF_00190}	27.64	2e-20	2.29973	4.56571	4.56014e-07	84.21	162.55	88.07	386.05	375.01	319.87	PC00262	metabolite interconversion enzyme			no_data
TRINITY_DN2300_c0_g1	TCPB_DICDI	T-complex protein 1 subunit beta	64.56	0	5.17385	2.65576	1.01825e-05	4.35	7.03	2.66	111.39	101.95	117.31	PC00072	chaperone			no_data
TRINITY_DN2286_c0_g1	DRS7B_DANRE	Dehydrogenase/reductase SDR family member 7B	37.59	3e-53	6.58464	3.36524	2.04722e-10	2.74	4.94	0.62	198.05	166.62	190.1	no_data	no_data			no_data
TRINITY_DN228_c9_g1	YEEZ_ECOLI	Protein YeeZ	28.72	9e-16	2.43159	7.21578	7.42762e-34	688.38	778.32	472.64	2492.8	2216.73	2210.72	PC00262	metabolite interconversion enzyme
TRINITY_DN228_c10_g1	RL7_LIBAC	50S ribosomal protein L7/L12 {ECO:0000255|HAMAP-Rule:MF_00368}	58.06	1e-11	4.6931	2.97419	0.000238541	3.48	20.34	4.26	114.88	100.01	191.69	PC00263	translational protein
TRINITY_DN2273_c0_g1	AMZ2_PONAB	Archaemetzincin-2	25	8e-14	3.67876	4.62323	6.60169e-14	31.72	77.19	41.15	432.23	410.86	410.97	PC00077	chromatin/chromatin-binding, or -regulatory protein			no_data
TRINITY_DN2258_c0_g1	FBXW7_MOUSE	F-box/WD repeat-containing protein 7 {ECO:0000305}	32.95	1e-30	2.55361	4.13868	5.9525e-05	107.97	66.35	39.73	244.97	284.26	292.57	no_data	no_data
TRINITY_DN2253_c1_g2	5NTD_MOUSE	5'-nucleotidase	21.89	7e-16	6.38283	6.1396	8.24272e-78	32.84	18.82	17.47	1221.35	1389.31	1226.67	PC00262	metabolite interconversion enzyme			no_data
TRINITY_DN2223_c1_g1	MAP1B_ARATH	Methionine aminopeptidase 1B, chloroplastic {ECO:0000255|HAMAP-Rule:MF_03174}	48.32	1e-80	5.43081	3.41459	1.71135e-08	10.45	9.32	2.31	210.3	172.02	185.55	no_data	no_data			no_data
TRINITY_DN2218_c1_g1	MYB_HUMAN	Transcriptional activator Myb	41.27	7e-40	2.97667	6.71069	9.31513e-47	286.47	532.31	216.32	1755.15	1780	1593.82	no_data	no_data
TRINITY_DN2218_c0_g1	KI13B_HUMAN	Kinesin-like protein KIF13B	27.78	2e-86	6.18715	3.73137	4.05855e-12	5.97	9.13	1.06	235.03	255.64	225.32	PC00085	cytoskeletal protein			no_data
TRINITY_DN2210_c3_g1	PPSA_ARCFU	Probable phosphoenolpyruvate synthase	31.48	2e-31	3.12087	3.15601	0.00058823	19.28	38.59	19.25	143.09	133.93	155.88	no_data	no_data			Energy metabolism|Protein families: signaling and cellular processes
TRINITY_DN220_c8_g1	PACRG_MOUSE	Parkin coregulated gene protein homolog	45.7	2e-37	3.93064	3.27179	1.70953e-05	21.64	14.64	11.18	160	191.17	142.03	no_data	no_data
TRINITY_DN2169_c0_g1	CTL2_XENLA	Choline transporter-like protein 2	23.23	4e-46	2.09693	5.37756	2.96859e-14	214.82	290.87	158.23	568.03	693.99	589.99	PC00227	transporter
TRINITY_DN2166_c0_g1	PP281_ARATH	Pentatricopeptide repeat-containing protein At3g53700, chloroplastic	26.85	1e-29	2.08307	5.12165	3.98439e-11	230.87	244.67	101.73	511.92	587.15	451.62	no_data	no_data			no_data
TRINITY_DN2159_c0_g1	KIF1_DICDI	Kinesin-related protein 1	37.76	5e-142	6.06127	4.99217	4.52996e-43	12.19	18.63	9.31	528.4	706.42	490.89	PC00085	cytoskeletal protein
TRINITY_DN2155_c0_g1	RAD21_HUMAN	Double-strand-break repair protein rad21 homolog	65.66	2e-40	4.83172	3.99636	8.38871e-13	16.3	14.07	12.68	299.61	270.31	272.99	no_data	no_data			no_data
TRINITY_DN2145_c0_g1	CFA99_CHLRE	Cilia- and flagella-associated protein 99 {ECO:0000305}	35.86	8e-32	4.16652	5.77429	4.32392e-51	103.87	109.12	39.82	968.67	941.89	945.28	no_data	no_data
TRINITY_DN2137_c0_g1	NDH_DICDI	Probable NADH dehydrogenase	40.22	1e-91	2.71983	8.17916	0.0133089	112.57	2057.95	1043.9	4952.31	4781.67	4177.04	no_data	no_data			Amino acid metabolism
TRINITY_DN2135_c0_g1	CANB_CAEEL	Protein phosphatase 2B regulatory subunit cnb-1 {ECO:0000305}	28.86	5e-13	5.95197	4.20338	5.15225e-21	10.32	11.03	3.9	319.58	329.07	342.62	PC00085	cytoskeletal protein			no_data
TRINITY_DN2118_c0_g2	PPIL6_HUMAN	Probable inactive peptidyl-prolyl cis-trans isomerase-like 6 {ECO:0000305|PubMed:20676357}	36.81	7e-47	3.13937	5.50644	5.08725e-15	92.8	272.81	65.9	787.43	727.3	735.49	no_data	no_data
TRINITY_DN2080_c2_g1	UBQL_DICDI	Ubiquilin	37.24	2e-42	4.4343	3.40524	2.11034e-07	15.92	12.74	9.05	181.45	195.96	174.28	no_data	no_data			Energy metabolism
TRINITY_DN20764_c0_g1	YR848_MIMIV	Putative ankyrin repeat protein R848	34.76	2e-15	7.30403	3.3068	3.01982e-07	0.87	0	3.19	209.04	185.36	142.23	PC00226	scaffold/adaptor protein
TRINITY_DN2074_c0_g1	NMO_STAAS	Probable nitronate monooxygenase	37.09	7e-66	5.41276	2.74372	0.00501737	11.07	0	1.15	99.87	144.01	109.1	PC00262	metabolite interconversion enzyme
TRINITY_DN20601_c0_g1	KCNH7_RAT	Potassium voltage-gated channel subfamily H member 7	25.05	3e-38	8.70431	3.65529	5.45812e-14	0.75	0	1.42	230.7	220.2	234.32	no_data	no_data
TRINITY_DN2030_c0_g7	DRC1_CHLRE	Dynein regulatory complex protein 1	50.75	1e-120	3.99114	6.22622	5.13609e-62	149.27	140.87	83.1	1310.86	1341.75	1229.24	no_data	no_data			no_data
TRINITY_DN201_c8_g1	DLEC1_HUMAN	Deleted in lung and esophageal cancer protein 1	30.94	3e-52	3.33041	4.32799	8.54709e-09	78.24	55.51	22.79	318.84	355.04	327.29	no_data	no_data			no_data
TRINITY_DN2008_c1_g1	KAD7_HUMAN	Adenylate kinase 7	25.36	3e-22	7.05579	5.59712	9.20287e-78	7.59	11.79	9.84	944.58	892.5	809.97	PC00262	metabolite interconversion enzyme			no_data
TRINITY_DN200_c0_g3	SFH10_ARATH	Phosphatidylinositol/phosphatidylcholine transfer protein SFH10	31.56	4e-17	3.1369	1.82702	0.0125555	8.58	14.83	5.59	58.76	47.05	61.52	no_data	no_data			Carbohydrate metabolism|Carbohydrate metabolism|Lipid metabolism|Lipid metabolism|Amino acid metabolism|Amino acid metabolism|Amino acid metabolism|Metabolism of other amino acids|Xenobiotics biodegradation and metabolism|Xenobiotics biodegradation and metabolism
TRINITY_DN199_c5_g1	SHKB_DICDI	Dual specificity protein kinase shkB	33.33	7e-31	5.17892	3.81579	5.63802e-11	14.06	7.6	8.16	255.85	217.75	273.48	no_data	no_data			no_data
TRINITY_DN1985_c0_g1	ADCYA_HUMAN	Adenylate cyclase type 10	25.58	5e-26	8.98464	5.80759	8.64698e-112	3.23	3.42	3.28	994.77	1099.55	983.26	no_data	no_data			no_data
TRINITY_DN19653_c0_g1	CFA36_XENTR	Cilia- and flagella-associated protein 36 {ECO:0000305}	40.5	4e-24	7.31133	6.99072	2.90034e-107	24.5	41.82	6.3	2507.59	2375.1	2101.72	PC00262	metabolite interconversion enzyme
TRINITY_DN19625_c0_g1	CML2_ORYSJ	Putative calmodulin-like protein 2	45.71	4e-15	10.7349	3.19367	3.5228e-07	0	0	0	98.39	310.84	89.12	PC00060	calcium-binding protein
TRINITY_DN19446_c0_g1	ANKR6_MOUSE	Ankyrin repeat domain-containing protein 6	29.08	3e-06	2.56735	4.75146	3.57931e-10	140.81	157.03	49.05	394.93	440.29	430.26	no_data	no_data			Nucleotide metabolism|Signal transduction|Signal transduction|Endocrine system|Environmental adaptation|Environmental adaptation
TRINITY_DN1930_c0_g1	ARL13_CHLRE	ADP-ribosylation factor-like protein 13B	33.19	4e-33	2.10067	5.40139	9.72499e-15	197.28	338.97	153.35	686.08	572.9	626.79	no_data	no_data
TRINITY_DN1929_c0_g1	MEIG1_OXYMA	Meiosis expressed gene 1 protein homolog	50.6	7e-22	8.06638	6.43319	1.75472e-34	19.65	2.28	3.55	1784.84	1487.9	1480.47	no_data	no_data
TRINITY_DN1919_c0_g1	TEN1_CHICK	Teneurin-1	33.03	2e-08	5.10767	5.92161	1.56992e-72	55.73	74.52	21.11	1065.9	1159.95	1022.23	PC00102	extracellular matrix protein			no_data
TRINITY_DN1918_c0_g1	KIF3_DICDI	Kinesin-related protein 3	51.49	6e-103	2.79297	3.34745	0.000460401	31.72	52.85	24.3	172.26	158.27	153.9	PC00085	cytoskeletal protein
TRINITY_DN1912_c0_g2	KN14I_ORYSJ	Kinesin-like protein KIN-14I {ECO:0000305}	48.85	4e-95	5.56411	5.27631	1.2483e-37	19.28	47.15	7.89	746.85	698.48	646.87	PC00085	cytoskeletal protein			no_data
TRINITY_DN1903_c0_g1	GPA3_ORYSJ	Protein GLUTELIN PRECURSOR ACCUMULATION 3 {ECO:0000303|PubMed:24488962}	32.32	2e-06	2.13663	5.02715	4.25695e-12	210.47	211.21	97.56	496.28	506.08	458.64	no_data	no_data
TRINITY_DN19_c6_g1	F227B_MACFA	Protein FAM227B	31.1	1e-13	3.37185	5.8404	3.77061e-43	145.41	204.56	88.43	1071.71	811.53	993.64	no_data	no_data			no_data
TRINITY_DN18554_c0_g1	YGRG_SCHPO	Uncharacterized membrane protein C365.16	29.88	4e-25	2.75842	3.25585	0.0228529	11.2	87.83	18.18	139.39	188.62	125.32	no_data	no_data			Metabolism of other amino acids
TRINITY_DN1855_c0_g1	KRP95_STRPU	Kinesin-II 95 kDa subunit	42.8	9e-47	2.74177	5.0661	2.92219e-11	127.25	233.46	47.98	503.25	552.63	545.98	PC00085	cytoskeletal protein			no_data
TRINITY_DN1846_c3_g1	DYHC2_HUMAN	Cytoplasmic dynein 2 heavy chain 1	43.65	0	2.88146	4.84193	2.96619e-09	148.77	107.79	42.39	400.53	531.04	454.29	PC00085	cytoskeletal protein
TRINITY_DN1846_c0_g1	TITIN_MOUSE	Titin	29.61	1e-13	3.63033	4.60092	7.095e-19	60.7	65.97	29.36	420.93	423.99	387.72	no_data	no_data			no_data
TRINITY_DN1843_c3_g1	KCNT1_CHICK	Potassium channel subfamily T member 1	31.02	1e-12	3.45756	4.33623	3.46066e-06	84.46	32.7	23.24	269.59	387.23	354.89	no_data	no_data
TRINITY_DN1842_c1_g3	PDE5_DICDI	cGMP-dependent 3',5'-cGMP phosphodiesterase A	42.9	3e-72	7.73145	0.351911	0.00325917	0	0	0	25.26	23.22	13.55	no_data	no_data
TRINITY_DN184_c11_g1	PDE2A_BOVIN	cGMP-dependent 3',5'-cyclic phosphodiesterase	33.57	3e-13	8.07347	2.98651	1.79078e-07	2.11	0	0	138.44	160.82	128.88	no_data	no_data
TRINITY_DN18328_c0_g1	GRLO_DICDI	Metabotropic glutamate receptor-like protein O	36.23	3e-07	4.81154	4.59321	0.00331082	27.86	0	26.7	284.81	543.46	446.08	PC00197	transmembrane signal receptor			no_data
TRINITY_DN1822_c1_g1	KGP1_BOVIN	cGMP-dependent protein kinase 1	33.33	1e-07	2.47301	5.42259	1.57673e-08	102.87	333.46	135.79	688.09	710.59	602.75	no_data	no_data			no_data
TRINITY_DN1814_c2_g1	ANK1_HUMAN	Ankyrin-1	42.7	3e-08	2.40133	4.48198	8.88935e-07	132.35	138.59	44.61	315.56	393.64	321.16	no_data	no_data			Nucleotide metabolism|Signal transduction|Signal transduction|Endocrine system|Environmental adaptation|Environmental adaptation
TRINITY_DN1799_c1_g2	YL025_MIMIV	Putative ankyrin repeat protein L25	31.72	2e-15	2.38618	4.34239	1.43147e-07	100.01	134.03	51.09	332.05	325.81	277.44	no_data	no_data
TRINITY_DN17965_c0_g1	FSP1_XENTR	Ferroptosis suppressor protein 1 {ECO:0000250|UniProtKB:Q9BRQ8}	29.49	8e-20	2.50097	7.49336	1.21711e-31	791	888.01	563.64	3030.4	2919.68	2511.21	PC00262	metabolite interconversion enzyme
TRINITY_DN17836_c0_g1	ANK2_MOUSE	Ankyrin-2 {ECO:0000250|UniProtKB:Q01484}	39.04	2e-20	7.88001	4.89641	4.33279e-44	6.22	0.57	3.19	630.7	528.59	473.18	no_data	no_data
TRINITY_DN1782_c0_g1	PK2L1_MOUSE	Polycystic kidney disease 2-like 1 protein	26.77	6e-12	3.82383	0.062579	0.044672	0	3.99	1.06	19.34	12.83	14.34	PC00227	transporter
TRINITY_DN1772_c0_g1	WRK19_ARATH	Probable WRKY transcription factor 19	48.28	6e-41	2.29911	3.24395	0.0146168	66.55	53.04	19.33	125.44	152.57	149.25	no_data	no_data
TRINITY_DN17658_c0_g2	SAHH_TOBAC	Adenosylhomocysteinase	68.41	0	2.22715	9.86463	5.58386e-06	2080.06	8043.42	3876.98	15001.1	14525.2	12945.3	PC00262	metabolite interconversion enzyme			no_data
TRINITY_DN1765_c0_g2	NEK4_MOUSE	Serine/threonine-protein kinase Nek4	48.36	2e-79	2.68922	4.21059	9.01595e-07	51.12	105.89	53.39	286.29	326.32	266.07	PC00260	protein modifying enzyme			no_data
TRINITY_DN1753_c0_g1	KIFA3_STRPU	Kinesin-associated protein 3	36.52	1e-75	6.02983	5.48235	4.46368e-30	32.59	11.22	10.82	809.09	882.31	734.5	PC00085	cytoskeletal protein
TRINITY_DN17514_c0_g1	CYB5_RHIST	Cytochrome b5	49.35	2e-19	2.16619	7.91105	4.93803e-29	1486.47	1575.45	726.74	3435.37	3610.62	3801.97	PC00262	metabolite interconversion enzyme
TRINITY_DN1743_c0_g1	YY46_NOSS1	Uncharacterized WD repeat-containing protein alr3466	36.59	5e-98	2.76528	3.20033	0.00479714	45.78	23.76	22.62	146.9	151.65	136.2	PC00226	scaffold/adaptor protein
TRINITY_DN1740_c0_g1	ACTB_DICDI	Calcium-regulated actin-bundling protein	55.49	3e-56	3.64704	8.76415	2.63435e-65	861.28	1110.82	694.19	7905.45	7426.16	6916.53	no_data	no_data			no_data
TRINITY_DN1725_c9_g1	NLRC3_HUMAN	NLR family CARD domain-containing protein 3	28.02	3e-10	4.02157	3.68722	0.00810119	47.52	1.52	8.87	204.81	223.96	232.34	PC00085	cytoskeletal protein
TRINITY_DN1725_c4_g1	FGD4_RAT	FYVE, RhoGEF and PH domain-containing protein 4	29.84	5e-26	4.9606	6.49551	1.16972e-58	54.61	116.54	64.83	1596.73	1665.63	1555.35	PC00095	protein-binding activity modulator			no_data
TRINITY_DN17149_c0_g1	DYH7_RAT	Dynein heavy chain 7, axonemal	75	5e-08	7.4936	0.145122	0.00555638	0	0	0	17.12	11.71	22.75	no_data	no_data			no_data
TRINITY_DN171_c4_g1	CF107_ARATH	Protein high chlorophyll fluorescent 107 {ECO:0000312|EMBL:AEE75897.1}	29.68	1e-06	6.85571	4.27451	3.5493e-24	3.23	7.6	2.84	366.82	349.54	334.61	no_data	no_data
TRINITY_DN1704_c0_g1	DYI2_HELCR	Dynein intermediate chain 2, ciliary	45.38	0	3.70918	6.53991	1.35189e-40	256.25	210.83	101.2	1565.13	1665.01	1535.67	PC00085	cytoskeletal protein			no_data
TRINITY_DN1690_c7_g1	CDKL5_MOUSE	Cyclin-dependent kinase-like 5 {ECO:0000305}	54.46	5e-113	7.58923	4.54631	1.49737e-34	2.99	5.13	2.31	414.48	443.96	416.7	PC00260	protein modifying enzyme			no_data
TRINITY_DN1690_c5_g1	DYH7_HUMAN	Dynein heavy chain 7, axonemal	48.41	0	4.21447	4.88381	1.61194e-16	67.3	36.5	22.79	448.72	601.62	487.42	no_data	no_data
TRINITY_DN1690_c1_g1	KGP1_MOUSE	cGMP-dependent protein kinase 1	35.46	3e-92	3.45226	3.42315	0.000225486	40.55	18.44	13.75	203.65	172.12	159.74	no_data	no_data			no_data
TRINITY_DN16604_c0_g1	HAC12_ARATH	Histone acetyltransferase HAC12	44.19	1e-11	3.20795	9.39803	1.82346e-11	3193.11	1576.21	863.15	10097	13057.4	10453	no_data	no_data
TRINITY_DN165_c6_g1	CYB5_TOBAC	Cytochrome b5	45.21	2e-11	6.36122	4.41679	1.15112e-22	7.34	13.5	1.6	368.93	449.76	339.85	PC00262	metabolite interconversion enzyme			no_data
TRINITY_DN165_c1_g1	CKS1_ARATH	Cyclin-dependent kinases regulatory subunit 1	75.36	6e-29	3.34181	6.03667	2.00464e-35	129.37	252.28	123.02	1222.62	1081.73	991.96	no_data	no_data			no_data
TRINITY_DN165_c0_g1	MYO12_ARATH	Myosin-12	32.46	5e-146	2.57358	5.334	6.40803e-16	133.47	251.33	115.3	560.95	626.57	706.41	PC00085	cytoskeletal protein			no_data
TRINITY_DN16253_c0_g1	STPG1_DANRE	O(6)-methylguanine-induced apoptosis 2	24.18	1e-06	12.0642	4.5083	1.84655e-34	0	0	0	428.11	456.28	366.36	PC00211	structural protein
TRINITY_DN16140_c0_g1	TBA_LYTPI	Tubulin alpha chain	84.38	6e-55	8.22769	0.79596	0.00165436	0	0	0	34.77	17.62	34.02	no_data	no_data			no_data
TRINITY_DN1610_c0_g2	TENX_HUMAN	Tenascin-X {ECO:0000305}	29.69	2e-11	7.793	10.6578	2.80493e-68	309.86	169.96	121.95	28568.6	32677.1	27592.4	PC00102	extracellular matrix protein			no_data
TRINITY_DN161_c2_g2	NEP_PONAB	Neprilysin	35.1	2e-64	8.4832	5.20501	4.19591e-47	3.48	1.33	4.08	749.7	527.68	742.31	PC00260	protein modifying enzyme			no_data
TRINITY_DN161_c1_g1	POB1_SCHPO	Protein pob1	35.38	7e-06	2.18715	4.55763	1.81985e-07	116.31	144.48	90.02	379.08	362.89	318.09	PC00262	metabolite interconversion enzyme			no_data
TRINITY_DN161_c0_g1	TBA3_RAT	Tubulin alpha-3 chain	85.29	0	5.43916	11.2779	9.18724e-39	2446.52	1357.2	885.32	48126	44839.9	41241.4	PC00085	cytoskeletal protein			no_data
TRINITY_DN1605_c1_g1	DIP13_CHLRE	13 kDa deflagellation-inducible protein	59.46	3e-40	2.72195	8.63673	7.84269e-33	1244.16	2206.05	1048.25	5545.07	6619.62	6867.57	no_data	no_data
TRINITY_DN16049_c0_g1	PRKX_HUMAN	cAMP-dependent protein kinase catalytic subunit PRKX	54.79	4e-118	7.56338	7.90073	2.2626e-70	15.92	68.82	25.72	4765.25	4231.69	4137.18	no_data	no_data
TRINITY_DN160_c0_g2	CFA52_CHLRE	Cilia- and flagella-associated protein 52 {ECO:0000305}	26.53	2e-44	3.87765	5.17869	2.42555e-32	82.72	85.17	32.73	654.8	596.93	613.93	no_data	no_data
TRINITY_DN1598_c2_g1	ANR44_HUMAN	Serine/threonine-protein phosphatase 6 regulatory ankyrin repeat subunit B	29.06	9e-14	6.28323	4.17464	7.61093e-18	6.84	4.56	6.12	285.55	379.38	309.98	PC00226	scaffold/adaptor protein
TRINITY_DN159_c6_g1	SKA1_BOVIN	Spindle and kinetochore-associated protein 1	30.08	2e-07	6.88869	5.24846	5.45515e-61	8.09	16.54	3.19	723.91	718.74	634.01	no_data	no_data
TRINITY_DN1580_c2_g1	BUB3_MOUSE	Mitotic checkpoint protein BUB3	43.12	8e-77	2.37129	4.61492	4.12185e-09	102.62	141.44	85.06	389.43	392.73	345.19	PC00171	nucleic acid binding protein			no_data
TRINITY_DN15702_c0_g1	HGP3_HAEIN	Probable hemoglobin and hemoglobin-haptoglobin-binding protein 3	38.24	1e-05	8.79355	1.31952	0.000483417	0	0	0	30.54	61.11	37.29	no_data	no_data
TRINITY_DN156_c16_g3	MB3R2_ORYSJ	Transcription factor MYB3R-2 {ECO:0000305}	62.12	2e-46	7.14812	6.01682	3.6654e-62	20.65	7.41	8.51	1101.09	1376.27	1065.75	no_data	no_data			no_data
TRINITY_DN1552_c0_g2	ACBG2_CHICK	Long-chain-fatty-acid--CoA ligase ACSBG2 {ECO:0000250|UniProtKB:Q5FVE4}	38.47	3e-126	3.03802	1.37698	0.0317965	4.73	15.4	4.43	41.11	32.39	46.88	no_data	no_data			no_data
TRINITY_DN155_c11_g1	CC113_HUMAN	Coiled-coil domain-containing protein 113	38.28	4e-38	2.23416	5.38846	1.95578e-15	240.7	262.35	125.76	705.1	678.61	522.34	no_data	no_data
TRINITY_DN1546_c5_g1	CBPC5_AILME	Cytosolic carboxypeptidase-like protein 5	36.84	3e-10	11.7276	4.1743	8.80621e-24	0	0	0	286.29	370.73	330.26	PC00260	protein modifying enzyme
TRINITY_DN1540_c1_g1	KLP1_CHLRE	Kinesin-like protein KLP1	34.74	6e-117	6.45829	6.03065	4.00392e-74	28.24	15.02	16.59	1245.55	1216.58	1100.46	PC00085	cytoskeletal protein			Carbohydrate metabolism|Energy metabolism|Energy metabolism
TRINITY_DN1533_c6_g1	TT30A_DANRE	Tetratricopeptide repeat protein 30A	57.86	0	4.17582	6.67587	5.53774e-32	229.87	160.45	72.55	1698.92	1878.79	1762.17	no_data	no_data			no_data
TRINITY_DN1533_c3_g1	P2C59_ORYSJ	Probable protein phosphatase 2C 59	35.09	6e-30	8.05836	5.65123	3.37073e-58	10.95	0	4.08	1049.3	900.85	811.55	PC00260	protein modifying enzyme			no_data
TRINITY_DN151_c9_g1	CHADL_HUMAN	Chondroadherin-like protein	29.63	1e-05	3.13568	5.56391	4.7385e-25	173.28	186.5	66.78	721.06	763.96	848.74	no_data	no_data			no_data
TRINITY_DN1503_c1_g1	ANR44_HUMAN	Serine/threonine-protein phosphatase 6 regulatory ankyrin repeat subunit B	39.34	8e-14	2.32339	6.04969	5.35148e-28	322.55	391.63	216.14	1077.2	940.26	1023.02	no_data	no_data			no_data
TRINITY_DN150_c1_g2	DYL3_CHLRE	Dynein 18 kDa light chain, flagellar outer arm	41.29	7e-28	2.44117	5.72533	1.87539e-21	194.8	332.12	170.82	813	808.67	835.49	PC00060	calcium-binding protein			no_data
TRINITY_DN1496_c1_g1	LRGUK_MOUSE	Leucine-rich repeat and guanylate kinase domain-containing protein	27.35	5e-11	5.15872	5.39806	5.77911e-09	45.03	7.41	31.49	761.75	779.24	716.2	no_data	no_data			no_data
TRINITY_DN1488_c0_g1	LRRC1_HUMAN	Leucine-rich repeat-containing protein 1	31.08	1e-24	2.22681	5.80769	1.4348e-16	343.82	310.83	175.96	772.63	910.42	854.87	no_data	no_data			no_data
TRINITY_DN14749_c0_g1	TAGD_DICDI	Serine protease/ABC transporter B family protein tagD	29.58	5e-45	2.9196	2.51382	0.00924922	19.9	27.19	9.58	65.1	105.01	99.5	PC00260	protein modifying enzyme			no_data
TRINITY_DN1467_c0_g1	FLS2_ARATH	LRR receptor-like serine/threonine-protein kinase FLS2	27.06	3e-41	2.19626	4.12794	6.23783e-05	94.04	94.87	66.43	265.79	265.72	252.91	no_data	no_data			no_data
TRINITY_DN1465_c3_g1	PDE11_HUMAN	Dual 3',5'-cyclic-AMP and -GMP phosphodiesterase 11A	29.29	6e-74	3.89895	5.67025	1.04576e-35	115.93	124.71	41.95	804.97	984.16	838.95	no_data	no_data			no_data
TRINITY_DN1465_c2_g2	MIPT3_RAT	TRAF3-interacting protein 1	42.11	1e-23	4.24132	6.64451	1.9128e-34	210.97	136.12	77.61	1822.99	1789.27	1632.3	no_data	no_data			no_data
TRINITY_DN1455_c0_g1	DRC5_CHLRE	Dynein regulatory complex subunit 5 {ECO:0000303|PubMed:23427265, ECO:0000303|PubMed:25411337}	40.17	3e-71	9.98179	5.71898	9.46792e-105	1	0.95	1.77	1063.36	915.62	920.75	PC00085	cytoskeletal protein
TRINITY_DN1454_c0_g1	PDE5_DICDI	cGMP-dependent 3',5'-cGMP phosphodiesterase A	35.01	2e-105	3.91002	4.95261	2.48187e-26	60.08	55.51	42.31	548.38	546.11	500.88	no_data	no_data			no_data
TRINITY_DN1435_c1_g2	KAPR_MAGO7	cAMP-dependent protein kinase regulatory subunit	25.12	3e-10	2.7863	4.48252	4.51035e-09	78.74	90.11	62.44	359.42	417.07	295.74	no_data	no_data
TRINITY_DN14212_c0_g1	GCY31_CAEEL	Soluble guanylate cyclase gcy-31	40	9e-11	2.81924	5.32933	7.37393e-07	221.17	83.65	92.68	640.64	702.75	594.44	PC00262	metabolite interconversion enzyme			no_data
TRINITY_DN1409_c0_g1	ODA1_CHLRE	Outer dynein arm protein 1	38.31	3e-86	6.56427	6.35324	1.37815e-94	18.91	47.53	10.38	1465.9	1565	1430.82	no_data	no_data			no_data
TRINITY_DN14_c0_g5	RGS1_CAEEL	Regulator of G-protein signaling rgs-1	28.3	2e-07	6.56779	4.55786	2.98703e-27	3.98	8.75	7.36	412.68	456.08	408.59	PC00095	protein-binding activity modulator
TRINITY_DN1393_c9_g1	CNGA3_HUMAN	Cyclic nucleotide-gated cation channel alpha-3	26.29	8e-48	3.3216	4.27583	1.01516e-11	50.75	62.74	33.79	306.16	344.76	312.55	no_data	no_data			Nucleotide metabolism|Signal transduction|Endocrine system|Sensory system|Substance dependence
TRINITY_DN1384_c2_g2	SC6A3_RAT	Sodium-dependent dopamine transporter	30.42	4e-31	2.87335	7.8429	2.10598e-33	1021.25	902.84	443.28	3619.46	3959.65	3570.23	PC00227	transporter
TRINITY_DN1384_c0_g2	SC6A8_TORMA	Creatine transporter	34.17	4e-62	2.44632	8.20797	9.02943e-29	1637.98	1671.84	697.38	4312.73	5026.72	4447.16	PC00227	transporter			no_data
TRINITY_DN13818_c2_g1	PRP40_SCHPO	Pre-mRNA-processing protein prp40	38.82	3e-06	5.58032	4.71338	7.19241e-16	27.49	6.84	9.14	457.7	490.3	461.71	no_data	no_data
TRINITY_DN13678_c0_g1	YR818_MIMIV	Putative serine/threonine-protein kinase/receptor R818	35.61	8e-40	4.64357	3.84061	1.00241e-10	20.9	14.07	9.93	262.19	231.6	257.66	no_data	no_data			no_data
TRINITY_DN1347_c0_g1	SECG_DICDI	Ankyrin repeat, PH and SEC7 domain containing protein secG	30.34	9e-11	4.13466	4.76596	5.48654e-29	43.66	58.93	24.39	503.36	463.31	449.15	no_data	no_data			Nucleotide metabolism|Signal transduction|Signal transduction|Endocrine system|Environmental adaptation|Environmental adaptation
TRINITY_DN134_c2_g1	ART2_YEAST	Putative uncharacterized protein ART2	78.95	4e-20	2.99826	2.3085	0.0117758	13.56	29.66	6.21	86.02	74.96	75.27	no_data	no_data			no_data
TRINITY_DN1337_c0_g1	GABR2_HUMAN	Gamma-aminobutyric acid type B receptor subunit 2	20.64	6e-11	6.79157	6.65586	2.15203e-90	39.93	22.24	14.1	1902.15	1756.58	1849.8	PC00197	transmembrane signal receptor			no_data
TRINITY_DN1319_c1_g1	ACBG1_MOUSE	Long-chain-fatty-acid--CoA ligase ACSBG1 {ECO:0000305}	76	1e-05	2.17548	6.38166	1.88761e-18	510.87	453.99	290.91	1338.87	1270.76	1155.75	no_data	no_data
TRINITY_DN1311_c1_g2	Y2800_NOSS1	Uncharacterized WD repeat-containing protein alr2800	26.14	1e-28	3.03916	4.56961	9.94739e-15	74.01	96.96	48.34	393.87	382.44	385.45	no_data	no_data			no_data
TRINITY_DN1288_c8_g1	SHOC2_NEMVE	Leucine-rich repeat protein soc-2 homolog	28.74	6e-28	8.37028	3.7369	1.47632e-14	0	2.09	0.98	245.81	200.84	276.55	PC00226	scaffold/adaptor protein
TRINITY_DN1288_c7_g1	WRK19_ARATH	Probable WRKY transcription factor 19	35.62	3e-15	2.48649	4.71366	4.58668e-09	82.84	162.36	88.43	448.83	416.25	358.64	no_data	no_data			no_data
TRINITY_DN12770_c0_g1	BMT2_YEAST	25S rRNA (adenine(2142)-N(1))-methyltransferase {ECO:0000255|HAMAP-Rule:MF_03044}	30.21	1e-09	7.05709	9.20735	9.02216e-247	145.79	161.59	73.44	10837.7	10802.5	10744.5	no_data	no_data			no_data
TRINITY_DN1268_c1_g1	CDPKX_ARATH	Calcium-dependent protein kinase 33 {ECO:0000303|PubMed:12068094, ECO:0000303|PubMed:12805596, ECO:0000303|Ref.5}	24.48	4e-09	5.59031	6.80767	1.1958e-92	73.76	64.26	49.84	2111.08	2057.13	1887.29	no_data	no_data			no_data
TRINITY_DN1266_c1_g1	CCD39_CHLRE	Coiled-coil domain-containing protein 39 {ECO:0000305}	39.75	3e-125	4.29294	5.773	1.35852e-63	86.95	89.16	48.96	952.18	979.37	932.62	no_data	no_data			no_data
TRINITY_DN1266_c0_g1	DNJC2_RAT	DnaJ homolog subfamily C member 2	35.86	2e-21	2.90882	1.91877	0.0417073	22.27	9.32	5.23	67.74	53.88	55.19	no_data	no_data
TRINITY_DN1260_c0_g1	HCE1_ORYLA	High choriolytic enzyme 1	34.66	2e-22	7.85139	0.457628	0.00206246	0.37	0	0	22.51	20.68	23.24	PC00260	protein modifying enzyme			no_data
TRINITY_DN125_c0_g1	MYOI_DICDI	Myosin-I heavy chain	38.59	8e-150	2.44705	7.4089	1.03293e-29	936.41	934.97	413.84	2524.93	2861.32	2537.02	PC00085	cytoskeletal protein
TRINITY_DN12432_c0_g1	ENO_SOLLC	Enolase	35.97	3e-60	4.40585	4.10127	3.28173e-13	29.73	24.71	11.18	297.07	305.34	295.24	PC00262	metabolite interconversion enzyme
TRINITY_DN1241_c1_g1	CUL1_ORYSJ	Cullin-1 {ECO:0000305}	29.78	6e-86	2.32738	6.00516	6.58614e-29	345.06	392.2	182.08	1092.21	954.62	907.99	PC00260	protein modifying enzyme
TRINITY_DN12346_c0_g1	HINT4_ARATH	Bifunctional adenosine 5'-phosphosulfate phosphorylase/adenylylsulfatase HINT4 {ECO:0000305|PubMed:19896942}	28.38	1e-05	4.89664	3.67987	1.26826e-10	11.82	20.15	5.14	219.5	240.16	216.91	PC00171	nucleic acid binding protein			no_data
TRINITY_DN1229_c0_g1	YC006_HUMAN	Uncharacterized protein FLJ43738	22.99	5e-10	6.28415	4.16723	1.10327e-08	8.96	0	6.56	337.86	346.59	286.74	no_data	no_data
TRINITY_DN1224_c0_g4	FIP1X_SCHPO	Pre-mRNA polyadenylation factor fip1	44.68	1e-08	4.85673	0.13113	0.0160169	0.62	0	0.53	15.85	19.25	14.74	no_data	no_data
TRINITY_DN12142_c0_g2	GABR2_MOUSE	Gamma-aminobutyric acid type B receptor subunit 2	22.53	4e-12	2.67001	3.95693	0.000367357	96.78	46.77	30.86	230.7	230.18	271.21	PC00197	transmembrane signal receptor			no_data
TRINITY_DN1214_c2_g1	RNG1L_ARATH	E3 ubiquitin-protein ligase RING1-like	43.24	8e-22	5.4303	2.22657	0.00100163	0	7.22	1.95	90.04	85.55	69.04	no_data	no_data			no_data
TRINITY_DN1213_c0_g1	CSGA_MYXXA	C-factor	35.54	1e-19	3.20822	5.70842	3.04449e-25	187.83	170.72	79.82	1029.12	732.08	840.53	PC00262	metabolite interconversion enzyme
TRINITY_DN1196_c0_g1	ANK1_HUMAN	Ankyrin-1	29.06	4e-06	2.89371	3.95687	0.00150681	101.63	33.46	19.51	259.13	256.15	234.41	no_data	no_data			no_data
TRINITY_DN1177_c1_g1	NLRC5_HUMAN	Protein NLRC5	32.3	1e-08	5.98407	4.62696	5.56383e-24	5.6	19.01	8.34	394.08	562	380.5	no_data	no_data
TRINITY_DN11763_c0_g1	Y561_HAEIN	Putative oligopeptide transporter HI_0561	39.51	1e-24	8.16464	0.738611	0.00143017	0	0	0	24.31	24.85	33.93	no_data	no_data			no_data
TRINITY_DN1169_c0_g1	PGML1_ARATH	Phosphoglycerate mutase-like protein 1 {ECO:0000305}	28.7	4e-07	2.85135	6.11589	3.32552e-39	210.1	381.17	150.42	1183.73	1074.19	1100.27	no_data	no_data			no_data
TRINITY_DN116_c1_g1	YH010_HUMAN	Putative IQ motif and ankyrin repeat domain-containing protein LOC642574	38.05	2e-14	4.01072	5.76895	4.17459e-45	118.54	103.61	49.58	956.2	930.79	939.64	no_data	no_data
TRINITY_DN11587_c1_g1	RDH12_MOUSE	Retinol dehydrogenase 12	35.1	7e-43	4.52604	6.94276	4.42062e-46	153.25	135.93	121.42	2337.45	2187.39	1985.41	PC00262	metabolite interconversion enzyme
TRINITY_DN1149_c0_g3	K0556_MOUSE	Protein KIAA0556	30.5	8e-54	4.62049	1.45566	0.00899024	1.49	2.09	3.64	45.76	46.54	44.31	no_data	no_data
TRINITY_DN1146_c1_g3	NB5R2_CHICK	NADH-cytochrome b5 reductase 2	49.28	1e-74	5.45449	3.0589	2.20744e-07	6.22	7.6	2.22	147.21	154.5	140.75	no_data	no_data			no_data
TRINITY_DN1138_c0_g1	HCN1_HUMAN	Potassium/sodium hyperpolarization-activated cyclic nucleotide-gated channel 1	27.98	3e-42	6.00237	4.46237	6.92947e-19	9.58	5.89	9.76	372.21	439.48	377.64	no_data	no_data
TRINITY_DN1130_c0_g2	ANO7_MOUSE	Anoctamin-7	27.93	2e-58	2.22997	3.53466	0.00207399	62.44	71.67	37.34	175.43	168.97	175.96	no_data	no_data
TRINITY_DN1129_c1_g2	GNAO_LYMST	Guanine nucleotide-binding protein G(o) subunit alpha	41.73	8e-90	6.22336	8.9422	3.77368e-156	231.99	238.02	97.21	9512.01	8910.7	8401.85	PC00095	protein-binding activity modulator
TRINITY_DN11151_c0_g1	CANB_ASHGO	Calcineurin subunit B	41.29	4e-23	6.86994	5.73692	2.70747e-69	8.96	13.69	13.92	987.27	972.55	950.02	no_data	no_data
TRINITY_DN11067_c0_g2	IBP1_SHEFN	Ice-binding protein 1 {ECO:0000303|PubMed:29498209}	37.21	5e-09	7.55661	0.199698	0.00683979	0	0	0	21.24	24.85	9.1	no_data	no_data
TRINITY_DN1102_c2_g1	KCIP1_MOUSE	Kv channel-interacting protein 1	27.2	7e-08	6.9458	4.95683	4.33719e-55	9.33	8.17	3.73	587.06	546.82	558.84	no_data	no_data
TRINITY_DN1099_c0_g2	MSH3_SCLS1	DNA mismatch repair protein msh3	54.48	6e-38	4.78025	1.14348	0.0197043	0.75	5.89	0	33.08	22.81	52.52	PC00171	nucleic acid binding protein
TRINITY_DN1096_c0_g2	SNO1_TYRJA	Senecionine N-oxygenase	26.63	7e-10	7.48613	6.34939	2.62378e-90	22.51	8.75	6.3	1516.73	1477.72	1474.04	PC00262	metabolite interconversion enzyme
TRINITY_DN1095_c7_g1	BRX1_BOVIN	Ribosome biogenesis protein BRX1 homolog	51.88	1e-86	2.978	4.74734	2.37243e-12	59.58	130.42	65.54	477.57	434.38	397.91	PC00171	nucleic acid binding protein
TRINITY_DN1083_c0_g1	SHOC2_CHICK	Leucine-rich repeat protein SHOC-2	28.87	3e-42	2.71517	4.73997	4.57101e-12	91.3	123.57	76.9	424.2	482.15	368.24	PC00226	scaffold/adaptor protein
TRINITY_DN1081_c0_g2	F184A_HUMAN	Protein FAM184A	29.82	6e-11	4.18148	5.40509	4.38421e-40	82.1	76.04	33.08	736.38	750.52	723.22	no_data	no_data
TRINITY_DN108_c1_g1	HETE1_PODAS	Vegetative incompatibility protein HET-E-1	20.37	5e-12	2.25083	4.9536	6.23124e-12	190.94	185.36	86.39	448.51	483.68	472.59	no_data	no_data
TRINITY_DN107_c0_g1	NLRC3_HUMAN	NLR family CARD domain-containing protein 3	33.47	1e-05	3.22375	6.25872	3.27493e-22	171.53	232.89	186.7	1382.41	1200.69	1229.15	no_data	no_data
TRINITY_DN1059_c0_g3	SIF1_DROME	Protein still life, isoform SIF type 1	28.57	7e-17	2.48411	7.02027	1.37023e-35	483.38	788.39	402.84	2111.71	1980.54	1980.76	PC00095	protein-binding activity modulator
TRINITY_DN1058_c0_g1	ERBIN_MOUSE	Erbin {ECO:0000303|PubMed:10878805}	30.79	2e-32	5.39819	7.24104	5.94224e-115	116.8	146.58	47.1	2925.14	2641.03	2595.87	PC00226	scaffold/adaptor protein
TRINITY_DN1055_c0_g1	RAB7_EPICO	Ras-related protein rab7 {ECO:0000305}	73.77	8e-89	4.39091	5.47319	3.36991e-52	56.22	73.76	40.53	856.54	767.32	711.55	no_data	no_data
TRINITY_DN10406_c0_g1	CFA70_MACFA	Cilia- and flagella-associated protein 70 {ECO:0000305}	42.17	3e-07	3.60058	6.37294	2.26585e-21	254.25	147.15	115.57	1349.02	1416.91	1449.22	no_data	no_data
TRINITY_DN10403_c2_g1	ACT_CRAVI	Actin	85.37	1e-44	13.5162	5.95405	2.51625e-81	0	0	0	1442.97	1150.07	840.04	PC00085	cytoskeletal protein
TRINITY_DN1039_c0_g1	PATS1_DICDI	Probable serine/threonine-protein kinase pats1	25.3	4e-16	4.48393	4.28236	2.88614e-13	34.71	28.52	8.87	322.33	375.72	323.24	PC00260	protein modifying enzyme
TRINITY_DN1038_c1_g1	DEK1_ORYSJ	Calpain-type cysteine protease ADL1	31.54	6e-36	6.28914	4.14149	2.18626e-20	6.72	9.32	2.66	297.49	353.01	303.55	PC00260	protein modifying enzyme
TRINITY_DN1037_c3_g1	KCNAE_DROME	Potassium voltage-gated channel protein eag	20.56	9e-21	4.31289	4.65767	1.27093e-17	50.88	32.7	17.74	411.2	469.11	438.27	no_data	no_data
TRINITY_DN1035_c11_g1	RFA2_SCHPO	Replication factor A protein 2	28.57	3e-19	3.96005	2.82105	0.000366207	6.47	23	8.25	122.8	123.54	112.16	no_data	no_data
TRINITY_DN10330_c0_g1	KCNH6_CHICK	Potassium voltage-gated channel subfamily H member 6 {ECO:0000305}	25.87	1e-40	2.35716	4.26864	4.05414e-06	76.87	118.06	66.78	272.23	340.78	270.42	no_data	no_data
TRINITY_DN1024_c6_g1	ADCYA_HUMAN	Adenylate cyclase type 10	28.7	9e-10	4.6904	3.49817	1.40328e-08	14.55	12.93	7.1	210.2	221.32	163.2	no_data	no_data
TRINITY_DN10231_c0_g1	HGP3_HAEIN	Probable hemoglobin and hemoglobin-haptoglobin-binding protein 3	53.33	5e-09	8.47673	1.02454	0.00109811	0	0	0	32.97	48.79	21.66	no_data	no_data
TRINITY_DN10221_c0_g1	PTHD3_MOUSE	Patched domain-containing protein 3	23.16	4e-39	2.77209	3.69041	0.000928909	25.38	103.04	25.37	212.1	205.02	198.41	PC00095	protein-binding activity modulator
TRINITY_DN10143_c0_g1	CF161_DANRE	Cilia- and flagella-associated protein 161 {ECO:0000250|UniProtKB:Q6P656}	38.27	4e-08	8.5602	6.79507	1.09481e-122	14.93	2.09	6.56	2199.75	1998.16	1915.38	no_data	no_data
TRINITY_DN1008_c6_g1	PDE2_DICDI	3',5'-cyclic-nucleotide phosphodiesterase regA	29.17	7e-35	4.80349	5.03299	1.10804e-42	31.35	40.3	24.12	585.79	599.38	551.81	no_data	no_data
TRINITY_DN1006_c0_g1	DISP3_CHICK	Protein dispatched homolog 3 {ECO:0000250|UniProtKB:Q9P2K9}	30.87	1e-28	10.1078	4.96663	1.05589e-60	1.24	0.57	0	541.51	634.41	541.13	no_data	no_data
TRINITY_DN1003_c0_g1	GSTF3_MAIZE	Glutathione S-transferase 3	28.85	5e-19	6.01215	5.12671	7.25401e-34	19.4	9.32	13.84	635.78	661.71	593.46	no_data	no_data

## Sheet: Oblongichytrium_KO_Annotation
GeneID	ProteinName	SwissProtID	%ID	Evalue	KO_Metabolism
TRINITY_DN38355_c0_g1	Stromal membrane-associated protein 2	SMAP2_HUMAN	98.1%	4e-73	OTHER_KO	OTHER_KO
TRINITY_DN233_c1_g1	Tetracycline resistance protein, class C	TCR3_ECOLX	26%	4e-23	NO_KO_DATA
TRINITY_DN2835_c1_g1	Probable palmitoyltransferase ZDHHC11	ZDH11_HUMAN	27.61%	5e-31	OTHER_KO
TRINITY_DN2120_c0_g3	Copine-1 {ECO:0000305}	CPNE1_HUMAN	36.56%	8e-108	Metabolism|Carbohydrate metabolism|Glycolysis / Gluconeogenesis [PATH:ko00010]|multiple inositol-polyphosphate phosphatase / 2,3-bisphosphoglycerate 3-phosphatase [EC:3.1.3.62 3.1.3.80]	Metabolism|Carbohydrate metabolism|Inositol phosphate metabolism [PATH:ko00562]|multiple inositol-polyphosphate phosphatase / 2,3-bisphosphoglycerate 3-phosphatase [EC:3.1.3.62 3.1.3.80]
TRINITY_DN2120_c0_g2	Glycine dehydrogenase (decarboxylating) 2, mitochondrial	GCSP2_ARATH	51.94%	0	Metabolism|Carbohydrate metabolism|Glyoxylate and dicarboxylate metabolism [PATH:ko00630]|glycine dehydrogenase [EC:1.4.4.2]	Metabolism|Amino acid metabolism|Glycine, serine and threonine metabolism [PATH:ko00260]|glycine dehydrogenase [EC:1.4.4.2]
TRINITY_DN2120_c0_g1	Copine-1 {ECO:0000305}	CPNE1_HUMAN	36.56%	7e-108	Metabolism|Carbohydrate metabolism|Glycolysis / Gluconeogenesis [PATH:ko00010]|multiple inositol-polyphosphate phosphatase / 2,3-bisphosphoglycerate 3-phosphatase [EC:3.1.3.62 3.1.3.80]	Metabolism|Carbohydrate metabolism|Inositol phosphate metabolism [PATH:ko00562]|multiple inositol-polyphosphate phosphatase / 2,3-bisphosphoglycerate 3-phosphatase [EC:3.1.3.62 3.1.3.80]
TRINITY_DN40544_c0_g1	Collagen alpha-3(VI) chain	CO6A3_HUMAN	99.41%	1e-98	OTHER_KO	OTHER_KO	OTHER_KO	OTHER_KO	OTHER_KO	OTHER_KO	OTHER_KO
TRINITY_DN52889_c0_g1	Dipeptidyl peptidase 1	CATC_HUMAN	100%	2e-64	OTHER_KO	OTHER_KO	OTHER_KO	OTHER_KO	OTHER_KO
TRINITY_DN3379_c1_g1	Ankyrin repeat domain-containing protein 12	ANR12_HUMAN	30.3%	1e-08	OTHER_KO
TRINITY_DN4105_c0_g1	Leucine-rich repeat and death domain-containing protein 1	LRRD1_MOUSE	27.68%	7e-38	Metabolism|Nucleotide metabolism|Purine metabolism [PATH:ko00230]|adenylate cyclase 10 [EC:4.6.1.1]	OTHER_KO	OTHER_KO	OTHER_KO	OTHER_KO	OTHER_KO
TRINITY_DN5233_c0_g1	Adenine DNA glycosylase	MUTYH_RAT	33.21%	1e-70	OTHER_KO	OTHER_KO
TRINITY_DN52922_c0_g1	Calmodulin-2 B {ECO:0000250|UniProtKB:P0DP23}	CAM2B_XENLA	100%	3e-60	OTHER_KO	OTHER_KO	OTHER_KO	OTHER_KO	OTHER_KO	OTHER_KO	OTHER_KO	OTHER_KO	OTHER_KO	OTHER_KO	OTHER_KO	OTHER_KO	OTHER_KO	OTHER_KO	OTHER_KO	OTHER_KO	OTHER_KO	OTHER_KO	OTHER_KO	OTHER_KO	OTHER_KO	OTHER_KO	OTHER_KO	OTHER_KO	OTHER_KO	OTHER_KO	OTHER_KO	OTHER_KO	OTHER_KO	OTHER_KO	OTHER_KO	OTHER_KO	OTHER_KO	OTHER_KO	OTHER_KO	OTHER_KO	OTHER_KO	OTHER_KO	OTHER_KO	OTHER_KO	OTHER_KO	OTHER_KO	OTHER_KO	OTHER_KO	OTHER_KO
TRINITY_DN52204_c0_g1	Methylmalonate-semialdehyde dehydrogenase [acylating] {ECO:0000303|PubMed:1339433}	MMSA_PSEAE	67.14%	3e-27	Metabolism|Carbohydrate metabolism|Propanoate metabolism [PATH:ko00640]|malonate-semialdehyde dehydrogenase (acetylating) / methylmalonate-semialdehyde dehydrogenase [EC:1.2.1.18 1.2.1.27]	Metabolism|Carbohydrate metabolism|Inositol phosphate metabolism [PATH:ko00562]|malonate-semialdehyde dehydrogenase (acetylating) / methylmalonate-semialdehyde dehydrogenase [EC:1.2.1.18 1.2.1.27]	Metabolism|Amino acid metabolism|Valine, leucine and isoleucine degradation [PATH:ko00280]|malonate-semialdehyde dehydrogenase (acetylating) / methylmalonate-semialdehyde dehydrogenase [EC:1.2.1.18 1.2.1.27]	Metabolism|Metabolism of other amino acids|beta-Alanine metabolism [PATH:ko00410]|malonate-semialdehyde dehydrogenase (acetylating) / methylmalonate-semialdehyde dehydrogenase [EC:1.2.1.18 1.2.1.27]
TRINITY_DN5291_c0_g1	Calcium/calmodulin-dependent protein kinase type 1	KCC1A_RAT	45.72%	2e-82	OTHER_KO	OTHER_KO	OTHER_KO	OTHER_KO	OTHER_KO
TRINITY_DN17367_c0_g1	Serine--tRNA ligase, cytoplasmic	SYSC_DICDI	72%	1e-05	OTHER_KO	OTHER_KO	OTHER_KO
TRINITY_DN23_c11_g1	Myosin IC heavy chain	MYOC_DICDI	30.69%	4e-21	OTHER_KO	OTHER_KO	OTHER_KO	OTHER_KO	OTHER_KO	OTHER_KO
TRINITY_DN825_c1_g2	Saposin-like protein 11	SPP11_CAEEL	35.45%	1e-06	OTHER_KO
TRINITY_DN35341_c0_g1	NADH-ubiquinone oxidoreductase subunit 9	NDUS3_RECAM	42.26%	6e-40	NO_KO_DATA
TRINITY_DN159_c2_g1	Endochitinase 42	CHI42_TRIHA	23.59%	3e-12	NO_KO_DATA
TRINITY_DN906_c0_g1	ABC transporter C family member 14	AB14C_ARATH	29.07%	5e-137	OTHER_KO	OTHER_KO	OTHER_KO
TRINITY_DN485_c0_g1	Kinesin-like protein KIN-14E {ECO:0000305}	KN14E_ORYSJ	46.86%	3e-100	NO_KO_DATA
TRINITY_DN46068_c0_g1	Serine/threonine-protein kinase PK-1	PK1_STRTO	52.75%	1e-21	NO_KO_DATA
TRINITY_DN37731_c0_g1	Probable NADH pyrophosphatase	NPY1_SCHPO	28.97%	8e-06	Metabolism|Metabolism of cofactors and vitamins|Nicotinate and nicotinamide metabolism [PATH:ko00760]|NAD+ diphosphatase [EC:3.6.1.22]	OTHER_KO
TRINITY_DN36_c0_g3	ER membrane protein complex subunit 4	EMC4_PONAB	36.76%	2e-20	OTHER_KO
TRINITY_DN43950_c0_g1	Chitin deacetylase	CDA_CRYNH	58.97%	1e-27	NO_KO_DATA
TRINITY_DN36_c0_g1	Heterogeneous nuclear ribonucleoprotein Q	HNRPQ_HUMAN	27.59%	1e-05	OTHER_KO
TRINITY_DN8325_c0_g2	Signal recognition particle subunit SRP68	SRP68_HUMAN	26.05%	9e-46	OTHER_KO	OTHER_KO
TRINITY_DN42863_c0_g1	Neuropilin-2	NRP2_HUMAN	100%	3e-17	OTHER_KO
TRINITY_DN47726_c0_g1	Methylenetetrahydrofolate reductase 1	MTHR1_ARATH	41.49%	5e-15	Metabolism|Energy metabolism|Carbon fixation pathways in prokaryotes [PATH:ko00720]|methylenetetrahydrofolate reductase (NADPH) [EC:1.5.1.20]	Metabolism|Metabolism of cofactors and vitamins|One carbon pool by folate [PATH:ko00670]|methylenetetrahydrofolate reductase (NADPH) [EC:1.5.1.20]	OTHER_KO
TRINITY_DN91_c1_g1	Cytochrome P450 97B3, chloroplastic	C97B3_ARATH	28.19%	5e-39	OTHER_KO
TRINITY_DN3863_c0_g1	Crossover junction endonuclease MUS81	MUS81_RAT	29.23%	2e-27	OTHER_KO	OTHER_KO	OTHER_KO
TRINITY_DN26977_c0_g2	26S proteasome regulatory subunit 6B homolog	PRS6B_YEAST	62.5%	3e-42	OTHER_KO	OTHER_KO	OTHER_KO
TRINITY_DN1198_c0_g1	Phosphatidylinositol 3-kinase, root isoform	PI3K1_SOYBN	32.77%	3e-150	Metabolism|Carbohydrate metabolism|Inositol phosphate metabolism [PATH:ko00562]|phosphatidylinositol 3-kinase [EC:2.7.1.137]	OTHER_KO	OTHER_KO	OTHER_KO	OTHER_KO	OTHER_KO	OTHER_KO	OTHER_KO	OTHER_KO	OTHER_KO	OTHER_KO
TRINITY_DN27542_c0_g1	Mitochondrial uncoupling protein 4	PUMP4_ARATH	46.93%	3e-90	OTHER_KO	OTHER_KO
TRINITY_DN44338_c0_g1	54S ribosomal protein L51, mitochondrial	RM51_ASHGO	31.67%	7e-13	OTHER_KO
TRINITY_DN51109_c0_g1	NADH-quinone oxidoreductase subunit E	NUOE_MYCTU	53.42%	1e-23	Metabolism|Energy metabolism|Oxidative phosphorylation [PATH:ko00190]|NADH-quinone oxidoreductase subunit E [EC:7.1.1.2]
TRINITY_DN2796_c0_g1	GMP reductase 2 {ECO:0000255|HAMAP-Rule:MF_03195}	GMPR2_HUMAN	69.45%	0	Metabolism|Nucleotide metabolism|Purine metabolism [PATH:ko00230]|GMP reductase [EC:1.7.1.7]
TRINITY_DN29321_c0_g1	60S ribosomal protein L10 {ECO:0000305}	RL10_RAT	99.07%	3e-157	OTHER_KO	OTHER_KO
TRINITY_DN50415_c0_g1	Lanosterol 14-alpha demethylase	CP51_USTMA	66.13%	4e-22	Metabolism|Lipid metabolism|Steroid biosynthesis [PATH:ko00100]|sterol 14alpha-demethylase [EC:1.14.14.154 1.14.15.36]	OTHER_KO
TRINITY_DN869_c4_g1	Phosphate acetyltransferase	PTA_DESVH	24.55%	4e-15	Metabolism|Carbohydrate metabolism|Pyruvate metabolism [PATH:ko00620]|phosphate acetyltransferase [EC:2.3.1.8]	Metabolism|Carbohydrate metabolism|Propanoate metabolism [PATH:ko00640]|phosphate acetyltransferase [EC:2.3.1.8]	Metabolism|Energy metabolism|Carbon fixation pathways in prokaryotes [PATH:ko00720]|phosphate acetyltransferase [EC:2.3.1.8]	Metabolism|Energy metabolism|Methane metabolism [PATH:ko00680]|phosphate acetyltransferase [EC:2.3.1.8]	Metabolism|Metabolism of other amino acids|Taurine and hypotaurine metabolism [PATH:ko00430]|phosphate acetyltransferase [EC:2.3.1.8]
TRINITY_DN44696_c0_g1	Iron-sulfur protein NUBPL	NUBPL_HUMAN	100%	1e-17	OTHER_KO	OTHER_KO
TRINITY_DN3733_c0_g1	Kinesin-like protein KIN-5A {ECO:0000305}	KN5A_ARATH	47.5%	1e-147	OTHER_KO	OTHER_KO
TRINITY_DN3292_c0_g1	Mite allergen Eur m 3	EURM3_EURMA	33.08%	2e-32	OTHER_KO	OTHER_KO
TRINITY_DN13341_c0_g1	U5 small nuclear ribonucleoprotein 40 kDa protein	SNR40_HUMAN	40.88%	8e-80	OTHER_KO	OTHER_KO
TRINITY_DN176_c0_g2	CCR4-NOT transcription complex subunit 9 {ECO:0000250|UniProtKB:Q92600}	CNOT9_XENTR	74.07%	2e-139	OTHER_KO	OTHER_KO
TRINITY_DN176_c0_g1	Guanylate-binding protein 6	GBP6_HUMAN	37.56%	5e-64	OTHER_KO
TRINITY_DN28876_c0_g1	tRNA N6-adenosine threonylcarbamoyltransferase {ECO:0000255|HAMAP-Rule:MF_03180}	KAE1_PHANO	66.67%	2e-07	OTHER_KO
TRINITY_DN42655_c0_g1	Leptin receptor	LEPR_HUMAN	100%	1e-12	OTHER_KO	OTHER_KO	OTHER_KO	OTHER_KO	OTHER_KO	OTHER_KO	OTHER_KO	OTHER_KO
TRINITY_DN50067_c0_g1	Uncharacterized mitochondrial protein AtMg00820	M820_ARATH	39.13%	3e-06	NO_KO_DATA
TRINITY_DN4479_c0_g1	1-acyl-sn-glycerol-3-phosphate acyltransferase BAT2, chloroplastic {ECO:0000305}	LPAT1_BRANA	26.42%	4e-11	Metabolism|Lipid metabolism|Glycerolipid metabolism [PATH:ko00561]|1-acyl-sn-glycerol-3-phosphate acyltransferase [EC:2.3.1.51]	Metabolism|Lipid metabolism|Glycerophospholipid metabolism [PATH:ko00564]|1-acyl-sn-glycerol-3-phosphate acyltransferase [EC:2.3.1.51]	OTHER_KO
TRINITY_DN5235_c0_g1	Translation initiation factor eIF-2B subunit delta	EI2BD_DICDI	45.43%	7e-110	OTHER_KO	OTHER_KO	OTHER_KO
TRINITY_DN2751_c0_g1	Transcription factor GTE10	GTE10_ARATH	27.54%	3e-08	NO_KO_DATA
TRINITY_DN15510_c0_g2	1-Cys peroxiredoxin	PRDXL_DICDI	48.1%	1e-72	NO_KO_DATA
TRINITY_DN8644_c0_g1	Polyamine aminopropyltransferase 2 {ECO:0000255|HAMAP-Rule:MF_00198}	SPEE2_PSEAE	33.54%	8e-08	Metabolism|Amino acid metabolism|Cysteine and methionine metabolism [PATH:ko00270]|spermidine synthase [EC:2.5.1.16]	Metabolism|Amino acid metabolism|Arginine and proline metabolism [PATH:ko00330]|spermidine synthase [EC:2.5.1.16]	Metabolism|Metabolism of other amino acids|Glutathione metabolism [PATH:ko00480]|spermidine synthase [EC:2.5.1.16]
TRINITY_DN53255_c0_g1	5'-3' exoribonuclease 1	XRN1_HUMAN	100%	2e-69	OTHER_KO	OTHER_KO	OTHER_KO	OTHER_KO	OTHER_KO	OTHER_KO
TRINITY_DN3640_c0_g1	Probable phospholipase YOR022C, mitochondrial	YOR22_YEAST	26.93%	2e-32	NO_KO_DATA
TRINITY_DN1783_c1_g1	Tenascin	TENA_MOUSE	34.23%	2e-13	OTHER_KO	OTHER_KO	OTHER_KO	OTHER_KO	OTHER_KO	OTHER_KO
TRINITY_DN739_c0_g1	COP9 signalosome complex subunit 5	CSN5_DICDI	36.25%	9e-55	OTHER_KO	OTHER_KO
TRINITY_DN592_c1_g3	Dephospho-CoA kinase domain-containing protein	DCAKD_DANRE	39.21%	2e-48	NO_KO_DATA
TRINITY_DN773_c4_g1	SNF1-related protein kinase regulatory subunit gamma-like PV42b	PV42B_ARATH	22.76%	5e-09	NO_KO_DATA
TRINITY_DN45747_c0_g1	Acyl-CoA 6-desaturase	LLCD_SYNY3	45.59%	7e-16	Metabolism|Lipid metabolism|Linoleic acid metabolism [PATH:ko00591]|linoleoyl-CoA desaturase [EC:1.14.19.3]	OTHER_KO
TRINITY_DN4527_c0_g1	Protein C15orf41 homolog	CO041_XENLA	37.5%	3e-42	NO_KO_DATA
TRINITY_DN391_c1_g2	mRNA (2'-O-methyladenosine-N(6)-)-methyltransferase {ECO:0000250|UniProtKB:Q9H4Z3}	CAPAM_DANRE	39.68%	1e-45	OTHER_KO
TRINITY_DN4255_c0_g2	Ankyrin repeat, PH and SEC7 domain containing protein secG	SECG_DICDI	34.29%	2e-48	OTHER_KO	OTHER_KO	OTHER_KO	OTHER_KO
TRINITY_DN3575_c0_g1	Ribonuclease H	RNH1_CRIFA	28.9%	3e-07	OTHER_KO	OTHER_KO
TRINITY_DN805_c0_g1	Guanine nucleotide-binding protein alpha-1 subunit	GPA1_USTMA	46.99%	5e-43	OTHER_KO	OTHER_KO	OTHER_KO	OTHER_KO	OTHER_KO	OTHER_KO	OTHER_KO	OTHER_KO	OTHER_KO	OTHER_KO	OTHER_KO	OTHER_KO	OTHER_KO	OTHER_KO	OTHER_KO	OTHER_KO	OTHER_KO	OTHER_KO	OTHER_KO	OTHER_KO	OTHER_KO	OTHER_KO	OTHER_KO	OTHER_KO	OTHER_KO	OTHER_KO	OTHER_KO	OTHER_KO	OTHER_KO	OTHER_KO	OTHER_KO	OTHER_KO	OTHER_KO	OTHER_KO	OTHER_KO	OTHER_KO	OTHER_KO	OTHER_KO	OTHER_KO	OTHER_KO	OTHER_KO	OTHER_KO	OTHER_KO
TRINITY_DN805_c0_g2	Guanine nucleotide-binding protein G(t) subunit alpha-3	GNAT3_HUMAN	44.64%	1e-56	OTHER_KO	OTHER_KO	OTHER_KO
TRINITY_DN3108_c0_g1	WD repeat-containing protein 61	WDR61_DANRE	43.27%	2e-81	OTHER_KO	OTHER_KO
TRINITY_DN648_c2_g1	Protein arginine N-methyltransferase 1 {ECO:0000305}	ANM1_CHLRE	62.04%	5e-155	OTHER_KO	OTHER_KO	OTHER_KO
TRINITY_DN103_c0_g1	Serine/threonine-protein kinase DCLK3	DCLK3_HUMAN	37.08%	3e-42	OTHER_KO
TRINITY_DN18227_c1_g1	Serine/threonine-protein kinase Nek4	NEK4_HUMAN	61.9%	1e-07	OTHER_KO	OTHER_KO	OTHER_KO
TRINITY_DN2940_c0_g1	Putative ankyrin repeat protein R840	YR840_MIMIV	26.71%	3e-17	OTHER_KO
TRINITY_DN209_c1_g1	Mitochondrial inner membrane protein OXA1	OXA1_ARATH	30.54%	9e-28	OTHER_KO	OTHER_KO	OTHER_KO	OTHER_KO	OTHER_KO
TRINITY_DN2301_c2_g1	Protein root UVB sensitive 1, chloroplastic {ECO:0000303|PubMed:19075229}	RUS1_ARATH	37.72%	3e-39	NO_KO_DATA
TRINITY_DN44801_c0_g1	Centrosome and spindle pole-associated protein 1	CSPP1_HUMAN	84.44%	1e-18	OTHER_KO
TRINITY_DN9709_c0_g1	Peptide transporter CstA {ECO:0000305}	CSTA_AQUAE	45.26%	6e-12	OTHER_KO
TRINITY_DN1806_c3_g1	TOG array regulator of axonemal microtubules protein 1	TGRM1_MOUSE	24.04%	1e-25	NO_KO_DATA
TRINITY_DN376_c3_g1	Electron transfer flavoprotein subunit alpha	ETFA_PSEAE	58.06%	9e-117	OTHER_KO
TRINITY_DN376_c3_g2	14-3-3-like protein RA215	14332_SOLTU	33.47%	8e-33	NO_KO_DATA
TRINITY_DN37506_c0_g1	Ubiquitin-like protein 5	UBL5_ARATH	91.78%	9e-39	OTHER_KO	OTHER_KO
TRINITY_DN618_c3_g1	Plasma membrane calcium-transporting ATPase 4 {ECO:0000305}	AT2B4_BOVIN	36.09%	1e-21	OTHER_KO	OTHER_KO	OTHER_KO	OTHER_KO	OTHER_KO	OTHER_KO	OTHER_KO	OTHER_KO	OTHER_KO
TRINITY_DN49740_c0_g1	Protein lifeguard 4	LFG4_HUMAN	98.82%	2e-19	OTHER_KO
TRINITY_DN385_c13_g1	Transcription factor MYB3R-2 {ECO:0000305}	MB3R2_ORYSJ	38.75%	1e-05	OTHER_KO
TRINITY_DN27618_c3_g1	Putative uncharacterized protein SPANXA2-OT1	SPOT1_HUMAN	75.76%	1e-08	NO_KO_DATA
TRINITY_DN931_c0_g1	Putative ATP-dependent RNA helicase DHX57	DHX57_HUMAN	38.31%	0	OTHER_KO
TRINITY_DN931_c0_g2	TBC1 domain family member 20	TBC20_MOUSE	34.94%	1e-40	OTHER_KO
TRINITY_DN53160_c0_g1	Uncharacterized protein YjeN	YJEN_ECOLI	100%	2e-27	NO_KO_DATA
TRINITY_DN289_c0_g2	Zinc transporter 11	ZIP11_ARATH	29.25%	2e-07	OTHER_KO
TRINITY_DN7034_c1_g1	Transcription factor MYB3R-2 {ECO:0000305}	MB3R2_ORYSJ	52.17%	1e-17	OTHER_KO
TRINITY_DN1798_c3_g1	DNA-(apurinic or apyrimidinic site) lyase, chloroplastic {ECO:0000303|PubMed:7512729}	ARP_ARATH	30%	3e-50	OTHER_KO	OTHER_KO
TRINITY_DN450_c0_g1	Cilia- and flagella-associated protein 57 {ECO:0000312|MGI:MGI:2686209}	CFA57_MOUSE	25.81%	3e-57	NO_KO_DATA
TRINITY_DN467_c0_g1	Phosphatidate phosphatase PAH2	PAH2_ARATH	36.11%	6e-25	Metabolism|Lipid metabolism|Glycerolipid metabolism [PATH:ko00561]|phosphatidate phosphatase LPIN [EC:3.1.3.4]	Metabolism|Lipid metabolism|Glycerophospholipid metabolism [PATH:ko00564]|phosphatidate phosphatase LPIN [EC:3.1.3.4]	OTHER_KO
TRINITY_DN467_c0_g3	Probable dolichyl-diphosphooligosaccharide--protein glycosyltransferase subunit 3	OST3_CAEEL	23.96%	5e-18	Metabolism|Glycan biosynthesis and metabolism|N-Glycan biosynthesis [PATH:ko00510]|oligosaccharyltransferase complex subunit gamma	Metabolism|Glycan biosynthesis and metabolism|Various types of N-glycan biosynthesis [PATH:ko00513]|oligosaccharyltransferase complex subunit gamma	OTHER_KO	OTHER_KO
TRINITY_DN31925_c1_g1	LINE-1 retrotransposable element ORF2 protein	LORF2_HUMAN	85.71%	3e-15	NO_KO_DATA
TRINITY_DN45_c1_g1	Ragulator complex protein LAMTOR3 homolog	LTOR3_DICDI	32.89%	3e-08	OTHER_KO	OTHER_KO
TRINITY_DN3986_c0_g1	Repetitive proline-rich cell wall protein 1	PRP1_MEDTR	38.69%	1e-17	NO_KO_DATA
TRINITY_DN25955_c0_g1	UPF0764 protein C16orf89	CP089_HUMAN	81.82%	7e-17	NO_KO_DATA
TRINITY_DN5104_c0_g1	Putative uncharacterized transmembrane protein DDB_G0284801	Y6202_DICDI	40.48%	8e-07	NO_KO_DATA
TRINITY_DN42205_c0_g1	Rho GTPase-activating protein 39	RHG39_HUMAN	97.4%	5e-47	OTHER_KO
TRINITY_DN51500_c0_g1	LINE-1 retrotransposable element ORF2 protein	LORF2_HUMAN	62.07%	6e-17	NO_KO_DATA
TRINITY_DN8607_c0_g1	Probable leucine-rich repeat receptor-like protein kinase At1g35710	Y1571_ARATH	33.64%	3e-23	NO_KO_DATA
TRINITY_DN3565_c0_g1	NADPH-dependent alkenal/one oxidoreductase, chloroplastic {ECO:0000303|PubMed:21169366}	AOR_ARATH	30.58%	3e-28	OTHER_KO
TRINITY_DN3230_c0_g1	PAN2-PAN3 deadenylation complex subunit pan3 {ECO:0000255|HAMAP-Rule:MF_03181}	PAN3_DICDI	36.94%	3e-93	NO_KO_DATA
TRINITY_DN49915_c0_g1	RNA-binding protein 4	RBM4_BOVIN	100%	8e-26	OTHER_KO
TRINITY_DN5461_c0_g1	Phenylalanine--tRNA ligase beta subunit {ECO:0000255|HAMAP-Rule:MF_00283}	SYFB_PORGI	39.29%	6e-11	OTHER_KO	OTHER_KO	OTHER_KO
TRINITY_DN1480_c0_g1	E3 ubiquitin-protein ligase MIEL1 {ECO:0000303|PubMed:23403577}	MIEL1_ARATH	38.51%	4e-39	OTHER_KO	OTHER_KO	OTHER_KO	OTHER_KO
TRINITY_DN51917_c0_g1	Serine/arginine repetitive matrix protein 2	SRRM2_HUMAN	97.8%	3e-07	OTHER_KO
TRINITY_DN2701_c0_g1	LRR receptor-like serine/threonine-protein kinase FLS2	FLS2_ARATH	33.67%	4e-21	OTHER_KO	OTHER_KO	OTHER_KO
TRINITY_DN53188_c0_g1	Thioredoxin	THIO_PENCH	50%	3e-07	NO_KO_DATA
TRINITY_DN48898_c0_g1	Putative N-acetylmannosamine-6-phosphate 2-epimerase {ECO:0000255|HAMAP-Rule:MF_01235}	NANE_STRZT	96.49%	2e-29	Metabolism|Carbohydrate metabolism|Amino sugar and nucleotide sugar metabolism [PATH:ko00520]|N-acylglucosamine-6-phosphate 2-epimerase [EC:5.1.3.9]
TRINITY_DN388_c1_g1	Phosphatidylinositol 4-phosphate 5-kinase 8	PI5K8_ARATH	36.07%	6e-09	Metabolism|Carbohydrate metabolism|Inositol phosphate metabolism [PATH:ko00562]|1-phosphatidylinositol-4-phosphate 5-kinase [EC:2.7.1.68]	OTHER_KO	OTHER_KO	OTHER_KO	OTHER_KO	OTHER_KO	OTHER_KO	OTHER_KO	OTHER_KO	OTHER_KO	OTHER_KO
TRINITY_DN390_c2_g1	GDP-perosamine synthase {ECO:0000303|PubMed:18247575, ECO:0000303|PubMed:18795799}	GDPPS_CAUVC	28.7%	1e-15	Metabolism|Carbohydrate metabolism|Amino sugar and nucleotide sugar metabolism [PATH:ko00520]|perosamine synthetase [EC:2.6.1.102]	OTHER_KO	OTHER_KO
TRINITY_DN5331_c0_g1	cGMP-dependent protein kinase, isozyme 1	KGP1_DROME	38.73%	2e-65	OTHER_KO	OTHER_KO	OTHER_KO	OTHER_KO	OTHER_KO	OTHER_KO	OTHER_KO	OTHER_KO	OTHER_KO	OTHER_KO	OTHER_KO
TRINITY_DN9635_c1_g1	UTP:RNA uridylyltransferase 1 {ECO:0000303|PubMed:23748567}	URT1_ARATH	27.17%	1e-12	NO_KO_DATA
TRINITY_DN823_c0_g1	Biogenesis of lysosome-related organelles complex 1 subunit 2	BL1S2_DROME	32.76%	3e-13	OTHER_KO	OTHER_KO
TRINITY_DN1261_c0_g1	Squamous cell carcinoma antigen recognized by T-cells 3 {ECO:0000305}	SART3_MOUSE	23.65%	4e-36	OTHER_KO	OTHER_KO
TRINITY_DN1261_c0_g3	AAC-rich mRNA clone AAC4 protein	AAC4_DICDI	32.11%	1e-18	NO_KO_DATA
TRINITY_DN49675_c0_g1	Bardet-Biedl syndrome 4 protein	BBS4_HUMAN	100%	4e-40	OTHER_KO
TRINITY_DN22735_c1_g1	Cilia- and flagella-associated protein 299 {ECO:0000305}	CF299_XENLA	61.8%	1e-102	NO_KO_DATA
TRINITY_DN41667_c0_g1	Probable arginine--tRNA ligase, mitochondrial	SYRM_HUMAN	96.08%	1e-25	OTHER_KO	OTHER_KO	OTHER_KO	OTHER_KO
TRINITY_DN36_c0_g2	High mobility group B protein 9	HMGB9_ARATH	37.04%	2e-07	OTHER_KO
TRINITY_DN1657_c0_g1	Pentraxin-4	PTX4_MOUSE	33.33%	7e-12	NO_KO_DATA
TRINITY_DN1988_c0_g1	Synaptojanin-1	SYNJ1_HUMAN	31.43%	2e-14	Metabolism|Carbohydrate metabolism|Inositol phosphate metabolism [PATH:ko00562]|synaptojanin [EC:3.1.3.36]	OTHER_KO	OTHER_KO
TRINITY_DN48296_c0_g1	Trans-Golgi network integral membrane protein 2 {ECO:0000305}	TGON2_HUMAN	100%	1e-54	NO_KO_DATA
TRINITY_DN18330_c0_g1	Putative mitochondrial carnitine O-acetyltransferase	CACM_YEAST	48.15%	1e-08	OTHER_KO
TRINITY_DN827_c5_g1	Probable tubulin--tyrosine ligase C12B10.04	TTL_SCHPO	39.02%	7e-12	OTHER_KO
TRINITY_DN39953_c0_g1	Lysosomal alpha-glucosidase	LYAG_HUMAN	100%	7e-47	Metabolism|Carbohydrate metabolism|Galactose metabolism [PATH:ko00052]|lysosomal alpha-glucosidase [EC:3.2.1.20]	Metabolism|Carbohydrate metabolism|Starch and sucrose metabolism [PATH:ko00500]|lysosomal alpha-glucosidase [EC:3.2.1.20]	OTHER_KO	OTHER_KO
TRINITY_DN45701_c0_g1	Transketolase	TKT_HUMAN	100%	5e-38	Metabolism|Carbohydrate metabolism|Pentose phosphate pathway [PATH:ko00030]|transketolase [EC:2.2.1.1]	Metabolism|Energy metabolism|Carbon fixation in photosynthetic organisms [PATH:ko00710]|transketolase [EC:2.2.1.1]	Metabolism|Metabolism of terpenoids and polyketides|Biosynthesis of ansamycins [PATH:ko01051]|transketolase [EC:2.2.1.1]
TRINITY_DN6282_c0_g1	Leukotriene A-4 hydrolase	LKHA4_BOVIN	32.09%	9e-91	Metabolism|Lipid metabolism|Arachidonic acid metabolism [PATH:ko00590]|leukotriene-A4 hydrolase [EC:3.3.2.6]	OTHER_KO
TRINITY_DN52864_c0_g1	F-box only protein 3	FBX3_HUMAN	100%	9e-56	OTHER_KO
TRINITY_DN2111_c2_g1	COBW domain-containing protein 1	CBWD1_MOUSE	36.56%	2e-72	NO_KO_DATA
TRINITY_DN48625_c0_g1	NADH-ubiquinone oxidoreductase chain 1	NU1M_CYACA	55.14%	3e-30	NO_KO_DATA
TRINITY_DN3033_c1_g1	Serine/threonine-protein kinase ssp1	SSP1_SCHPO	34.55%	3e-52	OTHER_KO	OTHER_KO
TRINITY_DN5175_c0_g1	MORN repeat-containing protein 4	MORN4_RAT	40.86%	8e-14	NO_KO_DATA
TRINITY_DN5301_c0_g1	Coiled-coil domain-containing protein 40 {ECO:0000305}	CCD40_MOUSE	28%	8e-82failed_to_find_K23730
TRINITY_DN17236_c0_g1	60S acidic ribosomal protein P2	RLA2_RHOGU	72.58%	2e-16	NO_KO_DATA
TRINITY_DN49291_c0_g1	Pre-mRNA-splicing factor SYF1	SYF1_USTMA	87.01%	2e-39	OTHER_KO	OTHER_KO	OTHER_KO
TRINITY_DN20480_c0_g1	E3 ubiquitin-protein ligase Itchy homolog	ITCH_HUMAN	75.86%	5e-07	OTHER_KO	OTHER_KO	OTHER_KO	OTHER_KO	OTHER_KO	OTHER_KO
TRINITY_DN5454_c0_g1	Putative ankyrin repeat protein R911	YR911_MIMIV	29.26%	9e-14	NO_KO_DATA
TRINITY_DN9751_c0_g1	Serine/threonine-protein phosphatase 2B catalytic subunit gamma isoform	PP2BC_MOUSE	61.36%	4e-09	OTHER_KO	OTHER_KO	OTHER_KO	OTHER_KO	OTHER_KO	OTHER_KO	OTHER_KO	OTHER_KO	OTHER_KO	OTHER_KO	OTHER_KO	OTHER_KO	OTHER_KO	OTHER_KO	OTHER_KO	OTHER_KO	OTHER_KO	OTHER_KO	OTHER_KO	OTHER_KO	OTHER_KO	OTHER_KO	OTHER_KO	OTHER_KO	OTHER_KO	OTHER_KO	OTHER_KO	OTHER_KO	OTHER_KO	OTHER_KO	OTHER_KO
TRINITY_DN12678_c0_g1	S-(hydroxymethyl)glutathione dehydrogenase	FADH_PICPA	88%	2e-06	NO_KO_DATA
TRINITY_DN479_c2_g3	Probable WRKY transcription factor 19	WRK19_ARATH	35.78%	3e-29	NO_KO_DATA
TRINITY_DN35863_c0_g1	Probable aspartate-semialdehyde dehydrogenase	DHAS_SCHPO	54.41%	2e-18	Metabolism|Amino acid metabolism|Glycine, serine and threonine metabolism [PATH:ko00260]|aspartate-semialdehyde dehydrogenase [EC:1.2.1.11]	Metabolism|Amino acid metabolism|Cysteine and methionine metabolism [PATH:ko00270]|aspartate-semialdehyde dehydrogenase [EC:1.2.1.11]	Metabolism|Amino acid metabolism|Lysine biosynthesis [PATH:ko00300]|aspartate-semialdehyde dehydrogenase [EC:1.2.1.11]	Metabolism|Biosynthesis of other secondary metabolites|Monobactam biosynthesis [PATH:ko00261]|aspartate-semialdehyde dehydrogenase [EC:1.2.1.11]
TRINITY_DN3198_c0_g1	GTP cyclohydrolase-2 {ECO:0000255|HAMAP-Rule:MF_00179}	RIBA_ACIAD	45.96%	4e-53	Metabolism|Metabolism of cofactors and vitamins|Riboflavin metabolism [PATH:ko00740]|GTP cyclohydrolase II [EC:3.5.4.25]	Metabolism|Metabolism of cofactors and vitamins|Folate biosynthesis [PATH:ko00790]|GTP cyclohydrolase II [EC:3.5.4.25]	OTHER_KO
TRINITY_DN44134_c0_g1	WD repeat-containing protein 55	WDR55_DANRE	33.65%	1e-61	OTHER_KO
TRINITY_DN37825_c0_g1	ADP-ribosylation factor GTPase-activating protein AGD7	AGD7_ARATH	55.28%	2e-36	OTHER_KO	OTHER_KO
TRINITY_DN35895_c0_g1	Mitogen-activated protein kinase kinase kinase 13	M3K13_HUMAN	100%	5e-39	OTHER_KO	OTHER_KO	OTHER_KO
TRINITY_DN40098_c0_g1	Phospho-2-dehydro-3-deoxyheptonate aldolase, tyrosine-inhibited	AROG_YEAST	61.9%	1e-24	Metabolism|Amino acid metabolism|Phenylalanine, tyrosine and tryptophan biosynthesis [PATH:ko00400]|3-deoxy-7-phosphoheptulonate synthase [EC:2.5.1.54]	OTHER_KO
TRINITY_DN14106_c0_g2	Leishmanolysin homolog	GP63_CRIFA	28.37%	7e-07	NO_KO_DATA
TRINITY_DN39455_c0_g1	Tubulin polyglutamylase TTLL4	TTLL4_HUMAN	98.48%	2e-23	OTHER_KO
TRINITY_DN40810_c0_g1	Tubulin polymerization-promoting protein homolog {ECO:0000250|UniProtKB:O94811}	TPPP_DROME	59.09%	2e-09	NO_KO_DATA
TRINITY_DN5671_c0_g1	GPN-loop GTPase 3 {ECO:0000250|UniProtKB:Q9UHW5}	GPN3_DANRE	50.72%	3e-97	OTHER_KO
TRINITY_DN8727_c0_g1	Protein disulfide isomerase-like 5-4	PDI54_ORYSJ	31.39%	1e-73	OTHER_KO
TRINITY_DN9298_c0_g1	Guanine nucleotide-binding protein subunit beta	GBB_DICDI	55.97%	6e-137	OTHER_KO	OTHER_KO	OTHER_KO	OTHER_KO	OTHER_KO	OTHER_KO	OTHER_KO	OTHER_KO	OTHER_KO	OTHER_KO	OTHER_KO	OTHER_KO	OTHER_KO	OTHER_KO	OTHER_KO	OTHER_KO	OTHER_KO	OTHER_KO	OTHER_KO	OTHER_KO	OTHER_KO	OTHER_KO	OTHER_KO
TRINITY_DN3310_c0_g1	Probable magnesium transporter NIPA8	NIPA8_ARATH	27.17%	6e-16	OTHER_KO
TRINITY_DN25429_c5_g1	Capsid protein F	CAPSD_BPPHS	92.31%	2e-42	NO_KO_DATA
TRINITY_DN15501_c0_g1	1,4-alpha-glucan-branching enzyme	GLGB_RHIID	73.33%	1e-06	NO_KO_DATA
TRINITY_DN1581_c0_g1	Probable E3 ubiquitin-protein ligase ARI5	ARI5_ARATH	25.48%	2e-39	OTHER_KO
TRINITY_DN41447_c0_g1	Transmembrane protein FAM155B	F155B_MOUSE	79.49%	1e-11	NO_KO_DATA
TRINITY_DN13077_c0_g1	Rho GTPase-activating protein 25	RHG25_HUMAN	33.64%	3e-06	OTHER_KO
TRINITY_DN44025_c0_g1	26S proteasome regulatory subunit 7	PRS7_DICDI	75%	1e-24	OTHER_KO	OTHER_KO	OTHER_KO
TRINITY_DN635_c2_g1	Putative glycerol-3-phosphate transporter 1	GLPT1_ARATH	30.8%	7e-20	OTHER_KO
TRINITY_DN46778_c0_g1	Prolow-density lipoprotein receptor-related protein 1	LRP1_HUMAN	98.82%	9e-51	OTHER_KO	OTHER_KO	OTHER_KO	OTHER_KO	OTHER_KO
TRINITY_DN49_c6_g1	Probable WRKY transcription factor 19	WRK19_ARATH	39.9%	3e-27	NO_KO_DATA
TRINITY_DN14093_c0_g1	Neutral ceramidase 3 {ECO:0000303|PubMed:26150824}	NCER3_ARATH	48.94%	7e-07	Metabolism|Lipid metabolism|Sphingolipid metabolism [PATH:ko00600]|neutral ceramidase [EC:3.5.1.23]	OTHER_KO
TRINITY_DN3232_c3_g2	RHOMBOID-like protein 12, mitochondrial {ECO:0000303|PubMed:17181860}	RBL12_ARATH	29.57%	1e-15	NO_KO_DATA
TRINITY_DN3232_c3_g1	NADPH-dependent diflavin oxidoreductase 1 {ECO:0000255|HAMAP-Rule:MF_03178}	NDOR1_DANRE	35.97%	2e-117	NO_KO_DATA
TRINITY_DN12256_c1_g1	Origin of replication complex subunit 1 {ECO:0000303|PubMed:10996242}	ORC1_ORYSJ	77.78%	3e-06	OTHER_KO	OTHER_KO	OTHER_KO	OTHER_KO	OTHER_KO
TRINITY_DN268_c2_g1	Glutathione S-transferase A	GSTA_PLEPL	40.91%	1e-47	NO_KO_DATA
TRINITY_DN149_c1_g1	18S rRNA (guanine-N(7))-methyltransferase RID2 {ECO:0000305}	RID2_ARATH	27.23%	9e-15	OTHER_KO
TRINITY_DN1444_c0_g1	E3 ubiquitin protein ligase RIN2	RIN2_ARATH	28.24%	3e-25	OTHER_KO	OTHER_KO
TRINITY_DN6425_c0_g1	Werner syndrome ATP-dependent helicase homolog	WRN_MOUSE	39.78%	3e-79	OTHER_KO	OTHER_KO
TRINITY_DN42794_c0_g1	RNA polymerase principal sigma factor HrdD	HRDD_STRCO	68.89%	5e-13	NO_KO_DATA
TRINITY_DN27594_c4_g1	Protein GVQW2 {ECO:0000305}	GVQW2_HUMAN	82.93%	9e-15	NO_KO_DATA
TRINITY_DN34147_c0_g1	Protein virilizer homolog {ECO:0000305}	VIR_MOUSE	97.73%	1e-52	OTHER_KO
TRINITY_DN1314_c4_g1	Pentafunctional AROM polypeptide {ECO:0000255|HAMAP-Rule:MF_03143}	ARO1_LACBS	31.29%	8e-74	Metabolism|Amino acid metabolism|Phenylalanine, tyrosine and tryptophan biosynthesis [PATH:ko00400]|pentafunctional AROM polypeptide [EC:4.2.3.4 4.2.1.10 1.1.1.25 2.7.1.71 2.5.1.19]
TRINITY_DN1995_c0_g1	Aurora kinase A-B	AURAB_XENLA	43.87%	1e-89	OTHER_KO	OTHER_KO	OTHER_KO	OTHER_KO	OTHER_KO
TRINITY_DN6694_c0_g1	NEDD8-conjugating enzyme Ubc12	UBC12_XENLA	50.3%	6e-61	OTHER_KO	OTHER_KO
TRINITY_DN14607_c1_g1	Uncharacterized protein C03B1.10	YX0A_CAEEL	90.48%	1e-05	NO_KO_DATA
TRINITY_DN1316_c0_g1	Serine/arginine-rich splicing factor SR30	SR30_ARATH	38.79%	2e-30	OTHER_KO	OTHER_KO	OTHER_KO	OTHER_KO
TRINITY_DN38140_c0_g1	Transaldolase	TALDO_HUMAN	98.57%	9e-42	Metabolism|Carbohydrate metabolism|Pentose phosphate pathway [PATH:ko00030]|transaldolase [EC:2.2.1.2]
TRINITY_DN2483_c0_g1	U-box domain-containing protein 12	PUB12_ORYSJ	47.06%	1e-08	OTHER_KO
TRINITY_DN973_c0_g1	5-oxoprolinase	OPLA_ARATH	53.38%	0	Metabolism|Metabolism of other amino acids|Glutathione metabolism [PATH:ko00480]|5-oxoprolinase (ATP-hydrolysing) [EC:3.5.2.9]
TRINITY_DN38798_c0_g1	ATP-dependent RNA helicase RhlE {ECO:0000255|HAMAP-Rule:MF_00968}	RHLE_ECOLI	68.54%	5e-35	OTHER_KO	OTHER_KO
TRINITY_DN52290_c0_g1	Pyrimidine-specific ribonucleoside hydrolase RihA {ECO:0000255|HAMAP-Rule:MF_01431}	RIHA_CITK8	44.68%	6e-06	OTHER_KO
TRINITY_DN3257_c0_g1	Acyl-CoA dehydrogenase family member 10	ACD10_HUMAN	31.44%	1e-20	OTHER_KO
TRINITY_DN15599_c2_g1	CAAX prenyl protease 1 homolog	FACE1_ARATH	43.3%	4e-101	Metabolism|Metabolism of terpenoids and polyketides|Terpenoid backbone biosynthesis [PATH:ko00900]|STE24 endopeptidase [EC:3.4.24.84]	OTHER_KO	OTHER_KO
TRINITY_DN3870_c0_g1	Protein-lysine methyltransferase METTL21D	MT21D_HUMAN	32.18%	7e-13	OTHER_KO
TRINITY_DN34963_c0_g1	LINE-1 retrotransposable element ORF2 protein	LORF2_HUMAN	60.87%	2e-11	NO_KO_DATA
TRINITY_DN493_c11_g1	Putative ankyrin repeat protein R863	YR863_MIMIV	29.56%	4e-18	NO_KO_DATA
TRINITY_DN27_c0_g1	Splicing factor ESS-2 homolog	ESS2_DROME	29.39%	3e-11	OTHER_KO
TRINITY_DN3056_c2_g1	Sodium/hydrogen exchanger 7	NHX7_ARATH	33.99%	1e-72	NO_KO_DATA
TRINITY_DN1108_c0_g2	Anionic trypsin-1	TRY1_RAT	35.97%	9e-36	OTHER_KO	OTHER_KO	OTHER_KO	OTHER_KO	OTHER_KO	OTHER_KO
TRINITY_DN46609_c0_g1	Nuclear transport factor 2	NTF2_CANAX	60.71%	8e-45	NO_KO_DATA
TRINITY_DN1285_c0_g2	7-dehydrocholesterol reductase	ST7R_ARATH	44.55%	6e-119	Metabolism|Lipid metabolism|Steroid biosynthesis [PATH:ko00100]|7-dehydrocholesterol reductase [EC:1.3.1.21]
TRINITY_DN160_c2_g1	Ubiquitin-conjugating enzyme E2 6	UBC6_YEAST	52.84%	2e-61	OTHER_KO	OTHER_KO	OTHER_KO	OTHER_KO
TRINITY_DN47962_c0_g1	Fatty acid synthase	FAS_HUMAN	100%	2e-45	Metabolism|Lipid metabolism|Fatty acid biosynthesis [PATH:ko00061]|fatty acid synthase, animal type [EC:2.3.1.85]	OTHER_KO	OTHER_KO	OTHER_KO	OTHER_KO
TRINITY_DN2809_c1_g1	Cilia- and flagella-associated protein 52 {ECO:0000312|MGI:MGI:1919110}	CFA52_MOUSE	45.67%	0	NO_KO_DATA
TRINITY_DN984_c0_g1	Ataxin-3	ATX3_HUMAN	39.57%	3e-37	OTHER_KO	OTHER_KO	OTHER_KO
TRINITY_DN12982_c0_g1	Paternally-expressed gene 3 protein	PEG3_BOVIN	25.61%	1e-09	NO_KO_DATA
TRINITY_DN984_c0_g3	AP-2 complex subunit sigma	AP2S_ARATH	67.81%	1e-67	OTHER_KO	OTHER_KO	OTHER_KO	OTHER_KO	OTHER_KO
TRINITY_DN4910_c0_g1	Methylcrotonoyl-CoA carboxylase subunit alpha, mitochondrial	MCCA_DICDI	46.36%	0	Metabolism|Amino acid metabolism|Valine, leucine and isoleucine degradation [PATH:ko00280]|3-methylcrotonyl-CoA carboxylase alpha subunit [EC:6.4.1.4]
TRINITY_DN41230_c0_g1	Intermembrane transport protein PqiA {ECO:0000250|UniProtKB:P0AFL9}	PQIA_SHIFL	100%	1e-47	OTHER_KO
TRINITY_DN9602_c0_g1	Tetraacyldisaccharide 4'-kinase {ECO:0000255|HAMAP-Rule:MF_00409}	LPXK_PSYA2	25.36%	3e-08	Metabolism|Glycan biosynthesis and metabolism|Lipopolysaccharide biosynthesis [PATH:ko00540]|tetraacyldisaccharide 4'-kinase [EC:2.7.1.130]	OTHER_KO
TRINITY_DN478_c1_g1	Probable ubiquitin carboxyl-terminal hydrolase FAF-X	USP9X_MOUSE	29.86%	3e-50	OTHER_KO	OTHER_KO
TRINITY_DN4701_c1_g1	V-type proton ATPase subunit F	VATF_DICDI	57.27%	8e-43	Metabolism|Energy metabolism|Oxidative phosphorylation [PATH:ko00190]|V-type H+-transporting ATPase subunit F	OTHER_KO	OTHER_KO	OTHER_KO	OTHER_KO	OTHER_KO	OTHER_KO	OTHER_KO	OTHER_KO
TRINITY_DN47844_c0_g1	Poly(A) RNA polymerase, mitochondrial	PAPD1_HUMAN	100%	8e-46	OTHER_KO
TRINITY_DN3521_c0_g1	[Pyruvate dehydrogenase (acetyl-transferring)] kinase, mitochondrial	PDK_SCHPO	33.84%	9e-69	OTHER_KO
TRINITY_DN2825_c0_g1	Tubulin polyglutamylase ttll-4	TTLL4_CAEEL	28.19%	1e-12	OTHER_KO
TRINITY_DN203_c0_g2	WD repeat-containing protein 89	WDR89_HUMAN	28.97%	2e-33	NO_KO_DATA
TRINITY_DN38285_c0_g1	Intersectin-2	ITSN2_HUMAN	99.28%	8e-86	OTHER_KO
TRINITY_DN955_c0_g1	RAB6A-GEF complex partner protein 2 {ECO:0000305}	RGP1_HUMAN	25.1%	1e-13	OTHER_KO
TRINITY_DN8110_c0_g1	Secreted RxLR effector protein 78 {ECO:0000303|PubMed:29706971}	RLR78_PLAVT	44.44%	9e-14	NO_KO_DATA
TRINITY_DN29575_c0_g1	Phosphomannomutase	PMM_SCHPO	57.89%	1e-32	Metabolism|Carbohydrate metabolism|Fructose and mannose metabolism [PATH:ko00051]|phosphomannomutase [EC:5.4.2.8]	Metabolism|Carbohydrate metabolism|Amino sugar and nucleotide sugar metabolism [PATH:ko00520]|phosphomannomutase [EC:5.4.2.8]
TRINITY_DN40812_c0_g1	Uncharacterized mitochondrial carrier C1682.09c	YJE9_SCHPO	55.93%	1e-113	Metabolism|Carbohydrate metabolism|Butanoate metabolism [PATH:ko00650]|hydroxymethylglutaryl-CoA synthase [EC:2.3.3.10]	Metabolism|Lipid metabolism|Synthesis and degradation of ketone bodies [PATH:ko00072]|hydroxymethylglutaryl-CoA synthase [EC:2.3.3.10]	Metabolism|Amino acid metabolism|Valine, leucine and isoleucine degradation [PATH:ko00280]|hydroxymethylglutaryl-CoA synthase [EC:2.3.3.10]	Metabolism|Metabolism of terpenoids and polyketides|Terpenoid backbone biosynthesis [PATH:ko00900]|hydroxymethylglutaryl-CoA synthase [EC:2.3.3.10]	OTHER_KO
TRINITY_DN25223_c0_g1	Glia-derived nexin	GDN_HUMAN	97.87%	5e-56	OTHER_KO	OTHER_KO
TRINITY_DN15423_c0_g1	Solute carrier family 25 member 43	S2543_MOUSE	46.34%	1e-05	OTHER_KO
TRINITY_DN670_c1_g1	Ras-related protein ced-10	RAC1_CAEEL	73.33%	8e-103	OTHER_KO	OTHER_KO	OTHER_KO	OTHER_KO	OTHER_KO	OTHER_KO	OTHER_KO	OTHER_KO	OTHER_KO	OTHER_KO	OTHER_KO	OTHER_KO	OTHER_KO	OTHER_KO	OTHER_KO	OTHER_KO	OTHER_KO	OTHER_KO	OTHER_KO	OTHER_KO	OTHER_KO	OTHER_KO	OTHER_KO	OTHER_KO	OTHER_KO	OTHER_KO	OTHER_KO	OTHER_KO	OTHER_KO	OTHER_KO	OTHER_KO	OTHER_KO	OTHER_KO	OTHER_KO	OTHER_KO	OTHER_KO	OTHER_KO	OTHER_KO	OTHER_KO	OTHER_KO	OTHER_KO	OTHER_KO	OTHER_KO	OTHER_KO	OTHER_KO
TRINITY_DN3450_c0_g1	Actin cytoskeleton-regulatory complex protein SLA1	SLA1_YARLI	44%	1e-05	OTHER_KO
TRINITY_DN3102_c0_g2	ER degradation-enhancing alpha-mannosidase-like protein 3	EDEM3_MOUSE	39.22%	2e-10	OTHER_KO	OTHER_KO
TRINITY_DN3102_c0_g3	Transcription factor MYB3R-3 {ECO:0000303|PubMed:11597504}	MB3R3_ARATH	37.72%	5e-19	OTHER_KO
TRINITY_DN29359_c0_g2	Probable phosphoketolase	PHK_SCHPO	48.25%	2e-39	Metabolism|Carbohydrate metabolism|Pentose phosphate pathway [PATH:ko00030]|xylulose-5-phosphate/fructose-6-phosphate phosphoketolase [EC:4.1.2.9 4.1.2.22]	Metabolism|Energy metabolism|Carbon fixation in photosynthetic organisms [PATH:ko00710]|xylulose-5-phosphate/fructose-6-phosphate phosphoketolase [EC:4.1.2.9 4.1.2.22]
TRINITY_DN32005_c0_g1	Superoxide dismutase [Mn], mitochondrial	SODM_GANMI	59.09%	2e-72	NO_KO_DATA
TRINITY_DN32730_c0_g1	Acetolactate synthase, mitochondrial	ILVB_CRYNH	76.92%	1e-05	NO_KO_DATA
TRINITY_DN34453_c0_g1	Alpha-actinin {ECO:0000303|PubMed:24324688}	ACTN_DERFA	29.69%	9e-102	NO_KO_DATA
TRINITY_DN5357_c0_g1	Elongation factor 1-gamma	EF1G_RABIT	39.09%	3e-86	OTHER_KO	OTHER_KO	OTHER_KO
TRINITY_DN49_c5_g2	C-myc promoter-binding protein	MYCPP_HUMAN	30.52%	6e-39	OTHER_KO
TRINITY_DN3998_c0_g4	Secreted RxLR effector protein 78 {ECO:0000303|PubMed:29706971}	RLR78_PLAVT	40%	3e-09	NO_KO_DATA
TRINITY_DN2080_c2_g1	Ubiquitin domain-containing protein DSK2a	DSK2A_ARATH	41.99%	9e-65	OTHER_KO	OTHER_KO	OTHER_KO
TRINITY_DN3998_c0_g1	Secreted RxLR effector protein 78 {ECO:0000303|PubMed:29706971}	RLR78_PLAVT	43.08%	3e-10	NO_KO_DATA
TRINITY_DN1149_c11_g1	Cathepsin Z	CATZ_BOVIN	43.54%	3e-59	OTHER_KO	OTHER_KO	OTHER_KO
TRINITY_DN3998_c0_g3	RNA-directed DNA polymerase from mobile element jockey	RTJK_DROME	32.93%	2e-06	NO_KO_DATA
TRINITY_DN43605_c0_g1	Glycine--tRNA ligase beta subunit	SYGB_ECOLI	100%	3e-38	OTHER_KO	OTHER_KO	OTHER_KO
TRINITY_DN9_c4_g1	Origin recognition complex subunit 2	ORC2_XENLA	32.14%	3e-28	NO_KO_DATA
TRINITY_DN39493_c0_g1	Pyruvate carboxylase 1	PYC1_YEAST	65.62%	3e-20	Metabolism|Carbohydrate metabolism|Citrate cycle (TCA cycle) [PATH:ko00020]|pyruvate carboxylase [EC:6.4.1.1]	Metabolism|Carbohydrate metabolism|Pyruvate metabolism [PATH:ko00620]|pyruvate carboxylase [EC:6.4.1.1]	Metabolism|Energy metabolism|Carbon fixation pathways in prokaryotes [PATH:ko00720]|pyruvate carboxylase [EC:6.4.1.1]
TRINITY_DN1018_c0_g1	Pappalysin-1	PAPP1_HUMAN	51.85%	8e-07	OTHER_KO
TRINITY_DN286_c0_g1	Cytochrome P450 704C1	C04C1_PINTA	29.82%	7e-52	NO_KO_DATA
TRINITY_DN4276_c0_g1	DEAD-box ATP-dependent RNA helicase 3, chloroplastic {ECO:0000305}	RH3_ORYSJ	40.31%	1e-95	NO_KO_DATA
TRINITY_DN3548_c0_g1	Cytosolic acyl coenzyme A thioester hydrolase	BACH_HUMAN	42.57%	2e-77	Metabolism|Lipid metabolism|Fatty acid elongation [PATH:ko00062]|acyl-coenzyme A thioesterase 7 [EC:3.1.2.2]	Metabolism|Lipid metabolism|Biosynthesis of unsaturated fatty acids [PATH:ko01040]|acyl-coenzyme A thioesterase 7 [EC:3.1.2.2]	OTHER_KO	OTHER_KO
TRINITY_DN4090_c0_g1	RRP12-like protein	RRP12_CHICK	26.73%	3e-35	OTHER_KO
TRINITY_DN3115_c0_g1	T-complex protein 1 subunit epsilon	TCPE_MACFA	67.54%	0	OTHER_KO	OTHER_KO	OTHER_KO
TRINITY_DN835_c1_g1	Putative ankyrin repeat protein FPV023	V023_FOWPN	38.68%	1e-07	NO_KO_DATA
TRINITY_DN1037_c2_g1	Alkaline serine exoprotease A	PROA_VIBAL	37.37%	8e-53	NO_KO_DATA
TRINITY_DN36225_c0_g1	Acetyl-CoA carboxylase 2 {ECO:0000305}	ACACB_HUMAN	100%	1e-13	Metabolism|Carbohydrate metabolism|Pyruvate metabolism [PATH:ko00620]|acetyl-CoA carboxylase / biotin carboxylase 2 [EC:6.4.1.2 6.3.4.14 2.1.3.15]	Metabolism|Carbohydrate metabolism|Propanoate metabolism [PATH:ko00640]|acetyl-CoA carboxylase / biotin carboxylase 2 [EC:6.4.1.2 6.3.4.14 2.1.3.15]	Metabolism|Lipid metabolism|Fatty acid biosynthesis [PATH:ko00061]|acetyl-CoA carboxylase / biotin carboxylase 2 [EC:6.4.1.2 6.3.4.14 2.1.3.15]	Metabolism|Biosynthesis of other secondary metabolites|Aflatoxin biosynthesis [PATH:ko00254]|acetyl-CoA carboxylase / biotin carboxylase 2 [EC:6.4.1.2 6.3.4.14 2.1.3.15]	OTHER_KO	OTHER_KO	OTHER_KO	OTHER_KO	OTHER_KO
TRINITY_DN32813_c0_g1	Pyruvate carboxylase	PYC_ASPTN	57.69%	4e-45	NO_KO_DATA
TRINITY_DN462_c4_g1	Putative helicase mov-10-B.1	M10B1_DANRE	37.87%	5e-116	OTHER_KO	OTHER_KO
TRINITY_DN7854_c0_g1	Opine dehydrogenase {ECO:0000303|PubMed:15565272}	ODH_HALDH	38.03%	1e-79	NO_KO_DATA
TRINITY_DN2498_c0_g1	Probable protein phosphatase 2C member 13, mitochondrial {ECO:0000305}	P2C13_ORYSJ	27.18%	3e-15	OTHER_KO
TRINITY_DN35842_c0_g1	WD repeat-containing protein 1	WDR1_HUMAN	100%	4e-55	NO_KO_DATA
TRINITY_DN5207_c0_g1	Vacuolar-sorting receptor 7	VSR7_ARATH	28.27%	9e-36	NO_KO_DATA
TRINITY_DN1466_c2_g1	Actin-related protein 3	ARP3_ACACA	71.43%	9e-07	NO_KO_DATA
TRINITY_DN784_c2_g1	High molecular weight form of myosin-1	MYSH_ACACA	30.8%	0	OTHER_KO	OTHER_KO	OTHER_KO	OTHER_KO
TRINITY_DN420_c11_g1	Mediator of RNA polymerase II transcription subunit 7	MED7_AEDAE	29.77%	1e-12	OTHER_KO
TRINITY_DN5337_c0_g1	Secreted RxLR effector protein 78 {ECO:0000303|PubMed:29706971}	RLR78_PLAVT	44.44%	7e-16	NO_KO_DATA
TRINITY_DN95_c1_g1	Myosin-2	MYO2_ARATH	38.46%	2e-15	OTHER_KO	OTHER_KO	OTHER_KO	OTHER_KO	OTHER_KO
TRINITY_DN95_c1_g3	Small subunit processome component 20 homolog	UTP20_HUMAN	23.51%	3e-23	OTHER_KO
TRINITY_DN56_c1_g2	Spliceosome-associated protein 130 B {ECO:0000303|PubMed:21680607}	S130B_ARATH	41.84%	0	OTHER_KO	OTHER_KO	OTHER_KO	OTHER_KO
TRINITY_DN56_c1_g1	Methyltransferase-like protein 9	METL9_CHICK	34.39%	2e-16	OTHER_KO	OTHER_KO	OTHER_KO
TRINITY_DN248_c0_g3	Kinesin-like protein KIF6	KIF6_HUMAN	50.5%	2e-156	OTHER_KO
TRINITY_DN248_c0_g1	Peptidyl-tRNA hydrolase {ECO:0000255|HAMAP-Rule:MF_00083}	PTH_STRA1	37.31%	2e-33	OTHER_KO
TRINITY_DN3751_c0_g1	UPF0176 protein AYWB_630 {ECO:0000255|HAMAP-Rule:MF_00469}	Y630_AYWBP	38.29%	1e-40	OTHER_KO
TRINITY_DN900_c0_g1	Putative glycosyltransferase R655	YR655_MIMIV	23.98%	6e-07	NO_KO_DATA
TRINITY_DN456_c0_g2	Ras-related protein Rac1	RAC1_DROME	57.44%	1e-73	OTHER_KO	OTHER_KO	OTHER_KO	OTHER_KO	OTHER_KO	OTHER_KO	OTHER_KO	OTHER_KO	OTHER_KO	OTHER_KO	OTHER_KO	OTHER_KO	OTHER_KO	OTHER_KO	OTHER_KO	OTHER_KO	OTHER_KO	OTHER_KO	OTHER_KO	OTHER_KO	OTHER_KO	OTHER_KO	OTHER_KO	OTHER_KO	OTHER_KO	OTHER_KO	OTHER_KO	OTHER_KO	OTHER_KO	OTHER_KO	OTHER_KO	OTHER_KO	OTHER_KO	OTHER_KO	OTHER_KO	OTHER_KO	OTHER_KO	OTHER_KO	OTHER_KO	OTHER_KO	OTHER_KO	OTHER_KO	OTHER_KO	OTHER_KO	OTHER_KO
TRINITY_DN51441_c0_g1	Aldehyde oxidase {ECO:0000312|HGNC:HGNC:553}	AOXA_HUMAN	100%	6e-75	Metabolism|Amino acid metabolism|Valine, leucine and isoleucine degradation [PATH:ko00280]|aldehyde oxidase [EC:1.2.3.1]	Metabolism|Amino acid metabolism|Tyrosine metabolism [PATH:ko00350]|aldehyde oxidase [EC:1.2.3.1]	Metabolism|Amino acid metabolism|Tryptophan metabolism [PATH:ko00380]|aldehyde oxidase [EC:1.2.3.1]	Metabolism|Metabolism of cofactors and vitamins|Vitamin B6 metabolism [PATH:ko00750]|aldehyde oxidase [EC:1.2.3.1]	Metabolism|Metabolism of cofactors and vitamins|Nicotinate and nicotinamide metabolism [PATH:ko00760]|aldehyde oxidase [EC:1.2.3.1]	Metabolism|Metabolism of cofactors and vitamins|Retinol metabolism [PATH:ko00830]|aldehyde oxidase [EC:1.2.3.1]	Metabolism|Xenobiotics biodegradation and metabolism|Drug metabolism - cytochrome P450 [PATH:ko00982]|aldehyde oxidase [EC:1.2.3.1]	OTHER_KO
TRINITY_DN53498_c0_g1	Carbamoyl-phosphate synthase large chain {ECO:0000255|HAMAP-Rule:MF_01210}	CARB_RALSO	94.52%	2e-41	Metabolism|Nucleotide metabolism|Pyrimidine metabolism [PATH:ko00240]|carbamoyl-phosphate synthase large subunit [EC:6.3.5.5]	Metabolism|Amino acid metabolism|Alanine, aspartate and glutamate metabolism [PATH:ko00250]|carbamoyl-phosphate synthase large subunit [EC:6.3.5.5]
TRINITY_DN3648_c1_g2	Structural maintenance of chromosomes protein 6	SMC6_DICDI	67.65%	4e-06	OTHER_KO
TRINITY_DN35259_c0_g1	Cyclic AMP-dependent transcription factor ATF-4	ATF4_HUMAN	95.6%	4e-38	OTHER_KO	OTHER_KO	OTHER_KO	OTHER_KO	OTHER_KO	OTHER_KO	OTHER_KO	OTHER_KO	OTHER_KO	OTHER_KO	OTHER_KO	OTHER_KO	OTHER_KO	OTHER_KO	OTHER_KO	OTHER_KO	OTHER_KO	OTHER_KO	OTHER_KO	OTHER_KO	OTHER_KO	OTHER_KO	OTHER_KO	OTHER_KO	OTHER_KO	OTHER_KO	OTHER_KO	OTHER_KO	OTHER_KO	OTHER_KO	OTHER_KO	OTHER_KO	OTHER_KO	OTHER_KO	OTHER_KO	OTHER_KO
TRINITY_DN40283_c0_g1	Myosin-9	MYH9_HUMAN	100%	2e-65	OTHER_KO	OTHER_KO	OTHER_KO	OTHER_KO
TRINITY_DN21756_c1_g1	Guanine nucleotide-binding protein G(o) subunit alpha	GNAO_RAT	65.52%	2e-06	OTHER_KO	OTHER_KO	OTHER_KO	OTHER_KO	OTHER_KO	OTHER_KO	OTHER_KO	OTHER_KO	OTHER_KO	OTHER_KO	OTHER_KO	OTHER_KO	OTHER_KO	OTHER_KO	OTHER_KO	OTHER_KO	OTHER_KO	OTHER_KO	OTHER_KO	OTHER_KO	OTHER_KO	OTHER_KO
TRINITY_DN3651_c1_g1	Tripeptidyl-peptidase 2	TPP2_RAT	38.34%	0	OTHER_KO	OTHER_KO
TRINITY_DN36899_c0_g1	Uncharacterized oxidoreductase C115.03	YBQ3_SCHPO	49.21%	2e-12	NO_KO_DATA
TRINITY_DN422_c1_g1	DNA helicase MCM8	MCM8_MOUSE	41.01%	0	OTHER_KO
TRINITY_DN21560_c0_g1	Symplekin	SYMPK_XENLA	26.22%	4e-13	OTHER_KO	OTHER_KO	OTHER_KO	OTHER_KO
TRINITY_DN20429_c0_g2	Ras GTPase-activating protein 1	RASA1_HUMAN	100%	1e-43	OTHER_KO	OTHER_KO	OTHER_KO	OTHER_KO
TRINITY_DN20429_c0_g1	Ras GTPase-activating protein 1	RASA1_RAT	90%	2e-10	OTHER_KO	OTHER_KO	OTHER_KO	OTHER_KO
TRINITY_DN11064_c0_g1	Verrucotoxin subunit beta	VTXB_SYNVE	22.28%	4e-14	NO_KO_DATA
TRINITY_DN3571_c0_g1	Probable ubiquitin-conjugating enzyme E2 R521	UBC3_MIMIV	52.26%	3e-65	NO_KO_DATA
TRINITY_DN10406_c0_g1	Cilia- and flagella-associated protein 70 {ECO:0000305}	CFA70_MACFA	42.17%	1e-07	NO_KO_DATA
TRINITY_DN77_c0_g1	Pre-mRNA-splicing factor cwf25	CWC25_SCHPO	36.36%	1e-14	NO_KO_DATA
TRINITY_DN41945_c0_g1	Dolichyl-diphosphooligosaccharide--protein glycosyltransferase 48 kDa subunit	OST48_PONAB	98.84%	7e-53	NO_KO_DATA
TRINITY_DN4807_c1_g1	Ras-related protein Rab-13	RAB13_DANRE	34.04%	1e-31	OTHER_KO	OTHER_KO	OTHER_KO	OTHER_KO
TRINITY_DN413_c0_g1	ABC transporter F family member 3	AB3F_ARATH	33.63%	2e-124	OTHER_KO
TRINITY_DN7498_c1_g1	Aspartyl/asparaginyl beta-hydroxylase	ASPH_HUMAN	28.28%	1e-19	OTHER_KO	OTHER_KO
TRINITY_DN1454_c0_g1	cGMP-dependent 3',5'-cGMP phosphodiesterase A	PDE5_DICDI	35.01%	6e-108	NO_KO_DATA
TRINITY_DN50685_c0_g1	Olfactory receptor 2A7	OR2A7_HUMAN	100%	6e-81	OTHER_KO	OTHER_KO
TRINITY_DN32355_c0_g1	Zinc finger protein GIS2	GIS2_YEAST	46.81%	9e-08	OTHER_KO
TRINITY_DN1713_c0_g1	Phosphatidyl-N-methylethanolamine N-methyltransferase {ECO:0000255|HAMAP-Rule:MF_03216}	PLMT_ARATH	33.99%	1e-14	Metabolism|Lipid metabolism|Glycerophospholipid metabolism [PATH:ko00564]|phosphatidyl-N-methylethanolamine N-methyltransferase [EC:2.1.1.71]
TRINITY_DN39017_c0_g1	Heat shock protein 70 homolog C57A7.12	YDMC_SCHPO	37.5%	8e-26	NO_KO_DATA
TRINITY_DN38332_c0_g1	Transgelin-2	TAGL2_HUMAN	98.51%	1e-40	OTHER_KO
TRINITY_DN40499_c0_g1	Glycylpeptide N-tetradecanoyltransferase	NMT_GIBZE	61.29%	1e-17	OTHER_KO
TRINITY_DN8153_c1_g1	Surfeit locus protein 2	SURF2_MOUSE	34.15%	3e-16	NO_KO_DATA
TRINITY_DN4397_c0_g1	COP9 signalosome complex subunit 1	CSN1_ARATH	39.12%	1e-91	OTHER_KO
TRINITY_DN4211_c3_g1	Mitochondrial amidoxime-reducing component 1 {ECO:0000303|PubMed:21029045}	MARC1_HUMAN	29.76%	1e-26	NO_KO_DATA
TRINITY_DN6555_c0_g1	Dynein-1-alpha heavy chain, flagellar inner arm I1 complex	DYH1A_CHLRE	50.38%	0	NO_KO_DATA
TRINITY_DN17_c0_g1	E3 ubiquitin-protein ligase hecd-1 {ECO:0000305}	HECD1_CAEEL	25.21%	5e-16	OTHER_KO
TRINITY_DN20601_c0_g1	Potassium voltage-gated channel subfamily H member 7	KCNH7_RAT	25.05%	2e-43	OTHER_KO
TRINITY_DN1037_c1_g3	Probable 18S rRNA (guanine-N(7))-methyltransferase {ECO:0000305}	BUD23_BOVIN	37.38%	3e-15	OTHER_KO
TRINITY_DN35037_c0_g1	Fatty acid synthase beta subunit aflB {ECO:0000303|PubMed:26563584}	ATNM_EMENI	47.13%	4e-19	Metabolism|Lipid metabolism|Fatty acid biosynthesis [PATH:ko00061]|fatty acid synthase subunit beta, fungi type [EC:2.3.1.86]	OTHER_KO
TRINITY_DN1274_c0_g1	Probable WRKY transcription factor 19	WRK19_ARATH	40.4%	8e-10	NO_KO_DATA
TRINITY_DN1129_c1_g2	Guanine nucleotide-binding protein G(o) subunit alpha	GNAO_LYMST	41.73%	3e-93	NO_KO_DATA
TRINITY_DN2687_c0_g1	60S ribosomal protein L30	RL30_OPHHA	68.18%	3e-51	NO_KO_DATA
TRINITY_DN37111_c0_g1	NADP-dependent oxidoreductase RED1 {ECO:0000305}	RED1_COCH4	55.21%	7e-26	NO_KO_DATA
TRINITY_DN7252_c0_g1	SKP1-like protein 11	ASK11_ARATH	46.41%	3e-42	OTHER_KO	OTHER_KO	OTHER_KO	OTHER_KO	OTHER_KO	OTHER_KO	OTHER_KO	OTHER_KO	OTHER_KO	OTHER_KO	OTHER_KO	OTHER_KO	OTHER_KO	OTHER_KO
TRINITY_DN2441_c0_g1	Ubiquitin carboxyl-terminal hydrolase MINDY-1	MINY1_BOVIN	36.24%	9e-60	OTHER_KO
TRINITY_DN49810_c0_g1	U4/U6 small nuclear ribonucleoprotein Prp3	PRPF3_PONAB	100%	9e-44	OTHER_KO	OTHER_KO
TRINITY_DN7705_c0_g5	Serine/threonine-protein kinase Nek7	NEK7_RAT	48.87%	5e-81	OTHER_KO	OTHER_KO	OTHER_KO
TRINITY_DN416_c1_g1	Transformation/transcription domain-associated protein	TRRAP_HUMAN	28.12%	7e-53	OTHER_KO	OTHER_KO	OTHER_KO	OTHER_KO
TRINITY_DN52873_c0_g1	Protein FAM177A1	F177A_HUMAN	100%	6e-29	NO_KO_DATA
TRINITY_DN1005_c0_g1	Probable hemoglobin and hemoglobin-haptoglobin-binding protein 3	HGP3_HAEIN	50%	1e-05	OTHER_KO
TRINITY_DN1231_c0_g1	Acyl-lipid (7-3)-desaturase {ECO:0000305}	D4FAD_EUGGR	28.57%	4e-12	NO_KO_DATA
TRINITY_DN21338_c2_g1	Putative uncharacterized protein encoded by LINC00269	CX062_HUMAN	63.64%	9e-24	NO_KO_DATA
TRINITY_DN44711_c0_g1	NADH-quinone oxidoreductase subunit A {ECO:0000255|HAMAP-Rule:MF_01394}	NUOA_PELUB	59.68%	3e-15	Metabolism|Energy metabolism|Oxidative phosphorylation [PATH:ko00190]|NADH-quinone oxidoreductase subunit A [EC:7.1.1.2]
TRINITY_DN1216_c0_g1	NADH dehydrogenase [ubiquinone] 1 alpha subcomplex subunit 9, mitochondrial	NDUA9_GORGO	37.31%	8e-59	NO_KO_DATA
TRINITY_DN31204_c0_g1	40S ribosomal protein S4	RS4_BOVIN	100%	5e-75	OTHER_KO	OTHER_KO
TRINITY_DN1676_c0_g1	Molybdate-anion transporter	MFSD5_TAKRU	30.5%	7e-43	OTHER_KO	OTHER_KO	OTHER_KO
TRINITY_DN2437_c0_g1	Nuclear pore complex protein Nup154 {ECO:0000305}	NU154_DROME	36.01%	1e-49	OTHER_KO	OTHER_KO
TRINITY_DN15208_c0_g1	Nuclear migration protein nudC	NUDC_CHICK	42.74%	9e-88	NO_KO_DATA
TRINITY_DN2584_c0_g1	DNA ligase 4	DNLI4_COPC7	30.62%	7e-83	OTHER_KO	OTHER_KO
TRINITY_DN49174_c0_g1	Bifunctional glutamine synthetase adenylyltransferase/adenylyl-removing enzyme {ECO:0000255|HAMAP-Rule:MF_00802}	GLNE_CUTAK	100%	3e-50	OTHER_KO
TRINITY_DN52942_c0_g1	N-acetyl-D-glucosamine kinase	NAGK_HUMAN	100%	3e-39	Metabolism|Carbohydrate metabolism|Amino sugar and nucleotide sugar metabolism [PATH:ko00520]|N-acetylglucosamine kinase [EC:2.7.1.59]
TRINITY_DN36834_c0_g1	Cytoplasmic FMR1-interacting protein 1	CYFP1_MOUSE	100%	2e-58	OTHER_KO	OTHER_KO	OTHER_KO	OTHER_KO
TRINITY_DN10036_c0_g1	DBH-like monooxygenase protein 1 homolog	MOXD1_DANRE	29.12%	2e-29	NO_KO_DATA
TRINITY_DN5120_c0_g1	Glucose-repressible alcohol dehydrogenase transcriptional effector	CCR4_ASHGO	24.18%	2e-08	OTHER_KO	OTHER_KO
TRINITY_DN177_c14_g1	Serine/threonine-protein phosphatase 2A activator 2	PTPA2_CRYNJ	35.99%	2e-49	OTHER_KO	OTHER_KO
TRINITY_DN1161_c0_g3	Myosin-M heavy chain	MYOM_DICDI	27.63%	5e-25	NO_KO_DATA
TRINITY_DN23728_c0_g1	Glycine cleavage system H protein {ECO:0000255|HAMAP-Rule:MF_00272}	GCSH_THEMA	52.5%	7e-39	Metabolism|Carbohydrate metabolism|Glyoxylate and dicarboxylate metabolism [PATH:ko00630]|glycine cleavage system H protein	Metabolism|Amino acid metabolism|Glycine, serine and threonine metabolism [PATH:ko00260]|glycine cleavage system H protein
TRINITY_DN49733_c0_g1	Decorin	PGS2_PANTR	90.12%	3e-45	OTHER_KO	OTHER_KO	OTHER_KO
TRINITY_DN4981_c0_g1	Cilia- and flagella-associated protein 91 {ECO:0000250|UniProtKB:Q7Z4T9}	CFA91_MOUSE	31.31%	3e-73	NO_KO_DATA
TRINITY_DN1577_c0_g2	Uncharacterized GTP-binding protein C428.15	YHOF_SCHPO	32.5%	3e-42	OTHER_KO
TRINITY_DN1577_c0_g1	Dynein heavy chain 6, axonemal	DYH6_HUMAN	40.57%	0	OTHER_KO	OTHER_KO
TRINITY_DN50858_c0_g1	S-methyl-5'-thioadenosine phosphorylase 1 {ECO:0000255|HAMAP-Rule:MF_03155}	MTAP1_PUCGT	55.56%	2e-32	Metabolism|Amino acid metabolism|Cysteine and methionine metabolism [PATH:ko00270]|5'-methylthioadenosine phosphorylase [EC:2.4.2.28]
TRINITY_DN51744_c0_g1	Alpha-1-antichymotrypsin	AACT_HUMAN	100%	3e-61	OTHER_KO
TRINITY_DN1846_c3_g1	Cytoplasmic dynein 2 heavy chain 1	DYHC2_HUMAN	43.65%	0	OTHER_KO	OTHER_KO	OTHER_KO	OTHER_KO	OTHER_KO
TRINITY_DN570_c8_g2	Tubulin polyglutamylase TTLL4	TTLL4_MOUSE	41.23%	3e-66	OTHER_KO
TRINITY_DN8632_c5_g1	K(+)-insensitive pyrophosphate-energized proton pump {ECO:0000255|HAMAP-Rule:MF_01129}	HPPA_CALS4	87.5%	2e-12	OTHER_KO
TRINITY_DN13126_c0_g1	Multidrug resistance-associated protein 5	MRP5_RAT	45.13%	2e-59	OTHER_KO	OTHER_KO	OTHER_KO
TRINITY_DN40517_c0_g1	LINE-1 reverse transcriptase homolog	LIN1_NYCCO	42.47%	2e-06	NO_KO_DATA
TRINITY_DN536_c0_g2	Testis-expressed protein 264	TX264_HUMAN	34%	2e-16	OTHER_KO
TRINITY_DN52533_c0_g1	Zinc finger homeobox protein 3	ZFHX3_MOUSE	100%	9e-52	NO_KO_DATA
TRINITY_DN42728_c0_g1	Lysozyme C	LYSC_PANTR	98.89%	1e-59	OTHER_KO	OTHER_KO
TRINITY_DN44508_c0_g1	26S proteasome regulatory subunit 7	PRS7_MOUSE	92%	7e-08	OTHER_KO	OTHER_KO	OTHER_KO
TRINITY_DN29725_c0_g1	Proteasome subunit alpha type-6	PSA6_MOUSE	67.57%	6e-30	OTHER_KO	OTHER_KO	OTHER_KO
TRINITY_DN1478_c0_g1	Probable protein phosphatase 2C 73	P2C73_ARATH	33.47%	7e-19	OTHER_KO
TRINITY_DN6230_c0_g1	Small nuclear ribonucleoprotein E	RUXE_PIG	63.04%	3e-34	OTHER_KO	OTHER_KO	OTHER_KO
TRINITY_DN50181_c0_g1	Eukaryotic translation initiation factor 2 subunit 3	IF2G_DANRE	100%	1e-42	OTHER_KO	OTHER_KO
TRINITY_DN12758_c0_g1	Serine/threonine-protein kinase tor	TOR_DICDI	35.88%	7e-102	OTHER_KO	OTHER_KO	OTHER_KO	OTHER_KO	OTHER_KO	OTHER_KO	OTHER_KO	OTHER_KO	OTHER_KO	OTHER_KO	OTHER_KO	OTHER_KO	OTHER_KO	OTHER_KO	OTHER_KO	OTHER_KO	OTHER_KO	OTHER_KO	OTHER_KO	OTHER_KO	OTHER_KO	OTHER_KO	OTHER_KO	OTHER_KO	OTHER_KO	OTHER_KO	OTHER_KO	OTHER_KO	OTHER_KO	OTHER_KO	OTHER_KO	OTHER_KO	OTHER_KO	OTHER_KO	OTHER_KO	OTHER_KO	OTHER_KO	OTHER_KO	OTHER_KO	OTHER_KO	OTHER_KO	OTHER_KO	OTHER_KO	OTHER_KO	OTHER_KO
TRINITY_DN3063_c0_g1	BAI1-associated protein 3 {ECO:0000303|PubMed:9790924}	BAIP3_HUMAN	33.63%	1e-09	OTHER_KO
TRINITY_DN52955_c0_g1	Aspartate aminotransferase, mitochondrial	AATM_RABIT	61.54%	7e-57	Metabolism|Energy metabolism|Carbon fixation in photosynthetic organisms [PATH:ko00710]|aspartate aminotransferase, mitochondrial [EC:2.6.1.1]	Metabolism|Amino acid metabolism|Alanine, aspartate and glutamate metabolism [PATH:ko00250]|aspartate aminotransferase, mitochondrial [EC:2.6.1.1]	Metabolism|Amino acid metabolism|Cysteine and methionine metabolism [PATH:ko00270]|aspartate aminotransferase, mitochondrial [EC:2.6.1.1]	Metabolism|Amino acid metabolism|Arginine biosynthesis [PATH:ko00220]|aspartate aminotransferase, mitochondrial [EC:2.6.1.1]	Metabolism|Amino acid metabolism|Arginine and proline metabolism [PATH:ko00330]|aspartate aminotransferase, mitochondrial [EC:2.6.1.1]	Metabolism|Amino acid metabolism|Tyrosine metabolism [PATH:ko00350]|aspartate aminotransferase, mitochondrial [EC:2.6.1.1]	Metabolism|Amino acid metabolism|Phenylalanine metabolism [PATH:ko00360]|aspartate aminotransferase, mitochondrial [EC:2.6.1.1]	Metabolism|Amino acid metabolism|Phenylalanine, tyrosine and tryptophan biosynthesis [PATH:ko00400]|aspartate aminotransferase, mitochondrial [EC:2.6.1.1]	Metabolism|Biosynthesis of other secondary metabolites|Isoquinoline alkaloid biosynthesis [PATH:ko00950]|aspartate aminotransferase, mitochondrial [EC:2.6.1.1]	Metabolism|Biosynthesis of other secondary metabolites|Tropane, piperidine and pyridine alkaloid biosynthesis [PATH:ko00960]|aspartate aminotransferase, mitochondrial [EC:2.6.1.1]	OTHER_KO	OTHER_KO
TRINITY_DN372_c0_g1	Prolyl 4-hydroxylase 2 {ECO:0000305}	P4H2_ARATH	32.76%	3e-22	Metabolism|Amino acid metabolism|Arginine and proline metabolism [PATH:ko00330]|prolyl 4-hydroxylase [EC:1.14.11.2]
TRINITY_DN31846_c0_g1	Uncharacterized oxidoreductase YfjR	YFJR_BACSU	27.43%	2e-07	NO_KO_DATA
TRINITY_DN30757_c0_g1	Uncharacterized protein YgfT	YGFT_ECOLI	100%	8e-60	OTHER_KO
TRINITY_DN372_c0_g2	Protein SYM1	SYM1_GIBZE	36.09%	9e-27	OTHER_KO
TRINITY_DN16373_c0_g1	Ubiquitin-like modifier-activating enzyme ATG7	ATG7_CHICK	63.33%	8e-06	OTHER_KO	OTHER_KO	OTHER_KO	OTHER_KO	OTHER_KO	OTHER_KO	OTHER_KO
TRINITY_DN35660_c0_g1	Complement receptor type 1	CR1_HUMAN	98.84%	4e-51	OTHER_KO	OTHER_KO	OTHER_KO	OTHER_KO	OTHER_KO	OTHER_KO	OTHER_KO	OTHER_KO
TRINITY_DN34521_c0_g1	Regulator of nonsense transcripts 3A	REN3A_HUMAN	97.01%	5e-36	OTHER_KO	OTHER_KO	OTHER_KO
TRINITY_DN39730_c0_g1	Semaphorin-3A	SEM3A_HUMAN	100%	2e-35	OTHER_KO
TRINITY_DN31754_c0_g1	Succinate dehydrogenase [ubiquinone] flavoprotein subunit, mitochondrial	SDHA_PONAB	93.85%	2e-37	Metabolism|Carbohydrate metabolism|Citrate cycle (TCA cycle) [PATH:ko00020]|succinate dehydrogenase (ubiquinone) flavoprotein subunit [EC:1.3.5.1]	Metabolism|Energy metabolism|Oxidative phosphorylation [PATH:ko00190]|succinate dehydrogenase (ubiquinone) flavoprotein subunit [EC:1.3.5.1]	OTHER_KO	OTHER_KO	OTHER_KO	OTHER_KO	OTHER_KO
TRINITY_DN41220_c0_g1	Pumilio homolog 2	PUM2_HUMAN	100%	5e-44	OTHER_KO
TRINITY_DN38171_c0_g1	Dynamin-binding protein {ECO:0000312|HGNC:HGNC:30373}	DNMBP_HUMAN	100%	3e-42	OTHER_KO
TRINITY_DN27039_c0_g1	LETM1 domain-containing protein mdm28, mitochondrial	MDM28_SCHPO	47.57%	1e-30	OTHER_KO	OTHER_KO	OTHER_KO
TRINITY_DN364_c2_g1	Cilia- and flagella-associated protein 221 {ECO:0000312|MGI:MGI:2684947}	PCDP1_MOUSE	39.44%	2e-50	OTHER_KO	OTHER_KO	OTHER_KO
TRINITY_DN9311_c8_g1	Protein GVQW1	GVQW1_HUMAN	50.75%	1e-10	NO_KO_DATA
TRINITY_DN869_c7_g1	Polycystic kidney disease protein 1-like 2	PK1L2_MOUSE	24.31%	6e-14	OTHER_KO
TRINITY_DN45058_c0_g1	Phthiocerol synthesis polyketide synthase type I PpsE	PPSE_MYCTU	44.64%	1e-10	OTHER_KO
TRINITY_DN1843_c1_g2	Severin	SEVE_DICDI	35.95%	5e-76	OTHER_KO	OTHER_KO	OTHER_KO	OTHER_KO	OTHER_KO
TRINITY_DN47822_c0_g1	Putative ankyrin repeat protein R911	YR911_MIMIV	46.67%	7e-06	NO_KO_DATA
TRINITY_DN3607_c0_g1	Tubulin-folding cofactor D	TBCD_ARATH	41.28%	0	OTHER_KO
TRINITY_DN38376_c0_g1	Protein SCO1, mitochondrial	SCO1_YEAST	56%	7e-47	OTHER_KO
TRINITY_DN1757_c0_g1	Coiled-coil domain-containing protein 13 {ECO:0000305}	CCD13_HUMAN	29.57%	4e-09	Metabolism|Carbohydrate metabolism|Propanoate metabolism [PATH:ko00640]|2-oxoisovalerate dehydrogenase E1 component beta subunit [EC:1.2.4.4]	Metabolism|Amino acid metabolism|Valine, leucine and isoleucine degradation [PATH:ko00280]|2-oxoisovalerate dehydrogenase E1 component beta subunit [EC:1.2.4.4]
TRINITY_DN37917_c0_g1	Putative ankyrin repeat protein L42	YL042_MIMIV	30%	2e-06	NO_KO_DATA
TRINITY_DN9732_c0_g1	Cytochrome b	CYB_CHOCR	59.31%	8e-124	Metabolism|Energy metabolism|Oxidative phosphorylation [PATH:ko00190]|ubiquinol-cytochrome c reductase cytochrome b subunit	OTHER_KO	OTHER_KO	OTHER_KO	OTHER_KO	OTHER_KO	OTHER_KO	OTHER_KO	OTHER_KO
TRINITY_DN18866_c0_g1	Glycyl-glycine endopeptidase ALE-1	ALE1_STACP	32.69%	3e-07	NO_KO_DATA
TRINITY_DN550_c20_g1	Transcription-associated protein 1	TRA1_YEAST	19.91%	6e-18	OTHER_KO	OTHER_KO	OTHER_KO	OTHER_KO
TRINITY_DN893_c0_g1	Polycystin-2 {ECO:0000303|PubMed:16216239}	PKD2_DANRE	25.19%	7e-08	OTHER_KO	OTHER_KO
TRINITY_DN20380_c0_g1	Plipastatin synthase subunit C	PPSC_BACSU	33.33%	7e-07	Metabolism|Metabolism of terpenoids and polyketides|Nonribosomal peptide structures [PATH:ko01054]|fengycin family lipopeptide synthetase C	OTHER_KO
TRINITY_DN20993_c0_g1	Heat shock 70 kDa protein cognate 4	HSP7D_MANSE	73.24%	1e-28	NO_KO_DATA
TRINITY_DN40235_c0_g1	Probable NADH dehydrogenase	NDH_DICDI	34.88%	1e-08	OTHER_KO
TRINITY_DN20870_c4_g1	Capsid protein F	CAPSD_BPPHS	92.86%	6e-121	NO_KO_DATA
TRINITY_DN12047_c0_g1	Peptidoglycan-N-acetylglucosamine deacetylase BC_1960 {ECO:0000303|PubMed:15961396}	PGDA1_BACCR	46.38%	3e-09	OTHER_KO
TRINITY_DN4255_c0_g1	Ankyrin-1	ANK1_HUMAN	30.98%	3e-24	OTHER_KO	OTHER_KO	OTHER_KO
TRINITY_DN13350_c0_g1	dTDP-D-glucose 4,6-dehydratase	TGDS_BOVIN	36.73%	3e-15	Metabolism|Metabolism of terpenoids and polyketides|Polyketide sugar unit biosynthesis [PATH:ko00523]|dTDP-glucose 4,6-dehydratase [EC:4.2.1.46]	Metabolism|Metabolism of terpenoids and polyketides|Biosynthesis of vancomycin group antibiotics [PATH:ko01055]|dTDP-glucose 4,6-dehydratase [EC:4.2.1.46]	Metabolism|Biosynthesis of other secondary metabolites|Streptomycin biosynthesis [PATH:ko00521]|dTDP-glucose 4,6-dehydratase [EC:4.2.1.46]	Metabolism|Biosynthesis of other secondary metabolites|Acarbose and validamycin biosynthesis [PATH:ko00525]|dTDP-glucose 4,6-dehydratase [EC:4.2.1.46]
TRINITY_DN2937_c0_g1	ATP-dependent RNA helicase ddx24	DDX24_DICDI	31.95%	8e-97	OTHER_KO
TRINITY_DN98_c0_g3	tRNA pseudouridine synthase B {ECO:0000255|HAMAP-Rule:MF_01080}	TRUB_AROAE	41.62%	4e-33	OTHER_KO
TRINITY_DN4996_c0_g1	Hsp70-Hsp90 organizing protein 1	HSOP1_SOYBN	39.46%	1e-131	OTHER_KO	OTHER_KO
TRINITY_DN1031_c0_g1	Probable protein phosphatase 2C 11	P2C11_ORYSJ	38.52%	8e-77	OTHER_KO
TRINITY_DN42220_c0_g1	Glycogen phosphorylase, liver form	PYGL_HUMAN	98.67%	1e-25	Metabolism|Carbohydrate metabolism|Starch and sucrose metabolism [PATH:ko00500]|glycogen phosphorylase [EC:2.4.1.1]	OTHER_KO	OTHER_KO	OTHER_KO	OTHER_KO	OTHER_KO
TRINITY_DN17831_c0_g1	Histone H1, early embryonic	H1E_STRPU	47.37%	2e-07	OTHER_KO
TRINITY_DN577_c1_g1	Actin-binding protein F	ABPF_DICDI	22.69%	5e-15	NO_KO_DATA
TRINITY_DN8841_c0_g1	Putative ankyrin repeat protein R911	YR911_MIMIV	30.96%	5e-37	OTHER_KO	OTHER_KO	OTHER_KO
TRINITY_DN13224_c2_g1	109 kDa U5 small nuclear ribonucleoprotein component GFL {ECO:0000305}	GFL_ARATH	81.48%	6e-07	OTHER_KO	OTHER_KO
TRINITY_DN51884_c0_g1	Endothelin receptor type B {ECO:0000305}	EDNRB_HUMAN	97.89%	1e-60	OTHER_KO	OTHER_KO	OTHER_KO	OTHER_KO	OTHER_KO	OTHER_KO	OTHER_KO
TRINITY_DN6718_c0_g1	Uncharacterized protein C12orf45	CL045_HUMAN	39.68%	5e-06	NO_KO_DATA
TRINITY_DN3288_c0_g1	tRNA pseudouridine(38/39) synthase	PUS3_MOUSE	34.46%	3e-70	OTHER_KO
TRINITY_DN991_c3_g1	4-coumarate--CoA ligase 1	4CL2_PETCR	41.9%	6e-120	NO_KO_DATA
TRINITY_DN609_c0_g1	E2F-associated phosphoprotein	EAPP_HUMAN	30.97%	1e-14	NO_KO_DATA
TRINITY_DN21612_c0_g1	Mucin-1	MUC1_HUMAN	100%	3e-83	OTHER_KO	OTHER_KO	OTHER_KO
TRINITY_DN746_c72_g1	Serine/threonine-protein kinase mTOR	MTOR_HUMAN	47.27%	0	OTHER_KO	OTHER_KO	OTHER_KO	OTHER_KO	OTHER_KO	OTHER_KO	OTHER_KO	OTHER_KO	OTHER_KO	OTHER_KO	OTHER_KO	OTHER_KO	OTHER_KO	OTHER_KO	OTHER_KO	OTHER_KO	OTHER_KO	OTHER_KO	OTHER_KO	OTHER_KO	OTHER_KO	OTHER_KO	OTHER_KO	OTHER_KO	OTHER_KO	OTHER_KO	OTHER_KO	OTHER_KO	OTHER_KO	OTHER_KO	OTHER_KO	OTHER_KO	OTHER_KO	OTHER_KO	OTHER_KO	OTHER_KO	OTHER_KO	OTHER_KO	OTHER_KO	OTHER_KO	OTHER_KO	OTHER_KO	OTHER_KO	OTHER_KO	OTHER_KO
TRINITY_DN2047_c0_g1	Putative ankyrin repeat protein R873	YR873_MIMIV	25.69%	1e-15	NO_KO_DATA
TRINITY_DN8084_c0_g1	Equilibrative nucleoside transporter 2	S29A2_HUMAN	36.8%	4e-10	OTHER_KO	OTHER_KO
TRINITY_DN4243_c0_g1	Protein ILITYHIA {ECO:0000312|EMBL:AEE34290.1}	ILA_ARATH	37.17%	0	NO_KO_DATA
TRINITY_DN53708_c0_g1	Putative sodium-coupled neutral amino acid transporter 10	S38AA_PONAB	100%	8e-41	OTHER_KO
TRINITY_DN1014_c2_g1	Uncharacterized protein CG43867	Y34F_DROME	28.99%	2e-07	NO_KO_DATA
TRINITY_DN1533_c9_g1	Serine/threonine-protein phosphatase 4 catalytic subunit	PP4C_DICDI	60.46%	7e-141	OTHER_KO	OTHER_KO	OTHER_KO
TRINITY_DN4043_c0_g1	Dynein heavy chain 7, axonemal	DYH7_RAT	51.75%	0	NO_KO_DATA
TRINITY_DN6112_c0_g1	Trifunctional purine biosynthetic protein adenosine-3	PUR2_DROME	43.26%	1e-40	Metabolism|Nucleotide metabolism|Purine metabolism [PATH:ko00230]|phosphoribosylamine--glycine ligase / phosphoribosylglycinamide formyltransferase / phosphoribosylformylglycinamidine cyclo-ligase [EC:6.3.4.13 2.1.2.2 6.3.3.1]	Metabolism|Metabolism of cofactors and vitamins|One carbon pool by folate [PATH:ko00670]|phosphoribosylamine--glycine ligase / phosphoribosylglycinamide formyltransferase / phosphoribosylformylglycinamidine cyclo-ligase [EC:6.3.4.13 2.1.2.2 6.3.3.1]	OTHER_KO
TRINITY_DN4574_c0_g1	F-box protein At5g06550	FB252_ARATH	36.64%	5e-103	NO_KO_DATA
TRINITY_DN2127_c0_g1	Chromosome segregation in meiosis protein 3	CSM3_CHAGB	33.91%	9e-10	NO_KO_DATA
TRINITY_DN40665_c0_g1	Apolipoprotein C-II	APOC2_HUMAN	100%	1e-45	OTHER_KO
TRINITY_DN10099_c0_g1	Superoxide dismutase [Mn], mitochondrial	SODM_ASPFU	55.77%	1e-12	OTHER_KO	OTHER_KO	OTHER_KO	OTHER_KO	OTHER_KO	OTHER_KO	OTHER_KO
TRINITY_DN49639_c0_g1	DnaJ homolog subfamily C member 7 homolog	DNJC7_SCHPO	41.11%	2e-13	OTHER_KO
TRINITY_DN601_c2_g2	Quinidine resistance protein 1	QDR1_YEAST	25.77%	2e-09	NO_KO_DATA
TRINITY_DN46570_c0_g1	Plectin	PLEC_HUMAN	100%	5e-74	OTHER_KO
TRINITY_DN16004_c0_g1	ADP-ribosylation factor 1 {ECO:0000303|PubMed:11090220}	ARF1_ARATH	82.78%	5e-112	OTHER_KO	OTHER_KO	OTHER_KO	OTHER_KO	OTHER_KO	OTHER_KO	OTHER_KO	OTHER_KO	OTHER_KO
TRINITY_DN12147_c0_g1	ATP-dependent RNA helicase eIF4A	IF4A_SCHPO	79.65%	1e-129	OTHER_KO	OTHER_KO	OTHER_KO	OTHER_KO
TRINITY_DN28345_c0_g1	40S ribosomal protein S17	RS17_NEUCR	75.2%	3e-63	OTHER_KO	OTHER_KO
TRINITY_DN1533_c21_g1	Serine/threonine-protein kinase MAK	MAK_HUMAN	42.24%	1e-70	OTHER_KO
TRINITY_DN1336_c0_g1	Probable serine/threonine-protein kinase vps15	VPS15_DICDI	51.22%	5e-06	OTHER_KO	OTHER_KO	OTHER_KO	OTHER_KO	OTHER_KO	OTHER_KO	OTHER_KO
TRINITY_DN3927_c1_g1	50S ribosomal protein L33 {ECO:0000255|HAMAP-Rule:MF_00294}	RL33_EHRRW	54.55%	1e-11	OTHER_KO	OTHER_KO
TRINITY_DN1336_c0_g2	Transient-receptor-potential-like protein	TRPL_CAEEL	22.71%	2e-14	OTHER_KO	OTHER_KO	OTHER_KO	OTHER_KO
TRINITY_DN43964_c0_g1	Protein PPP5D1	PP5D1_HUMAN	56.6%	6e-10	NO_KO_DATA
TRINITY_DN503_c3_g1	EKC/KEOPS complex subunit bud32	BUD32_DICDI	40%	4e-52	OTHER_KO	OTHER_KO
TRINITY_DN17436_c0_g2	Microsomal glutathione S-transferase 3 {ECO:0000305}	MGST3_MOUSE	42.31%	3e-21	Metabolism|Metabolism of other amino acids|Glutathione metabolism [PATH:ko00480]|glutathione S-transferase [EC:2.5.1.18]	Metabolism|Xenobiotics biodegradation and metabolism|Metabolism of xenobiotics by cytochrome P450 [PATH:ko00980]|glutathione S-transferase [EC:2.5.1.18]	Metabolism|Xenobiotics biodegradation and metabolism|Drug metabolism - cytochrome P450 [PATH:ko00982]|glutathione S-transferase [EC:2.5.1.18]	Metabolism|Xenobiotics biodegradation and metabolism|Drug metabolism - other enzymes [PATH:ko00983]|glutathione S-transferase [EC:2.5.1.18]	OTHER_KO	OTHER_KO	OTHER_KO	OTHER_KO	OTHER_KO	OTHER_KO	OTHER_KO
TRINITY_DN310_c0_g1	Probable leucine-rich repeat receptor-like protein kinase At2g33170	Y2317_ARATH	33.66%	1e-21	OTHER_KO	OTHER_KO
TRINITY_DN19278_c0_g1	T-complex protein 1 subunit delta	TCPD_DICDI	78.26%	4e-15	OTHER_KO	OTHER_KO	OTHER_KO
TRINITY_DN1288_c7_g1	Probable WRKY transcription factor 19	WRK19_ARATH	35.62%	2e-16	NO_KO_DATA
TRINITY_DN4803_c0_g1	NADH-cytochrome b5 reductase 2	NB5R2_XENTR	64.52%	4e-07	Metabolism|Carbohydrate metabolism|Amino sugar and nucleotide sugar metabolism [PATH:ko00520]|cytochrome-b5 reductase [EC:1.6.2.2]
TRINITY_DN3541_c2_g1	Protein HOS4	HOS4_YEAST	38.38%	2e-10	OTHER_KO
TRINITY_DN58_c0_g1	tRNase Z TRZ1 {ECO:0000303|PubMed:16336119}	RNZ1_ARATH	30.8%	3e-23	OTHER_KO	OTHER_KO
TRINITY_DN11314_c0_g1	Nucleoside diphosphate-linked moiety X motif 17	NUD17_XENLA	35.06%	9e-07	NO_KO_DATA
TRINITY_DN47625_c0_g1	Acid ceramidase {ECO:0000305}	ASAH1_PANTR	98.63%	6e-101	Metabolism|Lipid metabolism|Sphingolipid metabolism [PATH:ko00600]|acid ceramidase [EC:3.5.1.23]	OTHER_KO	OTHER_KO	OTHER_KO	OTHER_KO
TRINITY_DN46214_c0_g1	Formimidoyltransferase-cyclodeaminase	FTCD_HUMAN	97.67%	1e-50	Metabolism|Amino acid metabolism|Histidine metabolism [PATH:ko00340]|glutamate formiminotransferase / formiminotetrahydrofolate cyclodeaminase [EC:2.1.2.5 4.3.1.4]	Metabolism|Metabolism of cofactors and vitamins|One carbon pool by folate [PATH:ko00670]|glutamate formiminotransferase / formiminotetrahydrofolate cyclodeaminase [EC:2.1.2.5 4.3.1.4]	OTHER_KO	OTHER_KO
TRINITY_DN5860_c0_g1	rRNA (cytosine-C(5))-methyltransferase NOP2C {ECO:0000305}	NOP2C_ARATH	29.71%	2e-19	OTHER_KO
TRINITY_DN41851_c0_g1	Transcription elongation factor SPT5	SPT5H_PONAB	98.65%	1e-42	OTHER_KO	OTHER_KO
TRINITY_DN49284_c0_g1	T-complex protein 1 subunit zeta	TCPZ_SCHPO	82.72%	2e-40	OTHER_KO	OTHER_KO
TRINITY_DN3708_c0_g1	RNA 3'-terminal phosphate cyclase-like protein	RCL1_BOVIN	42.93%	5e-103	OTHER_KO	OTHER_KO
TRINITY_DN44073_c0_g1	Hemicentin-1	HMCN1_HUMAN	100%	1e-61	OTHER_KO
TRINITY_DN2183_c0_g1	Pyruvate kinase	KPYK_EIMTE	56.88%	0	NO_KO_DATA
TRINITY_DN2484_c0_g1	Electron transfer flavoprotein regulatory factor 1 {ECO:0000250|UniProtKB:Q6IPR1}	ETFR1_SALSA	48.1%	8e-17	NO_KO_DATA
TRINITY_DN47664_c0_g1	Leucine-rich repeat serine/threonine-protein kinase 2	LRRK2_HUMAN	99.01%	2e-61	OTHER_KO	OTHER_KO	OTHER_KO	OTHER_KO
TRINITY_DN22395_c3_g1	Polyadenylate-binding protein, cytoplasmic and nuclear	PABP_DEBHA	43.35%	4e-158	OTHER_KO	OTHER_KO	OTHER_KO	OTHER_KO	OTHER_KO
TRINITY_DN23872_c0_g1	60S ribosomal protein L17	RL17_HUMAN	100%	1e-68	OTHER_KO	OTHER_KO
TRINITY_DN9317_c0_g1	Tenascin	TENA_MOUSE	34.9%	3e-13	OTHER_KO	OTHER_KO	OTHER_KO	OTHER_KO	OTHER_KO	OTHER_KO
TRINITY_DN53300_c0_g1	MyoD family inhibitor domain-containing protein	MDFIC_HUMAN	98.8%	6e-51	NO_KO_DATA
TRINITY_DN52258_c0_g1	Peptidyl-glycine alpha-amidating monooxygenase {ECO:0000303|PubMed:12699694}	AMD_HUMAN	100%	5e-38	OTHER_KO
TRINITY_DN97_c25_g1	Thioredoxin-like protein 1	TXNL1_HUMAN	38.51%	2e-23	NO_KO_DATA
TRINITY_DN2149_c1_g3	Nischarin	NISCH_MOUSE	34.38%	4e-06	NO_KO_DATA
TRINITY_DN26250_c0_g2	Putative protein N-methyltransferase FAM86B2 {ECO:0000305}	F86B2_HUMAN	36.11%	9e-07	NO_KO_DATA
TRINITY_DN40995_c0_g1	Inverted formin-2	INF2_HUMAN	99.02%	6e-60	NO_KO_DATA
TRINITY_DN3067_c0_g1	RNA-binding protein 8A	RBM8A_SALSA	47.26%	3e-35	OTHER_KO	OTHER_KO	OTHER_KO	OTHER_KO	OTHER_KO
TRINITY_DN52880_c0_g1	[F-actin]-monooxygenase MICAL2	MICA2_HUMAN	99.37%	4e-107	OTHER_KO
TRINITY_DN4354_c0_g1	Protein arginine N-methyltransferase 1.6	ANM16_ARATH	25.39%	5e-16	OTHER_KO
TRINITY_DN1353_c0_g1	Dihydroanticapsin 7-dehydrogenase {ECO:0000250|UniProtKB:P39640}	BACC_BACIU	32.74%	6e-40	NO_KO_DATA
TRINITY_DN40964_c0_g1	Arginine kinase Oct f 2 {ECO:0000303|PubMed:22303807}	KARG_AMPFA	36.31%	7e-62	NO_KO_DATA
TRINITY_DN682_c3_g1	DNA helicase MCM9	MCM9_BOVIN	46.15%	5e-138	OTHER_KO
TRINITY_DN5699_c0_g1	Calcium/calmodulin-dependent protein kinase type 1D	KCC1D_HUMAN	38.46%	7e-15	OTHER_KO	OTHER_KO	OTHER_KO	OTHER_KO	OTHER_KO
TRINITY_DN19956_c0_g1	Chitin deacetylase ARB_04768 {ECO:0000250|UniProtKB:Q06702}	CDA_ARTBC	34.18%	7e-06	NO_KO_DATA
TRINITY_DN2797_c0_g1	Probable WRKY transcription factor 19	WRK19_ARATH	39.34%	2e-09	NO_KO_DATA
TRINITY_DN3868_c1_g1	bZIP transcription factor 17 {ECO:0000303|PubMed:11906833}	BZP17_ARATH	59.52%	4e-07	NO_KO_DATA
TRINITY_DN479_c0_g1	Ankyrin-1	ANK1_HUMAN	29.83%	1e-28	OTHER_KO	OTHER_KO	OTHER_KO
TRINITY_DN19347_c0_g2	Ferritin heavy chain	FRIH_HUMAN	100%	3e-135	OTHER_KO	OTHER_KO	OTHER_KO	OTHER_KO
TRINITY_DN37725_c0_g1	Multidrug resistance-associated protein 1 {ECO:0000305}	MRP1_HUMAN	100%	3e-45	OTHER_KO	OTHER_KO	OTHER_KO	OTHER_KO	OTHER_KO	OTHER_KO
TRINITY_DN36947_c0_g1	Omega-amidase NIT2	NIT2_HUMAN	100%	2e-42	Metabolism|Amino acid metabolism|Alanine, aspartate and glutamate metabolism [PATH:ko00250]|omega-amidase [EC:3.5.1.3]
TRINITY_DN3685_c0_g2	Zinc finger and BTB domain-containing protein 34	ZBT34_HUMAN	40.51%	7e-14	OTHER_KO
TRINITY_DN50596_c0_g1	40S ribosomal protein S18	RS18_BRABE	71.74%	8e-72	NO_KO_DATA
TRINITY_DN1206_c0_g1	Lipase maturation factor 2	LMF2_XENLA	38.46%	2e-47	OTHER_KO
TRINITY_DN6793_c0_g1	Probable rRNA-processing protein EBP2 homolog	EBP2_ARATH	32.3%	9e-34	OTHER_KO
TRINITY_DN43712_c0_g1	ATP-dependent RNA helicase DBP2-A	DBP2_CRYNJ	65.75%	2e-18	OTHER_KO	OTHER_KO	OTHER_KO	OTHER_KO	OTHER_KO
TRINITY_DN2895_c0_g1	Probable adenosylcobalamin-dependent ribonucleoside-triphosphate reductase	RTPR_DICDI	61.4%	0	NO_KO_DATA
TRINITY_DN10117_c0_g2	Sodium channel protein 60E	SCN60_DROME	28.42%	7e-67	OTHER_KO
TRINITY_DN1306_c0_g1	Bifunctional glycosyltransferase pgtA	PGFB_DICDI	33.33%	8e-08	OTHER_KO
TRINITY_DN2303_c2_g1	Uncharacterized protein HI_0077	Y077_HAEIN	33.33%	7e-30	NO_KO_DATA
TRINITY_DN12078_c0_g1	Diphthine--ammonia ligase	DPH6_DANRE	50.4%	1e-72	OTHER_KO
TRINITY_DN4534_c2_g1	RNA-binding protein PNO1	PNO1_XENTR	63.13%	5e-90	OTHER_KO	OTHER_KO
TRINITY_DN44293_c0_g1	CD63 antigen	CD63_HUMAN	100%	2e-171	OTHER_KO	OTHER_KO	OTHER_KO	OTHER_KO
TRINITY_DN52093_c0_g1	Phosphoglycerate kinase 1	PGK1_PONAB	100%	1e-70	Metabolism|Carbohydrate metabolism|Glycolysis / Gluconeogenesis [PATH:ko00010]|phosphoglycerate kinase [EC:2.7.2.3]	Metabolism|Energy metabolism|Carbon fixation in photosynthetic organisms [PATH:ko00710]|phosphoglycerate kinase [EC:2.7.2.3]	OTHER_KO	OTHER_KO
TRINITY_DN33551_c7_g1	Protein GVQW1	GVQW1_HUMAN	58.46%	4e-14	NO_KO_DATA
TRINITY_DN1208_c2_g1	Vacuolar protein sorting-associated protein 11 homolog	VPS11_HUMAN	29.63%	2e-100	OTHER_KO	OTHER_KO
TRINITY_DN319_c0_g1	DNA-directed RNA polymerase II subunit rpb11	RPB11_DICDI	48.74%	2e-35	OTHER_KO	OTHER_KO	OTHER_KO	OTHER_KO
TRINITY_DN45_c0_g1	Organic cation/carnitine transporter 7	OCT7_ARATH	28.54%	1e-40	NO_KO_DATA
TRINITY_DN16899_c0_g1	Zinc finger protein ENSP00000375192	YS049_HUMAN	64.62%	5e-21	NO_KO_DATA
TRINITY_DN4843_c0_g1	Artemisinic aldehyde Delta(11(13)) reductase {ECO:0000303|PubMed:18495659}	DBR2_ARTAN	42.99%	8e-17	OTHER_KO
TRINITY_DN47_c3_g1	Protein C15orf41 homolog	CO041_DANRE	28.34%	4e-11	NO_KO_DATA
TRINITY_DN535_c8_g2	Dual specificity tyrosine-phosphorylation-regulated kinase 4	DYRK4_MOUSE	36.39%	1e-59	OTHER_KO	OTHER_KO
TRINITY_DN1500_c0_g1	Quinolone resistance protein NorA	NORA_STAAC	30.43%	2e-21	OTHER_KO
TRINITY_DN146_c7_g1	Putative ankyrin repeat protein R896	YR896_MIMIV	29.1%	5e-07	NO_KO_DATA
TRINITY_DN37407_c0_g1	Coronin-like protein	CORO_YEAST	46.22%	2e-26	OTHER_KO
TRINITY_DN3662_c0_g1	DNA replication licensing factor mcm5-A {ECO:0000305}	MCM5A_XENLA	46.54%	0	OTHER_KO	OTHER_KO	OTHER_KO	OTHER_KO	OTHER_KO	OTHER_KO
TRINITY_DN3326_c0_g1	ATP-dependent helicase SGS1 {ECO:0000303|PubMed:7969174}	SGS1_YEAST	37.44%	2e-39	OTHER_KO	OTHER_KO	OTHER_KO	OTHER_KO
TRINITY_DN38370_c0_g1	C protein	VGC_BPS13	92.86%	3e-19	NO_KO_DATA
TRINITY_DN27857_c4_g1	LINE-1 retrotransposable element ORF2 protein	LORF2_HUMAN	56.67%	3e-23	NO_KO_DATA
TRINITY_DN6048_c0_g1	Peptide methionine sulfoxide reductase MsrA {ECO:0000255|HAMAP-Rule:MF_01401}	MSRA_AZOC5	53.76%	2e-57	OTHER_KO
TRINITY_DN11873_c0_g1	Tyrosine-protein phosphatase	IPHP_NOSCO	28.88%	2e-09	NO_KO_DATA
TRINITY_DN19_c1_g2	Cysteine protease atg-4.1 {ECO:0000305}	ATG41_CAEEL	28.17%	2e-47	OTHER_KO	OTHER_KO	OTHER_KO	OTHER_KO	OTHER_KO	OTHER_KO
TRINITY_DN1544_c3_g1	Myosin-M heavy chain	MYOM_DICDI	28.27%	2e-22	NO_KO_DATA
TRINITY_DN48419_c0_g1	Valine--tRNA ligase	SYV_SCHPO	61.25%	1e-25	OTHER_KO	OTHER_KO	OTHER_KO
TRINITY_DN4247_c0_g1	Nucleolar complex protein 3 homolog	NOC3L_DANRE	34.3%	5e-85	OTHER_KO
TRINITY_DN5317_c0_g1	DUF21 domain-containing protein At5g52790	Y5279_ARATH	39.64%	5e-72	OTHER_KO
TRINITY_DN728_c7_g1	Pantothenate kinase 3	PANK3_BOVIN	37.41%	1e-47	Metabolism|Metabolism of cofactors and vitamins|Pantothenate and CoA biosynthesis [PATH:ko00770]|type II pantothenate kinase [EC:2.7.1.33]
TRINITY_DN24707_c0_g1	Zinc finger protein 701	ZN701_HUMAN	85.19%	7e-07	OTHER_KO	OTHER_KO
TRINITY_DN629_c0_g1	Eukaryotic translation initiation factor 2 subunit alpha	IF2A_SCHPO	59.2%	4e-118	OTHER_KO	OTHER_KO	OTHER_KO	OTHER_KO	OTHER_KO	OTHER_KO	OTHER_KO	OTHER_KO	OTHER_KO	OTHER_KO	OTHER_KO
TRINITY_DN24707_c0_g2	Olfactory receptor 1F12	OR1FC_HUMAN	94.74%	6e-06	NO_KO_DATA
TRINITY_DN43577_c0_g1	AP-3 complex subunit delta-1	AP3D1_HUMAN	100%	2e-49	OTHER_KO	OTHER_KO
TRINITY_DN255_c4_g1	Tubulin delta chain	TBD_MOUSE	43.16%	1e-80	OTHER_KO	OTHER_KO
TRINITY_DN1842_c12_g1	Thiamine transporter 1 {ECO:0000303|PubMed:11481326}	S19A2_MOUSE	33.71%	1e-17	OTHER_KO	OTHER_KO
TRINITY_DN29225_c0_g1	Replication-associated protein A	REPA_BPPHS	93.51%	9e-40	NO_KO_DATA
TRINITY_DN1816_c1_g2	cAMP-dependent protein kinase regulatory subunit	KAPR_BLAEM	29.95%	6e-15	NO_KO_DATA
TRINITY_DN178_c0_g1	2-isopropylmalate synthase {ECO:0000255|HAMAP-Rule:MF_01025}	LEU1_GLOC7	52.1%	0	Metabolism|Carbohydrate metabolism|Pyruvate metabolism [PATH:ko00620]|2-isopropylmalate synthase [EC:2.3.3.13]	Metabolism|Amino acid metabolism|Valine, leucine and isoleucine biosynthesis [PATH:ko00290]|2-isopropylmalate synthase [EC:2.3.3.13]
TRINITY_DN40145_c0_g1	Sarcoplasmic/endoplasmic reticulum calcium ATPase 2	AT2A2_FELCA	98.4%	3e-82	OTHER_KO	OTHER_KO	OTHER_KO	OTHER_KO	OTHER_KO	OTHER_KO	OTHER_KO	OTHER_KO	OTHER_KO	OTHER_KO	OTHER_KO
TRINITY_DN178_c0_g2	Uncharacterized WD repeat-containing protein alr2800	Y2800_NOSS1	23.94%	1e-18	OTHER_KO	OTHER_KO	OTHER_KO
TRINITY_DN544_c0_g1	Uncharacterized ABC transporter ATP-binding protein sll0182	Y182_SYNY3	39.81%	4e-38	OTHER_KO	OTHER_KO
TRINITY_DN94_c3_g2	2-(3-amino-3-carboxypropyl)histidine synthase subunit 2 {ECO:0000305}	DPH2_XENLA	34.3%	2e-75	OTHER_KO
TRINITY_DN1444_c2_g1	Polycystin-2	PKD2_ORYLA	19.76%	3e-09	OTHER_KO	OTHER_KO
TRINITY_DN35720_c0_g1	Proliferation-associated protein 2G4	PA2G4_RAT	41.01%	6e-23	OTHER_KO
TRINITY_DN426_c0_g1	Pumilio homolog 4	PUM4_ARATH	19.92%	6e-08	OTHER_KO
TRINITY_DN10231_c4_g1	Zonadhesin	ZAN_HUMAN	57.14%	3e-09	NO_KO_DATA
TRINITY_DN43948_c0_g1	26S proteasome non-ATPase regulatory subunit 14	PSDE_DROME	56%	5e-13	OTHER_KO	OTHER_KO	OTHER_KO	OTHER_KO	OTHER_KO
TRINITY_DN35455_c0_g1	Serine hydroxymethyltransferase 2, mitochondrial	GLYM2_ARATH	88.89%	5e-09	Metabolism|Carbohydrate metabolism|Glyoxylate and dicarboxylate metabolism [PATH:ko00630]|glycine hydroxymethyltransferase [EC:2.1.2.1]	Metabolism|Energy metabolism|Methane metabolism [PATH:ko00680]|glycine hydroxymethyltransferase [EC:2.1.2.1]	Metabolism|Amino acid metabolism|Glycine, serine and threonine metabolism [PATH:ko00260]|glycine hydroxymethyltransferase [EC:2.1.2.1]	Metabolism|Metabolism of other amino acids|Cyanoamino acid metabolism [PATH:ko00460]|glycine hydroxymethyltransferase [EC:2.1.2.1]	Metabolism|Metabolism of cofactors and vitamins|One carbon pool by folate [PATH:ko00670]|glycine hydroxymethyltransferase [EC:2.1.2.1]	OTHER_KO
TRINITY_DN376_c5_g1	Adaptive-response sensory-kinase SasA	SASA_SYNE7	28.29%	1e-13	OTHER_KO	OTHER_KO	OTHER_KO
TRINITY_DN2464_c1_g1	Enoyl-CoA delta isomerase 3 {ECO:0000305}	ECI3_ARATH	35.75%	5e-25	Metabolism|Lipid metabolism|Fatty acid degradation [PATH:ko00071]|Delta3-Delta2-enoyl-CoA isomerase [EC:5.3.3.8]	OTHER_KO
TRINITY_DN40637_c0_g1	RNA-directed DNA polymerase homolog	RRPO_OENBE	54.79%	6e-19	NO_KO_DATA
TRINITY_DN1418_c2_g1	Replication factor C subunit 3	RFC3_HUMAN	57.39%	3e-146	OTHER_KO	OTHER_KO	OTHER_KO	OTHER_KO	OTHER_KO	OTHER_KO
TRINITY_DN314_c0_g1	Prostaglandin reductase 2	PTGR2_HUMAN	40.98%	9e-85	OTHER_KO
TRINITY_DN36219_c0_g1	GTP-binding protein rhb1	RHB1_SCHPO	67.53%	9e-34	OTHER_KO	OTHER_KO	OTHER_KO	OTHER_KO	OTHER_KO	OTHER_KO	OTHER_KO	OTHER_KO	OTHER_KO	OTHER_KO	OTHER_KO	OTHER_KO	OTHER_KO	OTHER_KO	OTHER_KO
TRINITY_DN12173_c3_g1	Dynein light chain 1, axonemal	DNAL1_DANRE	41.82%	6e-06	OTHER_KO	OTHER_KO
TRINITY_DN13745_c1_g1	Transcription factor MYB3R-4 {ECO:0000303|PubMed:11597504}	MB3R4_ARATH	47.12%	2e-25	Metabolism|Carbohydrate metabolism|Pentose phosphate pathway [PATH:ko00030]|6-phosphogluconolactonase [EC:3.1.1.31]
TRINITY_DN737_c0_g2	Maternal protein pumilio	PUM_DROME	25.71%	2e-18	OTHER_KO
TRINITY_DN1311_c1_g1	Sm-like protein LSM3B {ECO:0000305}	LSM3B_ARATH	62.11%	1e-40	OTHER_KO	OTHER_KO	OTHER_KO	OTHER_KO
TRINITY_DN15477_c0_g2	LINE-1 retrotransposable element ORF2 protein	LORF2_HUMAN	66.04%	9e-18	NO_KO_DATA
TRINITY_DN15477_c0_g1	LINE-1 reverse transcriptase homolog	LIN1_NYCCO	50%	3e-19	NO_KO_DATA
TRINITY_DN47466_c0_g1	Ribonuclease 3	RNC_MOUSE	100%	1e-66	OTHER_KO	OTHER_KO	OTHER_KO	OTHER_KO	OTHER_KO
TRINITY_DN10260_c1_g1	Protein wos2	WOS2_SCHPO	36.63%	3e-12	NO_KO_DATA
TRINITY_DN50477_c0_g1	Origin recognition complex subunit 4	ORC4_HUMAN	100%	2e-65	OTHER_KO	OTHER_KO	OTHER_KO	OTHER_KO
TRINITY_DN33995_c0_g2	Elongation factor Tu, mitochondrial	EFTU_SCHPO	67.09%	4e-29	OTHER_KO	OTHER_KO	OTHER_KO	OTHER_KO
TRINITY_DN33995_c0_g1	Elongation factor Tu, mitochondrial	EFTU_PICGU	75.16%	3e-84	OTHER_KO	OTHER_KO	OTHER_KO	OTHER_KO
TRINITY_DN8624_c1_g1	Transcription factor MYB3R-4 {ECO:0000303|PubMed:11597504}	MB3R4_ARATH	51.2%	1e-41	NO_KO_DATA
TRINITY_DN47961_c0_g1	Elongation factor 2	EF2_RAT	100%	1e-48	OTHER_KO	OTHER_KO	OTHER_KO	OTHER_KO
TRINITY_DN6139_c0_g1	Kinesin light chain 4	KLC4_BOVIN	32.8%	4e-18	NO_KO_DATA
TRINITY_DN947_c0_g2	Aspartyl/glutamyl-tRNA(Asn/Gln) amidotransferase subunit B {ECO:0000255|HAMAP-Rule:MF_00121}	GATB_RICPU	39.77%	3e-116	OTHER_KO	OTHER_KO
TRINITY_DN947_c0_g1	Uncharacterized protein DDB_G0290685	Y0266_DICDI	26.2%	1e-06	NO_KO_DATA
TRINITY_DN482_c1_g1	Protein TabA	TABA_PSEAJ	39.75%	1e-89	Metabolism|Biosynthesis of other secondary metabolites|Monobactam biosynthesis [PATH:ko00261]|decarboxylase [EC:4.1.1.-]
TRINITY_DN29182_c0_g1	40S ribosomal protein S6	RS6_RAT	100%	3e-88	OTHER_KO	OTHER_KO	OTHER_KO	OTHER_KO	OTHER_KO	OTHER_KO	OTHER_KO	OTHER_KO	OTHER_KO	OTHER_KO
TRINITY_DN365_c0_g1	Casein kinase I isoform gamma-1	KC1G1_BOVIN	26.47%	2e-23	OTHER_KO	OTHER_KO	OTHER_KO
TRINITY_DN12715_c1_g1	Fatty acyl-CoA synthetase A	FCSA_DICDI	71.88%	3e-08	Metabolism|Lipid metabolism|Fatty acid biosynthesis [PATH:ko00061]|long-chain acyl-CoA synthetase [EC:6.2.1.3]	Metabolism|Lipid metabolism|Fatty acid degradation [PATH:ko00071]|long-chain acyl-CoA synthetase [EC:6.2.1.3]	OTHER_KO	OTHER_KO	OTHER_KO	OTHER_KO	OTHER_KO	OTHER_KO	OTHER_KO	OTHER_KO
TRINITY_DN1540_c1_g2	Protein CWC15 homolog	CWC15_DROME	37.96%	1e-20	OTHER_KO	OTHER_KO
TRINITY_DN1540_c1_g1	Kinesin-like protein KLP1	KLP1_CHLRE	35%	2e-124	NO_KO_DATA
TRINITY_DN37410_c0_g1	Endothelial PAS domain-containing protein 1	EPAS1_MOUSE	100%	1e-32	OTHER_KO	OTHER_KO	OTHER_KO	OTHER_KO
TRINITY_DN17640_c0_g1	Nuclear pore complex-interacting protein family member A1	NPIA1_HUMAN	100%	8e-105	NO_KO_DATA
TRINITY_DN11754_c5_g1	Histone demethylase UTY	UTY_PANTR	53.57%	2e-14	OTHER_KO
TRINITY_DN276_c0_g1	DNA-directed RNA polymerases I and III subunit RPAC1	RPAC1_BOVIN	44.63%	2e-80	OTHER_KO	OTHER_KO	OTHER_KO
TRINITY_DN109_c4_g1	Intersectin-1	ITSN1_HUMAN	27.4%	3e-16	OTHER_KO
TRINITY_DN36731_c0_g1	Charged multivesicular body protein 2a	CHM2A_XENTR	63.12%	6e-58	OTHER_KO	OTHER_KO	OTHER_KO	OTHER_KO
TRINITY_DN45995_c0_g1	Eukaryotic translation initiation factor 3 subunit M {ECO:0000255|HAMAP-Rule:MF_03012}	EIF3M_PONAB	100%	1e-48	OTHER_KO
TRINITY_DN1923_c0_g1	Exopolyphosphatase	PPX1_YEAST	27.69%	1e-25	Metabolism|Nucleotide metabolism|Purine metabolism [PATH:ko00230]|exopolyphosphatase [EC:3.6.1.11]
TRINITY_DN1923_c0_g2	Exopolyphosphatase	PPX1_YEAST	28.34%	2e-28	Metabolism|Nucleotide metabolism|Purine metabolism [PATH:ko00230]|exopolyphosphatase [EC:3.6.1.11]
TRINITY_DN35397_c0_g1	Putative uncharacterized protein encoded by LINC00596	CN165_HUMAN	65.22%	5e-09	NO_KO_DATA
TRINITY_DN2076_c0_g1	DnaJ homolog subfamily B member 14	DJB14_PONAB	38.57%	3e-09	OTHER_KO
TRINITY_DN41383_c0_g1	Glycerol-3-phosphate dehydrogenase, mitochondrial	GPDM_HUMAN	69.7%	3e-43	Metabolism|Lipid metabolism|Glycerophospholipid metabolism [PATH:ko00564]|glycerol-3-phosphate dehydrogenase [EC:1.1.5.3]
TRINITY_DN10818_c0_g1	LRR receptor-like serine/threonine-protein kinase GSO1 {ECO:0000303|PubMed:18088309}	GSO1_ARATH	38.44%	3e-46	OTHER_KO	OTHER_KO	OTHER_KO
TRINITY_DN20929_c0_g1	Protein dispatched homolog 1	DISP1_HUMAN	45.31%	2e-08	OTHER_KO	OTHER_KO
TRINITY_DN654_c3_g1	Protein TPX2	TPX2_ARATH	26.05%	2e-08	OTHER_KO
TRINITY_DN49219_c0_g1	Phenylalanine--tRNA ligase, mitochondrial	SYFM_YEAST	62.75%	3e-42	OTHER_KO	OTHER_KO	OTHER_KO
TRINITY_DN44_c5_g1	Retinoblastoma-related protein 1	RBR1_WHEAT	32.2%	1e-23	OTHER_KO	OTHER_KO	OTHER_KO	OTHER_KO	OTHER_KO	OTHER_KO
TRINITY_DN11935_c0_g1	D-3-phosphoglycerate dehydrogenase	SERA_HAEIN	32.46%	5e-45	Metabolism|Energy metabolism|Methane metabolism [PATH:ko00680]|D-3-phosphoglycerate dehydrogenase / 2-oxoglutarate reductase [EC:1.1.1.95 1.1.1.399]	Metabolism|Amino acid metabolism|Glycine, serine and threonine metabolism [PATH:ko00260]|D-3-phosphoglycerate dehydrogenase / 2-oxoglutarate reductase [EC:1.1.1.95 1.1.1.399]	Metabolism|Amino acid metabolism|Cysteine and methionine metabolism [PATH:ko00270]|D-3-phosphoglycerate dehydrogenase / 2-oxoglutarate reductase [EC:1.1.1.95 1.1.1.399]	OTHER_KO
TRINITY_DN2361_c0_g2	Histone H4	H4_PYRSA	82.76%	6e-42	NO_KO_DATA
TRINITY_DN10599_c0_g1	Subtilisin-chymotrypsin inhibitor-2A	ICI2_HORVU	46.03%	3e-13	NO_KO_DATA
TRINITY_DN25614_c0_g2	Mannose-6-phosphate isomerase	MPI_RAT	44.68%	2e-32	Metabolism|Carbohydrate metabolism|Fructose and mannose metabolism [PATH:ko00051]|mannose-6-phosphate isomerase [EC:5.3.1.8]	Metabolism|Carbohydrate metabolism|Amino sugar and nucleotide sugar metabolism [PATH:ko00520]|mannose-6-phosphate isomerase [EC:5.3.1.8]
TRINITY_DN25614_c0_g1	Mannose-6-phosphate isomerase	MPI_NEUCR	54.39%	8e-33	Metabolism|Carbohydrate metabolism|Fructose and mannose metabolism [PATH:ko00051]|mannose-6-phosphate isomerase [EC:5.3.1.8]	Metabolism|Carbohydrate metabolism|Amino sugar and nucleotide sugar metabolism [PATH:ko00520]|mannose-6-phosphate isomerase [EC:5.3.1.8]
TRINITY_DN48244_c0_g1	Phosphatidylinositol-binding clathrin assembly protein	PICAL_RAT	100%	3e-75	OTHER_KO
TRINITY_DN20849_c0_g1	Elongation factor 2	EF2_PICGU	80.18%	0	OTHER_KO	OTHER_KO	OTHER_KO	OTHER_KO
TRINITY_DN1556_c2_g2	Poly(U)-specific endoribonuclease-C	ENDUC_DANRE	40.58%	3e-64	OTHER_KO
TRINITY_DN2188_c0_g1	Probable 1-acyl-sn-glycerol-3-phosphate acyltransferase 5	LPAT5_ARATH	24.93%	3e-25	Metabolism|Lipid metabolism|Glycerolipid metabolism [PATH:ko00561]|lysocardiolipin and lysophospholipid acyltransferase [EC:2.3.1.- 2.3.1.51]	Metabolism|Lipid metabolism|Glycerophospholipid metabolism [PATH:ko00564]|lysocardiolipin and lysophospholipid acyltransferase [EC:2.3.1.- 2.3.1.51]	OTHER_KO
TRINITY_DN2033_c0_g1	Sodium channel protein type 9 subunit alpha {ECO:0000250|UniProtKB:Q15858}	SCN9A_MOUSE	29.91%	2e-76	OTHER_KO	OTHER_KO
TRINITY_DN38795_c0_g1	Eukaryotic translation initiation factor 3 subunit B {ECO:0000255|HAMAP-Rule:MF_03001}	EIF3B_USTMA	52.69%	2e-24	OTHER_KO	OTHER_KO	OTHER_KO
TRINITY_DN1692_c0_g1	Subtilisin-chymotrypsin inhibitor-2A	ICI2_HORVU	46.03%	1e-10	NO_KO_DATA
TRINITY_DN4934_c0_g1	Protein SAV	SAV_SULAC	32.2%	2e-64	OTHER_KO	OTHER_KO	OTHER_KO	OTHER_KO	OTHER_KO
TRINITY_DN38170_c0_g1	ZZ-type zinc finger-containing protein 3	ZZZ3_HUMAN	100%	1e-38	NO_KO_DATA
TRINITY_DN34933_c0_g1	Eukaryotic translation initiation factor 4 gamma 1	IF4G1_HUMAN	98.75%	2e-48	OTHER_KO	OTHER_KO	OTHER_KO	OTHER_KO
TRINITY_DN4275_c0_g1	Kinesin-like protein KIN-14N {ECO:0000305}	KN14N_ARATH	37.76%	9e-105	OTHER_KO	OTHER_KO
TRINITY_DN50700_c0_g1	Gamma-aminobutyric acid type B receptor subunit 2 {ECO:0000305}	GABR2_CAEEL	30.1%	3e-22	OTHER_KO	OTHER_KO	OTHER_KO	OTHER_KO	OTHER_KO	OTHER_KO	OTHER_KO	OTHER_KO
TRINITY_DN21364_c0_g1	NADH-cytochrome b5 reductase 2	MCR1_SCLS1	29.25%	1e-16	Metabolism|Carbohydrate metabolism|Amino sugar and nucleotide sugar metabolism [PATH:ko00520]|cytochrome-b5 reductase [EC:1.6.2.2]
TRINITY_DN3487_c0_g1	Putative elongation of fatty acids protein DDB_G0272012	Y2012_DICDI	40.93%	6e-32	NO_KO_DATA
TRINITY_DN655_c0_g2	E3 ubiquitin-protein ligase arkadia-B	R111B_XENLA	58.49%	1e-13	OTHER_KO
TRINITY_DN34596_c0_g1	Calcium-transporting ATPase 3	ATC3_SCHPO	52%	5e-09	OTHER_KO
TRINITY_DN644_c1_g1	Protein AFG1	AFG1_YEAST	35.85%	2e-24	OTHER_KO
TRINITY_DN891_c0_g1	Mitochondrial substrate carrier family protein G	MCFG_DICDI	40.4%	1e-65	OTHER_KO	OTHER_KO
TRINITY_DN38545_c0_g1	WD repeat-containing protein 46	WDR46_HUMAN	99.11%	3e-77	OTHER_KO
TRINITY_DN40657_c0_g1	Endosomal/lysosomal potassium channel TMEM175 {ECO:0000305}	TM175_HUMAN	100%	4e-43	NO_KO_DATA
TRINITY_DN16568_c0_g1	Ubiquitin-activating enzyme E1-like	UBA2_SCHPO	68.57%	7e-11	OTHER_KO	OTHER_KO
TRINITY_DN2478_c2_g1	Coiled-coil domain-containing protein 153	CC153_DANRE	28.4%	2e-08	NO_KO_DATA
TRINITY_DN9380_c0_g1	Phospholipid scramblase 1	PLS1_RAT	24.36%	6e-09	NO_KO_DATA
TRINITY_DN12835_c0_g1	ATP-dependent DNA helicase PcrA	PCRA_LEUCI	44.78%	1e-10	NO_KO_DATA
TRINITY_DN4750_c0_g1	1-acylglycerol-3-phosphate O-acyltransferase	LPAAT_ARATH	52.94%	1e-07	OTHER_KO	OTHER_KO	OTHER_KO
TRINITY_DN18626_c0_g1	Probable WRKY transcription factor 19	WRK19_ARATH	46.05%	4e-09	NO_KO_DATA
TRINITY_DN5227_c0_g1	Probable protein phosphatase 2C 73	P2C73_ARATH	35.37%	1e-29	NO_KO_DATA
TRINITY_DN49589_c0_g1	Tryptophan synthase alpha chain {ECO:0000255|HAMAP-Rule:MF_00131}	TRPA_ACIET	73.53%	3e-29	Metabolism|Amino acid metabolism|Glycine, serine and threonine metabolism [PATH:ko00260]|tryptophan synthase alpha chain [EC:4.2.1.20]	Metabolism|Amino acid metabolism|Phenylalanine, tyrosine and tryptophan biosynthesis [PATH:ko00400]|tryptophan synthase alpha chain [EC:4.2.1.20]
TRINITY_DN20267_c1_g1	Nuclear pore complex-interacting protein family member B13 {ECO:0000312|HGNC:HGNC:41989}	NPB13_HUMAN	96.88%	0	NO_KO_DATA
TRINITY_DN998_c0_g2	WD repeat-containing protein 27	WDR27_HUMAN	23.64%	8e-21	NO_KO_DATA
TRINITY_DN37331_c0_g1	Heat shock protein 78, mitochondrial	HSP78_YEAST	52.38%	3e-19	NO_KO_DATA
TRINITY_DN49197_c0_g1	FYVE, RhoGEF and PH domain-containing protein 6	FGD6_HUMAN	100%	6e-42	OTHER_KO
TRINITY_DN2567_c0_g1	Metallophosphoesterase MPPED2	MPPD2_PONAB	34.17%	1e-37	NO_KO_DATA
TRINITY_DN43085_c0_g1	Ceramide synthase 6 {ECO:0000305}	CERS6_HUMAN	98.61%	3e-42	Metabolism|Lipid metabolism|Sphingolipid metabolism [PATH:ko00600]|sphingoid base N-palmitoyltransferase [EC:2.3.1.291]	OTHER_KO
TRINITY_DN41852_c0_g1	ERO1-like protein alpha	ERO1A_HUMAN	99.52%	4e-150	OTHER_KO	OTHER_KO
TRINITY_DN5863_c0_g1	Uncharacterized protein YcgL	YCGL_BACSU	27.18%	2e-11	OTHER_KO
TRINITY_DN50836_c0_g1	Casein kinase II subunit alpha-4, chloroplastic {ECO:0000305}	CSK2P_ARATH	90.35%	3e-69	OTHER_KO	OTHER_KO	OTHER_KO	OTHER_KO	OTHER_KO	OTHER_KO	OTHER_KO	OTHER_KO	OTHER_KO	OTHER_KO	OTHER_KO
TRINITY_DN6560_c0_g1	ADP-ribosylation factor 6	ARF6_SCHPO	38.34%	4e-35	OTHER_KO	OTHER_KO	OTHER_KO	OTHER_KO	OTHER_KO	OTHER_KO	OTHER_KO	OTHER_KO	OTHER_KO
TRINITY_DN38114_c0_g1	Putative POM121-like protein 1-like	P12LL_HUMAN	99.05%	4e-64	NO_KO_DATA
TRINITY_DN23663_c0_g1	Serine/threonine-protein kinase mTOR	MTOR_HUMAN	40.21%	3e-10	OTHER_KO	OTHER_KO	OTHER_KO	OTHER_KO	OTHER_KO	OTHER_KO	OTHER_KO	OTHER_KO	OTHER_KO	OTHER_KO	OTHER_KO	OTHER_KO	OTHER_KO	OTHER_KO	OTHER_KO	OTHER_KO	OTHER_KO	OTHER_KO	OTHER_KO	OTHER_KO	OTHER_KO	OTHER_KO	OTHER_KO	OTHER_KO	OTHER_KO	OTHER_KO	OTHER_KO	OTHER_KO	OTHER_KO	OTHER_KO	OTHER_KO	OTHER_KO	OTHER_KO	OTHER_KO	OTHER_KO	OTHER_KO	OTHER_KO	OTHER_KO	OTHER_KO	OTHER_KO	OTHER_KO	OTHER_KO	OTHER_KO	OTHER_KO	OTHER_KO
TRINITY_DN1270_c0_g1	Rac guanine nucleotide exchange factor JJ	GXCJJ_DICDI	27.86%	2e-08	NO_KO_DATA
TRINITY_DN51336_c0_g1	Putative FK506-binding protein 9-like protein	FKB9L_HUMAN	98.59%	1e-41	NO_KO_DATA
TRINITY_DN8276_c0_g1	ATP-dependent RNA helicase DED1	DED1_PHANO	61.21%	0	OTHER_KO	OTHER_KO	OTHER_KO	OTHER_KO	OTHER_KO	OTHER_KO
TRINITY_DN6460_c0_g1	3',5'-cyclic-nucleotide phosphodiesterase regA	PDE2_DICDI	37.43%	1e-33	Metabolism|Nucleotide metabolism|Purine metabolism [PATH:ko00230]|cAMP-specific phosphodiesterase 4 [EC:3.1.4.53]	OTHER_KO	OTHER_KO	OTHER_KO
TRINITY_DN51526_c0_g1	LINE-1 retrotransposable element ORF2 protein	LORF2_HUMAN	59.65%	4e-14	NO_KO_DATA
TRINITY_DN5332_c0_g1	NADH-cytochrome b5 reductase 2	MCR1_DEBHA	40.31%	7e-52	Metabolism|Carbohydrate metabolism|Amino sugar and nucleotide sugar metabolism [PATH:ko00520]|cytochrome-b5 reductase [EC:1.6.2.2]
TRINITY_DN4790_c0_g1	tRNA-specific adenosine deaminase 1	ADAT1_XENTR	26.82%	5e-32	OTHER_KO
TRINITY_DN20902_c3_g1	Zinc finger protein ENSP00000375192	YS049_HUMAN	62.34%	1e-24	NO_KO_DATA
TRINITY_DN49318_c0_g1	Transcription factor TFIIIB component B'' homolog	BDP1_HUMAN	98.73%	1e-44	OTHER_KO
TRINITY_DN1489_c2_g1	Citron Rho-interacting kinase	CTRO_HUMAN	34.45%	1e-30	OTHER_KO
TRINITY_DN509_c3_g1	Acyltransferase-like protein At3g26840, chloroplastic	Y3684_ARATH	26.89%	1e-13	NO_KO_DATA
TRINITY_DN37601_c0_g1	Ribosomal L1 domain-containing protein 1	RL1D1_PONAB	100%	7e-70	NO_KO_DATA
TRINITY_DN145_c14_g1	Guanine nucleotide-binding protein G(o) subunit alpha	GNAO_LOCMI	40.88%	6e-81	NO_KO_DATA
TRINITY_DN51472_c0_g1	High affinity sulfate transporter 2	SUT2_STYHA	26%	2e-07	NO_KO_DATA
TRINITY_DN36455_c0_g1	Meiotic recombination protein DMC1/LIM15 homolog	DMC1_MOUSE	57.75%	8e-22	OTHER_KO	OTHER_KO
TRINITY_DN5119_c0_g4	Feruloyl CoA ortho-hydroxylase F6H1-2 {ECO:0000303|PubMed:22169019}	F6H12_IPOBA	29.09%	1e-26	NO_KO_DATA
TRINITY_DN326_c4_g1	Probable WRKY transcription factor 19	WRK19_ARATH	51.66%	1e-34	NO_KO_DATA
TRINITY_DN29884_c0_g1	Nuclear distribution protein nudE homolog 1	NDE1_HUMAN	98.85%	6e-52	OTHER_KO
TRINITY_DN10070_c1_g4	Secreted RxLR effector protein 78 {ECO:0000303|PubMed:29706971}	RLR78_PLAVT	38.89%	2e-11	NO_KO_DATA
TRINITY_DN12894_c0_g1	Mitochondrial import inner membrane translocase subunit tim13	TIM13_NEUCR	43.48%	1e-13	OTHER_KO	OTHER_KO
TRINITY_DN44539_c0_g1	Complement factor B	CFAB_GORGO	97.37%	6e-34	OTHER_KO	OTHER_KO	OTHER_KO
TRINITY_DN51632_c0_g1	Secreted RxLR effector protein 78 {ECO:0000303|PubMed:29706971}	RLR78_PLAVT	40.58%	6e-08	NO_KO_DATA
TRINITY_DN425_c1_g1	Ceramide synthase 2 {ECO:0000303|PubMed:17977534}	CERS2_HUMAN	31.96%	4e-39	Metabolism|Lipid metabolism|Sphingolipid metabolism [PATH:ko00600]|ceramide synthetase [EC:2.3.1.24]	OTHER_KO
TRINITY_DN2028_c0_g1	Probable serine/threonine-protein kinase drkD	DRKD_DICDI	32.28%	7e-31	OTHER_KO	OTHER_KO
TRINITY_DN2820_c1_g1	Glutamate receptor 3.5	GLR35_ARATH	24.5%	7e-23	OTHER_KO
TRINITY_DN642_c4_g1	tRNA pseudouridine synthase A	TRUA_HUMAN	32.29%	1e-26	OTHER_KO
TRINITY_DN7534_c0_g1	Probable histone-arginine methyltransferase 1.3	ANM13_ARATH	53.82%	6e-112	OTHER_KO	OTHER_KO
TRINITY_DN43440_c0_g1	Heat shock protein 70 homolog lhs1	LHS1_SCHPO	55.56%	1e-06	OTHER_KO	OTHER_KO
TRINITY_DN29491_c0_g1	5-aminolevulinate synthase, mitochondrial	HEM1_YARLI	75.51%	3e-44	Metabolism|Amino acid metabolism|Glycine, serine and threonine metabolism [PATH:ko00260]|5-aminolevulinate synthase [EC:2.3.1.37]	Metabolism|Metabolism of cofactors and vitamins|Porphyrin and chlorophyll metabolism [PATH:ko00860]|5-aminolevulinate synthase [EC:2.3.1.37]	OTHER_KO
TRINITY_DN787_c2_g1	GPI ethanolamine phosphate transferase 2	PIGG_HUMAN	40.19%	1e-64	Metabolism|Glycan biosynthesis and metabolism|Glycosylphosphatidylinositol (GPI)-anchor biosynthesis [PATH:ko00563]|ethanolamine phosphate transferase 2 subunit G [EC:2.7.-.-]
TRINITY_DN2391_c0_g3	Centrosomal protein of 83 kDa	CEP83_MOUSE	26.44%	1e-08	OTHER_KO
TRINITY_DN1008_c6_g1	cGMP-dependent 3',5'-cyclic phosphodiesterase	PDE2A_BOVIN	23.62%	2e-37	Metabolism|Nucleotide metabolism|Purine metabolism [PATH:ko00230]|cGMP-dependent 3',5'-cyclic phosphodiesterase [EC:3.1.4.17]	OTHER_KO	OTHER_KO	OTHER_KO	OTHER_KO
TRINITY_DN1873_c0_g1	Protein YIF1B-B	YF1BB_XENLA	32.03%	2e-32	OTHER_KO
TRINITY_DN165_c6_g1	Cytochrome b5	CYB5_TOBAC	45.21%	1e-13	OTHER_KO
TRINITY_DN36369_c0_g1	Jupiter microtubule associated homolog 1 {ECO:0000312|HGNC:HGNC:14569}	JUPI1_HUMAN	100%	6e-23	NO_KO_DATA
TRINITY_DN1227_c0_g1	Nocturnin {ECO:0000303|PubMed:19581445, ECO:0000312|FlyBase:FBgn0261808}	NOCT_DROME	30.53%	1e-12	OTHER_KO
TRINITY_DN2114_c0_g1	Probable phospholipid-transporting ATPase DRS2	ATC3_YEAST	33.33%	1e-53	OTHER_KO
TRINITY_DN46781_c0_g1	tRNA-dihydrouridine(20) synthase [NAD(P)+]	DUS2_SCHPO	58.11%	1e-18	OTHER_KO
TRINITY_DN3083_c1_g1	POC1 centriolar protein homolog	POC1_TETTS	25.96%	4e-16	OTHER_KO
TRINITY_DN5874_c0_g2	F-box DNA helicase protein 1	FBH1_SCHPO	26.26%	2e-27	OTHER_KO
TRINITY_DN45853_c0_g1	LINE-1 retrotransposable element ORF2 protein	LORF2_HUMAN	58.33%	3e-10	NO_KO_DATA
TRINITY_DN420_c0_g3	Cathepsin Z	CATZ_BOVIN	43.72%	4e-60	OTHER_KO	OTHER_KO	OTHER_KO
TRINITY_DN110_c0_g1	Uncharacterized oxidoreductase C663.09c	YCP9_SCHPO	25.52%	8e-13	Metabolism|Metabolism of cofactors and vitamins|Retinol metabolism [PATH:ko00830]|retinol dehydrogenase 11 [EC:1.1.1.300]
TRINITY_DN39_c0_g1	Protein transport protein SEC16A homolog {ECO:0000305}	MAG5_ARATH	31.4%	3e-29	OTHER_KO
TRINITY_DN1716_c0_g2	Probable WRKY transcription factor 19	WRK19_ARATH	36.46%	8e-17	OTHER_KO	OTHER_KO
TRINITY_DN15646_c0_g1	Cytochrome c oxidase assembly protein COX11, mitochondrial	COX11_ARATH	59.65%	2e-16	Metabolism|Energy metabolism|Oxidative phosphorylation [PATH:ko00190]|cytochrome c oxidase assembly protein subunit 11	OTHER_KO	OTHER_KO
TRINITY_DN3874_c0_g1	Probable G-protein coupled receptor CG31760	Y1760_DROME	26.11%	7e-06	NO_KO_DATA
TRINITY_DN16501_c0_g1	Histone lysine acetyltransferase CREBBP	CBP_RAT	43.33%	2e-08	NO_KO_DATA
TRINITY_DN10836_c1_g1	Nuclear pore complex-interacting protein family member B15	NPB15_HUMAN	96.36%	2e-61	NO_KO_DATA
TRINITY_DN43851_c0_g1	Sterol 24-C-methyltransferase {ECO:0000305}	ERG6_ASPFU	42.86%	3e-10	Metabolism|Lipid metabolism|Steroid biosynthesis [PATH:ko00100]|sterol 24-C-methyltransferase [EC:2.1.1.41]
TRINITY_DN70_c5_g1	Arf-GAP with coiled-coil, ANK repeat and PH domain-containing protein 3	ACAP3_HUMAN	29.49%	8e-54	OTHER_KO	OTHER_KO	OTHER_KO
TRINITY_DN1883_c0_g2	Transforming protein Myb	MYB_AVIMB	57.03%	6e-38	NO_KO_DATA
TRINITY_DN15905_c1_g1	LINE-1 retrotransposable element ORF2 protein	LORF2_HUMAN	62.96%	2e-15	NO_KO_DATA
TRINITY_DN45516_c0_g1	Putative glycogen synthase kinase-3 homolog	GSK3H_DROME	92%	4e-08	OTHER_KO	OTHER_KO	OTHER_KO	OTHER_KO	OTHER_KO	OTHER_KO	OTHER_KO	OTHER_KO	OTHER_KO	OTHER_KO	OTHER_KO	OTHER_KO	OTHER_KO	OTHER_KO	OTHER_KO	OTHER_KO	OTHER_KO	OTHER_KO	OTHER_KO	OTHER_KO	OTHER_KO	OTHER_KO	OTHER_KO	OTHER_KO	OTHER_KO	OTHER_KO	OTHER_KO	OTHER_KO	OTHER_KO	OTHER_KO	OTHER_KO	OTHER_KO	OTHER_KO	OTHER_KO	OTHER_KO	OTHER_KO	OTHER_KO	OTHER_KO	OTHER_KO	OTHER_KO	OTHER_KO	OTHER_KO	OTHER_KO	OTHER_KO	OTHER_KO
TRINITY_DN27981_c0_g1	Vacuolar protein sorting-associated protein 13A	VP13A_HUMAN	100%	1e-50	OTHER_KO
TRINITY_DN2185_c4_g1	Probable voltage-gated potassium channel subunit beta	KCAB_ORYSJ	48.84%	2e-104	NO_KO_DATA
TRINITY_DN2465_c2_g1	3-hydroxy-3-methylglutaryl-coenzyme A reductase 2	HMDH2_DICDI	50.66%	6e-150	Metabolism|Metabolism of terpenoids and polyketides|Terpenoid backbone biosynthesis [PATH:ko00900]|hydroxymethylglutaryl-CoA reductase (NADPH) [EC:1.1.1.34]	OTHER_KO	OTHER_KO
TRINITY_DN454_c4_g1	Bifunctional arginine demethylase and lysyl-hydroxylase psr-1	JMJD6_CAEBR	25.77%	7e-12	OTHER_KO
TRINITY_DN51481_c0_g1	Serine hydroxymethyltransferase 1	GLYC1_DICDI	96%	7e-09	Metabolism|Carbohydrate metabolism|Glyoxylate and dicarboxylate metabolism [PATH:ko00630]|glycine hydroxymethyltransferase [EC:2.1.2.1]	Metabolism|Energy metabolism|Methane metabolism [PATH:ko00680]|glycine hydroxymethyltransferase [EC:2.1.2.1]	Metabolism|Amino acid metabolism|Glycine, serine and threonine metabolism [PATH:ko00260]|glycine hydroxymethyltransferase [EC:2.1.2.1]	Metabolism|Metabolism of other amino acids|Cyanoamino acid metabolism [PATH:ko00460]|glycine hydroxymethyltransferase [EC:2.1.2.1]	Metabolism|Metabolism of cofactors and vitamins|One carbon pool by folate [PATH:ko00670]|glycine hydroxymethyltransferase [EC:2.1.2.1]	OTHER_KO
TRINITY_DN11537_c0_g1	Probable inactive leucine-rich repeat receptor kinase XIAO {ECO:0000305}	XIAO_ORYSJ	31.08%	2e-28	NO_KO_DATA
TRINITY_DN4678_c0_g1	Acyl-CoA-binding protein	ACBP_CHAVI	27.96%	4e-07	NO_KO_DATA
TRINITY_DN21599_c0_g1	Glucan endo-1,3-beta-glucosidase A1	E13B_BACCI	33.88%	4e-21	NO_KO_DATA
TRINITY_DN924_c1_g1	Probable manganese-transporting ATPase PDR2	PDR2_ARATH	32.05%	4e-88	OTHER_KO
TRINITY_DN687_c6_g1	Calcium/calmodulin-dependent 3',5'-cyclic nucleotide phosphodiesterase 1B	PDE1B_BOVIN	35.59%	4e-40	Metabolism|Nucleotide metabolism|Purine metabolism [PATH:ko00230]|calcium/calmodulin-dependent 3',5'-cyclic nucleotide phosphodiesterase [EC:3.1.4.17]	OTHER_KO	OTHER_KO	OTHER_KO	OTHER_KO	OTHER_KO
TRINITY_DN42724_c0_g1	Translocon-associated protein subunit gamma	SSRG_HUMAN	98.97%	2e-62	OTHER_KO
TRINITY_DN29739_c0_g1	Heme-binding protein 1	HEBP1_HUMAN	97.83%	6e-60	NO_KO_DATA
TRINITY_DN36324_c0_g1	Transcriptional regulator ATRX	ATRX_HUMAN	100%	4e-34	OTHER_KO	OTHER_KO
TRINITY_DN5309_c0_g1	Cilia- and flagella-associated protein 45 {ECO:0000305}	CFA45_CHLRE	31.98%	2e-39	NO_KO_DATA
TRINITY_DN4991_c0_g1	Ankyrin-2	ANK2_HUMAN	29.9%	5e-14	OTHER_KO	OTHER_KO	OTHER_KO
TRINITY_DN3896_c0_g2	NADH-cytochrome b5 reductase-like protein	NB5R2_ARATH	46.53%	9e-87	Metabolism|Carbohydrate metabolism|Amino sugar and nucleotide sugar metabolism [PATH:ko00520]|cytochrome-b5 reductase [EC:1.6.2.2]
TRINITY_DN42279_c0_g1	UvrABC system protein A {ECO:0000255|HAMAP-Rule:MF_00205}	UVRA_XANAC	82.86%	2e-12	OTHER_KO	OTHER_KO
TRINITY_DN47721_c0_g1	ER lumen protein-retaining receptor 2	ERD22_HUMAN	96.52%	4e-75	OTHER_KO	OTHER_KO
TRINITY_DN35967_c0_g1	ATM interactor	ATMIN_HUMAN	100%	1e-40	NO_KO_DATA
TRINITY_DN3128_c0_g2	Lysophospholipase L2	PLDB_ECOLI	27.36%	4e-16	Metabolism|Lipid metabolism|Glycerophospholipid metabolism [PATH:ko00564]|lysophospholipase [EC:3.1.1.5]
TRINITY_DN40640_c0_g1	Uncharacterized ABC transporter ATP-binding protein TM_0352	Y352_THEMA	55.71%	5e-17	OTHER_KO
TRINITY_DN44056_c0_g1	MAPK/MAK/MRK overlapping kinase	MOK_HUMAN	60%	2e-131	OTHER_KO
TRINITY_DN601_c1_g1	Guanine nucleotide-binding protein G(o) subunit alpha	GNAO_MIZYE	28.66%	3e-27	NO_KO_DATA
TRINITY_DN468_c2_g1	[Skp1-protein]-hydroxyproline N-acetylglucosaminyltransferase	GNT1_DICDI	27.76%	2e-26	OTHER_KO
TRINITY_DN38686_c0_g1	39S ribosomal protein L20, mitochondrial	RM20_HUMAN	100%	8e-49	OTHER_KO	OTHER_KO
TRINITY_DN11419_c0_g2	Aladin	AAAS_HUMAN	28.29%	2e-23	OTHER_KO	OTHER_KO
TRINITY_DN35848_c0_g1	Cytosine deaminase	FCA1_CANAX	53.42%	2e-44	NO_KO_DATA
TRINITY_DN4009_c1_g1	PH domain-containing protein DDB_G0274775	Y4775_DICDI	30.43%	9e-06	NO_KO_DATA
TRINITY_DN34537_c0_g1	Probable succinyl-CoA:3-ketoacid coenzyme A transferase subunit A	SCOA_BACSU	80.77%	6e-07	Metabolism|Carbohydrate metabolism|Butanoate metabolism [PATH:ko00650]|3-oxoacid CoA-transferase subunit A [EC:2.8.3.5]	Metabolism|Lipid metabolism|Synthesis and degradation of ketone bodies [PATH:ko00072]|3-oxoacid CoA-transferase subunit A [EC:2.8.3.5]	Metabolism|Amino acid metabolism|Valine, leucine and isoleucine degradation [PATH:ko00280]|3-oxoacid CoA-transferase subunit A [EC:2.8.3.5]
TRINITY_DN15928_c0_g1	Receptor-like protein kinase	RPK1_IPONI	44.44%	2e-07	NO_KO_DATA
TRINITY_DN6502_c1_g1	Nudix hydrolase 3	NDX3_CAEEL	32.78%	2e-16	OTHER_KO
TRINITY_DN53685_c0_g1	F-box only protein 9	FBX9_HUMAN	100%	2e-41	OTHER_KO
TRINITY_DN328_c1_g1	CDP-diacylglycerol--serine O-phosphatidyltransferase 2	PSS2_ORYSJ	34.11%	2e-79	Metabolism|Lipid metabolism|Glycerophospholipid metabolism [PATH:ko00564]|phosphatidylserine synthase 2 [EC:2.7.8.29]
TRINITY_DN53568_c0_g1	Cation efflux system protein CusF	CUSF_ECOLI	100%	9e-50	OTHER_KO
TRINITY_DN53539_c0_g1	Major facilitator superfamily transporter mfsA {ECO:0000303|PubMed:16622700}	MFSA_ASPFU	55.36%	2e-11	NO_KO_DATA
TRINITY_DN44161_c0_g1	AP2-associated protein kinase 1	AAK1_RAT	89.74%	2e-16	NO_KO_DATA
TRINITY_DN13634_c0_g1	60S ribosomal protein L13a	RL13A_CYAPA	54.14%	4e-49	NO_KO_DATA
TRINITY_DN3965_c1_g1	Phosphatidic acid phosphohydrolase 1	PAH1_YEAST	34.32%	2e-51	Metabolism|Lipid metabolism|Glycerolipid metabolism [PATH:ko00561]|phosphatidate phosphatase LPIN [EC:3.1.3.4]	Metabolism|Lipid metabolism|Glycerophospholipid metabolism [PATH:ko00564]|phosphatidate phosphatase LPIN [EC:3.1.3.4]	OTHER_KO
TRINITY_DN213_c9_g1	Putative ankyrin repeat protein R863	YR863_MIMIV	27.5%	3e-18	NO_KO_DATA
TRINITY_DN14405_c0_g1	Probable serine/threonine-protein kinase fhkD	FHKD_DICDI	31.4%	1e-23	NO_KO_DATA
TRINITY_DN48290_c0_g1	Microtubule-actin cross-linking factor 1, isoforms 1/2/3/5	MACF1_HUMAN	100%	3e-59	OTHER_KO
TRINITY_DN41103_c0_g1	Endogenous retrovirus group 3 member 1 Env polyprotein	ENR1_HUMAN	98.59%	4e-44	NO_KO_DATA
TRINITY_DN1439_c0_g1	Canalicular multispecific organic anion transporter 2	MRP3_HUMAN	25.05%	2e-75	OTHER_KO	OTHER_KO	OTHER_KO	OTHER_KO
TRINITY_DN4415_c0_g1	DEAD-box ATP-dependent RNA helicase 35	RH35_ARATH	63.25%	0	OTHER_KO
TRINITY_DN150_c0_g2	Cell division cycle protein 123 homolog	CD123_NEMVE	35%	4e-48	NO_KO_DATA
TRINITY_DN150_c0_g1	Exopolysaccharide phosphotransferase SCO6023	Y6023_STRCO	37.74%	2e-22	NO_KO_DATA
TRINITY_DN48685_c0_g1	Transposase for insertion sequence element IS1086	TRA8_CUPMC	45.24%	1e-15	NO_KO_DATA
TRINITY_DN6523_c0_g1	Enoyl-CoA delta isomerase 1, mitochondrial	ECI1_MOUSE	40.64%	1e-60	Metabolism|Lipid metabolism|Fatty acid degradation [PATH:ko00071]|Delta3-Delta2-enoyl-CoA isomerase [EC:5.3.3.8]
TRINITY_DN26804_c0_g1	Peptidyl-prolyl cis-trans isomerase D	PPID_RHIO9	47.44%	8e-37	NO_KO_DATA
TRINITY_DN818_c1_g1	Copper-exporting P-type ATPase	COPA_YERPE	29.41%	1e-15	OTHER_KO	OTHER_KO
TRINITY_DN6890_c0_g1	Intraflagellar transport protein 57 homolog	IFT57_MOUSE	34.04%	1e-64	OTHER_KO	OTHER_KO
TRINITY_DN1815_c0_g1	Nardilysin-like {ECO:0000305}	NRDC_ARATH	33.83%	3e-82	OTHER_KO
TRINITY_DN3460_c1_g1	SUMO-conjugating enzyme ubc9	UBC9_SCHPO	61.29%	2e-71	OTHER_KO	OTHER_KO	OTHER_KO	OTHER_KO	OTHER_KO
TRINITY_DN5552_c0_g1	tRNA-dihydrouridine(20) synthase [NAD(P)+]-like	DUS2L_HUMAN	42.14%	2e-67	OTHER_KO
TRINITY_DN17887_c0_g1	Glyceraldehyde-3-phosphate dehydrogenase 1	G3P1_SCHPO	69.77%	5e-14	Metabolism|Carbohydrate metabolism|Glycolysis / Gluconeogenesis [PATH:ko00010]|glyceraldehyde 3-phosphate dehydrogenase [EC:1.2.1.12]	Metabolism|Energy metabolism|Carbon fixation in photosynthetic organisms [PATH:ko00710]|glyceraldehyde 3-phosphate dehydrogenase [EC:1.2.1.12]	OTHER_KO	OTHER_KO	OTHER_KO	OTHER_KO	OTHER_KO
TRINITY_DN74_c6_g1	Probable ADP-ribosylation factor GTPase-activating protein AGD9	AGD9_ARATH	37.16%	7e-43	OTHER_KO	OTHER_KO
TRINITY_DN49002_c0_g1	Glycine--tRNA ligase	GARS_HUMAN	100%	2e-82	OTHER_KO	OTHER_KO	OTHER_KO	OTHER_KO
TRINITY_DN37224_c0_g1	Calcium-binding protein 39	CAB39_MOUSE	100%	3e-38	OTHER_KO	OTHER_KO
TRINITY_DN1146_c7_g1	Alpha-mannosidase I MNS4	MNS4_ARATH	46.61%	2e-120	OTHER_KO	OTHER_KO
TRINITY_DN2706_c1_g1	Importin subunit alpha	IMA1_YEAST	36.56%	4e-108	OTHER_KO	OTHER_KO
TRINITY_DN687_c5_g1	Methyl-CpG-binding domain protein 4	MBD4_MOUSE	27.52%	3e-14	OTHER_KO	OTHER_KO	OTHER_KO
TRINITY_DN2272_c0_g1	LINE-1 reverse transcriptase homolog	LIN1_NYCCO	25.78%	6e-14	NO_KO_DATA
TRINITY_DN40216_c0_g1	Gamma-aminobutyric acid receptor subunit beta-3	GBRB3_HUMAN	100%	2e-45	OTHER_KO	OTHER_KO	OTHER_KO	OTHER_KO	OTHER_KO	OTHER_KO	OTHER_KO
TRINITY_DN3404_c0_g1	WD repeat-containing protein 63	WDR63_MACFA	25.1%	6e-61	NO_KO_DATA
TRINITY_DN11151_c0_g1	Calcineurin subunit B	CANB_ASHGO	42.28%	3e-23	OTHER_KO	OTHER_KO	OTHER_KO	OTHER_KO	OTHER_KO	OTHER_KO	OTHER_KO	OTHER_KO	OTHER_KO	OTHER_KO	OTHER_KO	OTHER_KO	OTHER_KO	OTHER_KO	OTHER_KO	OTHER_KO	OTHER_KO	OTHER_KO	OTHER_KO	OTHER_KO	OTHER_KO	OTHER_KO	OTHER_KO	OTHER_KO	OTHER_KO	OTHER_KO	OTHER_KO	OTHER_KO	OTHER_KO	OTHER_KO
TRINITY_DN2192_c0_g1	L-propargylglycine--L-glutamate ligase {ECO:0000305|PubMed:30867596}	BESA_STREN	26.16%	7e-32	Metabolism|Biosynthesis of other secondary metabolites|Biosynthesis of various secondary metabolites - part 3 [PATH:ko00997]|L-propargylglycine--L-glutamate ligase [EC:6.3.2.-]
TRINITY_DN1743_c0_g1	Uncharacterized WD repeat-containing protein alr3466	YY46_NOSS1	37.25%	7e-105	NO_KO_DATA
TRINITY_DN1013_c2_g1	Rho-related GTP-binding protein RhoQ	RHOQ_RAT	32.18%	3e-23	OTHER_KO	OTHER_KO	OTHER_KO
TRINITY_DN4951_c0_g1	Collagen alpha-6(VI) chain	CO6A6_MOUSE	24.56%	9e-06	OTHER_KO	OTHER_KO	OTHER_KO	OTHER_KO	OTHER_KO	OTHER_KO	OTHER_KO
TRINITY_DN26498_c0_g1	Universal stress protein A family protein C25B2.10	YGBA_SCHPO	42.22%	6e-14	NO_KO_DATA
TRINITY_DN493_c18_g1	Cullin-1 {ECO:0000305}	CUL1_ORYSJ	38.26%	6e-18	OTHER_KO	OTHER_KO	OTHER_KO	OTHER_KO	OTHER_KO	OTHER_KO	OTHER_KO	OTHER_KO	OTHER_KO	OTHER_KO	OTHER_KO	OTHER_KO	OTHER_KO	OTHER_KO
TRINITY_DN784_c4_g1	Putative beta-lactamase HcpC	HCPC_HELPY	31.53%	6e-11	OTHER_KO
TRINITY_DN1300_c2_g1	Putative lipoate-protein ligase A	LPLA_SCHPO	29.7%	1e-09	Metabolism|Metabolism of cofactors and vitamins|Lipoic acid metabolism [PATH:ko00785]|lipoate---protein ligase [EC:6.3.1.20]
TRINITY_DN1727_c0_g1	Diaminopimelate decarboxylase {ECO:0000255|HAMAP-Rule:MF_02120, ECO:0000303|PubMed:18508763}	DCDA_HELPX	26.7%	3e-27	Metabolism|Amino acid metabolism|Lysine biosynthesis [PATH:ko00300]|diaminopimelate decarboxylase [EC:4.1.1.20]
TRINITY_DN21764_c5_g1	Putative uncharacterized protein encoded by LINC00596	CN165_HUMAN	67.44%	2e-11	NO_KO_DATA
TRINITY_DN221_c12_g1	MICAL-like protein 2	MILK2_MOUSE	32.43%	2e-06	OTHER_KO	OTHER_KO
TRINITY_DN1305_c0_g1	KICSTOR complex protein SZT2 {ECO:0000305}	SZT2_HUMAN	22.78%	9e-07	OTHER_KO
TRINITY_DN261_c0_g4	Lactoylglutathione lyase	LGUL_MACFA	50%	3e-08	Metabolism|Carbohydrate metabolism|Pyruvate metabolism [PATH:ko00620]|lactoylglutathione lyase [EC:4.4.1.5]
TRINITY_DN36131_c0_g1	UDP-glucose 4-epimerase {ECO:0000303|PubMed:4252223}	GALE_DICDI	63.11%	4e-33	Metabolism|Carbohydrate metabolism|Galactose metabolism [PATH:ko00052]|UDP-glucose 4-epimerase [EC:5.1.3.2]	Metabolism|Carbohydrate metabolism|Amino sugar and nucleotide sugar metabolism [PATH:ko00520]|UDP-glucose 4-epimerase [EC:5.1.3.2]
TRINITY_DN2702_c0_g1	Putative ankyrin repeat protein R848	YR848_MIMIV	25.59%	3e-09	NO_KO_DATA
TRINITY_DN261_c0_g1	Lactoylglutathione lyase	LGUL_YEAST	37.32%	3e-59	Metabolism|Carbohydrate metabolism|Pyruvate metabolism [PATH:ko00620]|lactoylglutathione lyase [EC:4.4.1.5]
TRINITY_DN261_c0_g2	Calcium/calmodulin-dependent protein kinase kinase 2	KKCC2_MOUSE	38.49%	5e-63	OTHER_KO	OTHER_KO	OTHER_KO	OTHER_KO	OTHER_KO	OTHER_KO	OTHER_KO
TRINITY_DN874_c4_g4	CSC1-like protein ERD4	CSC1L_BRAJU	23.8%	3e-25	NO_KO_DATA
TRINITY_DN874_c4_g5	CSC1-like protein ERD4	CSC1L_BRAJU	23.8%	3e-25	NO_KO_DATA
TRINITY_DN208_c4_g1	WD repeat-containing protein 47	WDR47_HUMAN	29.33%	2e-27	NO_KO_DATA
TRINITY_DN34914_c0_g1	Vacuolar protein sorting-associated protein 13B	VP13B_HUMAN	98.67%	1e-43	OTHER_KO
TRINITY_DN874_c4_g2	Hemolysin-3	HLY3_BACCE	34.86%	1e-25	NO_KO_DATA
TRINITY_DN45910_c0_g1	Ribonucleoside-diphosphate reductase subunit alpha	RIR1_CHLMU	78.38%	2e-34	Metabolism|Nucleotide metabolism|Purine metabolism [PATH:ko00230]|ribonucleoside-diphosphate reductase alpha chain [EC:1.17.4.1]	Metabolism|Nucleotide metabolism|Pyrimidine metabolism [PATH:ko00240]|ribonucleoside-diphosphate reductase alpha chain [EC:1.17.4.1]	OTHER_KO
TRINITY_DN4908_c1_g1	Receptor expression-enhancing protein 6	REEP6_DANRE	37.91%	6e-19	OTHER_KO
TRINITY_DN42869_c0_g1	Conserved oligomeric Golgi complex subunit 5	COG5_HUMAN	98.75%	2e-49	OTHER_KO
TRINITY_DN40396_c0_g1	Eukaryotic translation initiation factor 3 subunit C {ECO:0000255|HAMAP-Rule:MF_03002}	EIF3C_MAGO7	65.33%	2e-29	OTHER_KO	OTHER_KO
TRINITY_DN46461_c0_g1	Collagen alpha-2(V) chain	CO5A2_MOUSE	100%	1e-20	OTHER_KO	OTHER_KO
TRINITY_DN31713_c0_g1	Zinc finger protein 407	ZN407_HUMAN	100%	1e-58	NO_KO_DATA
TRINITY_DN40475_c0_g1	Arginine permease CAN1	CAN1_YEAST	55.26%	5e-20	OTHER_KO
TRINITY_DN80_c3_g1	Ribose-5-phosphate isomerase	RPIA_MOUSE	58.2%	8e-95	Metabolism|Carbohydrate metabolism|Pentose phosphate pathway [PATH:ko00030]|ribose 5-phosphate isomerase A [EC:5.3.1.6]	Metabolism|Energy metabolism|Carbon fixation in photosynthetic organisms [PATH:ko00710]|ribose 5-phosphate isomerase A [EC:5.3.1.6]
TRINITY_DN1223_c0_g1	DIS3-like exonuclease 2 {ECO:0000255|HAMAP-Rule:MF_03045}	DI3L2_MOUSE	34.49%	4e-144	OTHER_KO
TRINITY_DN44572_c0_g1	Serine/arginine-rich splicing factor 11	SRS11_HUMAN	98.78%	7e-89	OTHER_KO
TRINITY_DN7750_c0_g1	Gamma carbonic anhydrase 3, mitochondrial	GCA3_ARATH	33.68%	1e-20	OTHER_KO
TRINITY_DN13583_c0_g1	Transmembrane emp24 domain-containing protein A	TMEDA_DICDI	37.43%	2e-41	OTHER_KO	OTHER_KO
TRINITY_DN590_c1_g1	Nuclear poly(A) polymerase 1 {ECO:0000303|PubMed:18479511}	PAPS1_ARATH	36.13%	1e-98	OTHER_KO	OTHER_KO
TRINITY_DN32699_c0_g1	Replication-associated protein A	REPA_BPPHS	88.6%	5e-66	NO_KO_DATA
TRINITY_DN722_c1_g1	Adaptin ear-binding coat-associated protein 1	NECP1_BOVIN	39.81%	2e-34	OTHER_KO
TRINITY_DN531_c1_g1	Branched-chain-amino-acid aminotransferase	BCAT_DICDI	49.6%	1e-127	Metabolism|Amino acid metabolism|Cysteine and methionine metabolism [PATH:ko00270]|branched-chain amino acid aminotransferase [EC:2.6.1.42]	Metabolism|Amino acid metabolism|Valine, leucine and isoleucine degradation [PATH:ko00280]|branched-chain amino acid aminotransferase [EC:2.6.1.42]	Metabolism|Amino acid metabolism|Valine, leucine and isoleucine biosynthesis [PATH:ko00290]|branched-chain amino acid aminotransferase [EC:2.6.1.42]	Metabolism|Metabolism of cofactors and vitamins|Pantothenate and CoA biosynthesis [PATH:ko00770]|branched-chain amino acid aminotransferase [EC:2.6.1.42]	Metabolism|Biosynthesis of other secondary metabolites|Glucosinolate biosynthesis [PATH:ko00966]|branched-chain amino acid aminotransferase [EC:2.6.1.42]	OTHER_KO
TRINITY_DN722_c1_g2	Probable WRKY transcription factor 19	WRK19_ARATH	31.6%	3e-25	NO_KO_DATA
TRINITY_DN39503_c0_g1	Long-chain-fatty-acid--CoA ligase 1	LCF1_SCHPO	62.34%	8e-28	Metabolism|Lipid metabolism|Fatty acid biosynthesis [PATH:ko00061]|long-chain acyl-CoA synthetase [EC:6.2.1.3]	Metabolism|Lipid metabolism|Fatty acid degradation [PATH:ko00071]|long-chain acyl-CoA synthetase [EC:6.2.1.3]	OTHER_KO	OTHER_KO	OTHER_KO	OTHER_KO	OTHER_KO	OTHER_KO	OTHER_KO	OTHER_KO
TRINITY_DN36400_c0_g1	Aerobic respiration control sensor protein ArcB homolog	ARCB_HAEIN	35.23%	1e-05	NO_KO_DATA
TRINITY_DN26957_c1_g3	Serine/threonine-protein kinase Nek4	NEK4_HUMAN	72.73%	2e-11	OTHER_KO	OTHER_KO	OTHER_KO
TRINITY_DN1901_c1_g1	Nuclear valosin-containing protein-like {ECO:0000305}	NVL_HUMAN	52.71%	0	OTHER_KO	OTHER_KO
TRINITY_DN25931_c0_g2	Sodium-dependent phosphate transport protein 2A	NPT2A_RABIT	64.52%	4e-33	OTHER_KO	OTHER_KO	OTHER_KO	OTHER_KO
TRINITY_DN25931_c0_g1	Sodium-dependent phosphate transport protein 2B	NPT2B_HUMAN	38.1%	1e-05	OTHER_KO	OTHER_KO	OTHER_KO	OTHER_KO
TRINITY_DN24124_c0_g1	Golgin subfamily A member 6-like protein 2	GG6L2_HUMAN	69.01%	4e-20	NO_KO_DATA
TRINITY_DN490_c0_g1	F-box-like/WD repeat-containing protein TBL1XR1-A	TB1RA_XENLA	42.65%	3e-16	OTHER_KO	OTHER_KO
TRINITY_DN45158_c0_g1	Probable Xaa-Pro aminopeptidase PEPP	AMPP3_SORMK	38.1%	9e-08	OTHER_KO
TRINITY_DN51762_c0_g1	Golgin subfamily A member 8A	GOG8A_HUMAN	92.86%	2e-34	NO_KO_DATA
TRINITY_DN6468_c0_g1	Putative ankyrin repeat protein R840	YR840_MIMIV	25.78%	2e-24	NO_KO_DATA
TRINITY_DN3316_c0_g2	Coactosin	COAA_DICDI	35.66%	1e-16	NO_KO_DATA
TRINITY_DN340_c0_g1	Disulfide-bond oxidoreductase YghU	YGHU_ECOLI	51.55%	1e-82	OTHER_KO
TRINITY_DN42977_c0_g1	Actin-related protein 2/3 complex subunit 3	ARPC3_HUMAN	100%	2e-38	OTHER_KO	OTHER_KO	OTHER_KO	OTHER_KO	OTHER_KO	OTHER_KO	OTHER_KO	OTHER_KO	OTHER_KO
TRINITY_DN647_c5_g1	Protein phosphatase Slingshot homolog	SSH_XENLA	40%	1e-21	OTHER_KO	OTHER_KO	OTHER_KO
TRINITY_DN18315_c4_g1	Uncharacterized protein C9orf85	CI085_HUMAN	65.79%	6e-07	NO_KO_DATA
TRINITY_DN49648_c0_g1	E3 ubiquitin-protein ligase TRIM23	TRI23_HUMAN	100%	3e-55	OTHER_KO	OTHER_KO
TRINITY_DN519_c1_g1	RNA polymerase II subunit A C-terminal domain phosphatase	FCP1_SCHPO	25%	9e-18	OTHER_KO	OTHER_KO
TRINITY_DN38408_c0_g1	MICOS complex subunit mic19	MIC19_EMENI	29.22%	1e-10	OTHER_KO
TRINITY_DN4764_c0_g1	Crt homolog 1	CRTP1_DICDI	22.26%	1e-12	NO_KO_DATA
TRINITY_DN28355_c0_g1	Collagen alpha-3(VI) chain	CO6A3_HUMAN	100%	1e-78	OTHER_KO	OTHER_KO	OTHER_KO	OTHER_KO	OTHER_KO	OTHER_KO	OTHER_KO
TRINITY_DN162_c1_g1	Kinesin-like protein KIN-14S {ECO:0000305}	KN14S_ARATH	46.11%	1e-95	OTHER_KO
TRINITY_DN13012_c0_g1	Formate--tetrahydrofolate ligase	FTHS_SPIOL	62.5%	0	NO_KO_DATA
TRINITY_DN50049_c0_g1	Proliferation marker protein Ki-67 {ECO:0000305}	KI67_HUMAN	92.11%	3e-62	OTHER_KO
TRINITY_DN7735_c0_g1	Putative ankyrin repeat protein R840	YR840_MIMIV	38.27%	1e-10	NO_KO_DATA
TRINITY_DN46318_c0_g1	Peroxisomal multifunctional enzyme type 2	DHB4_RAT	54.35%	2e-23	Metabolism|Lipid metabolism|Primary bile acid biosynthesis [PATH:ko00120]|(3R)-3-hydroxyacyl-CoA dehydrogenase / 3a,7a,12a-trihydroxy-5b-cholest-24-enoyl-CoA hydratase / enoyl-CoA hydratase 2 [EC:1.1.1.- 4.2.1.107 4.2.1.119]	Metabolism|Lipid metabolism|Biosynthesis of unsaturated fatty acids [PATH:ko01040]|(3R)-3-hydroxyacyl-CoA dehydrogenase / 3a,7a,12a-trihydroxy-5b-cholest-24-enoyl-CoA hydratase / enoyl-CoA hydratase 2 [EC:1.1.1.- 4.2.1.107 4.2.1.119]	OTHER_KO
TRINITY_DN2627_c8_g1	Polycystin-2 {ECO:0000303|PubMed:16216239}	PKD2_DANRE	25.08%	3e-16	OTHER_KO	OTHER_KO
TRINITY_DN380_c0_g1	Putative mitochondrial carnitine O-acetyltransferase	CACM_YEAST	33.8%	2e-103	OTHER_KO
TRINITY_DN50568_c0_g1	Annexin A1	ANXA1_PONAB	100%	3e-127	OTHER_KO	OTHER_KO
TRINITY_DN40030_c0_g1	Leucine-rich PPR motif-containing protein, mitochondrial	LPPRC_HUMAN	100%	2e-45	OTHER_KO
TRINITY_DN159_c11_g1	Ribosomal RNA processing protein 1 homolog B	RRP1B_MOUSE	36.22%	3e-34	OTHER_KO	OTHER_KO
TRINITY_DN3366_c0_g1	Dynein heavy chain 6, axonemal	DYH6_HUMAN	39.5%	0	OTHER_KO	OTHER_KO
TRINITY_DN51315_c0_g1	Methionine synthase	METH_HUMAN	97.89%	2e-45	Metabolism|Amino acid metabolism|Cysteine and methionine metabolism [PATH:ko00270]|5-methyltetrahydrofolate--homocysteine methyltransferase [EC:2.1.1.13]	Metabolism|Metabolism of other amino acids|Selenocompound metabolism [PATH:ko00450]|5-methyltetrahydrofolate--homocysteine methyltransferase [EC:2.1.1.13]	Metabolism|Metabolism of cofactors and vitamins|One carbon pool by folate [PATH:ko00670]|5-methyltetrahydrofolate--homocysteine methyltransferase [EC:2.1.1.13]
TRINITY_DN14749_c0_g1	Serine protease/ABC transporter B family protein tagD	TAGD_DICDI	29.92%	6e-50	NO_KO_DATA
TRINITY_DN12_c5_g1	B9 domain-containing protein 1	B9D1_XENTR	76%	3e-06	OTHER_KO
TRINITY_DN1084_c5_g1	Exosome complex exonuclease RRP44 homolog A {ECO:0000305}	RP44A_ARATH	50.62%	0	OTHER_KO	OTHER_KO
TRINITY_DN5730_c0_g1	Protein MSP1	MSP1_YEAST	67.74%	1e-06	NO_KO_DATA
TRINITY_DN10105_c0_g1	RuvB-like 2	RUVB2_MOUSE	92.31%	2e-06	OTHER_KO
TRINITY_DN48060_c0_g1	Fimbrin	FIMB_YEAST	84.21%	2e-26	OTHER_KO	OTHER_KO
TRINITY_DN5821_c0_g1	Vacuolar protein sorting-associated protein 13	VPS13_YEAST	23.65%	7e-21	OTHER_KO
TRINITY_DN50579_c0_g1	Translocon-associated protein subunit delta	SSRD_PONAB	100%	7e-45	OTHER_KO
TRINITY_DN905_c7_g1	Tubulin polyglutamylase TTLL6	TTLL6_MOUSE	32.86%	2e-19	OTHER_KO	OTHER_KO
TRINITY_DN905_c7_g2	Tubulin polyglutamylase TTLL6	TTLL6_MOUSE	33.33%	1e-19	OTHER_KO	OTHER_KO
TRINITY_DN1082_c0_g1	Serine/threonine-protein kinase 4	STK4_PAPAN	55.56%	1e-98	OTHER_KO	OTHER_KO	OTHER_KO	OTHER_KO	OTHER_KO	OTHER_KO
TRINITY_DN31013_c0_g1	Thioredoxin reductase 1, cytoplasmic	TRXR1_PIG	100%	2e-57	NO_KO_DATA
TRINITY_DN21251_c0_g1	Cell division cycle protein 48 homolog AF_1297	Y1297_ARCFU	55.56%	4e-27	OTHER_KO	OTHER_KO	OTHER_KO	OTHER_KO	OTHER_KO
TRINITY_DN31048_c1_g1	Elongation factor 1-alpha 2	EF1A2_RABIT	79.44%	1e-53	OTHER_KO	OTHER_KO	OTHER_KO	OTHER_KO	OTHER_KO	OTHER_KO	OTHER_KO	OTHER_KO
TRINITY_DN46819_c0_g1	E3 ubiquitin-protein ligase TTC3	TTC3_HUMAN	100%	4e-46	OTHER_KO
TRINITY_DN2774_c0_g2	Uncharacterized WD repeat-containing protein alr2800	Y2800_NOSS1	41.88%	1e-41	NO_KO_DATA
TRINITY_DN28963_c0_g1	Monoglyceride lipase {ECO:0000312|MGI:MGI:1346042}	MGLL_MOUSE	26.07%	1e-14	Metabolism|Lipid metabolism|Glycerolipid metabolism [PATH:ko00561]|acylglycerol lipase [EC:3.1.1.23]	OTHER_KO	OTHER_KO	OTHER_KO	OTHER_KO
TRINITY_DN1773_c1_g1	Glutathione S-transferase theta-2	GSTT2_RAT	29.72%	7e-18	Metabolism|Metabolism of other amino acids|Glutathione metabolism [PATH:ko00480]|glutathione S-transferase [EC:2.5.1.18]	Metabolism|Xenobiotics biodegradation and metabolism|Metabolism of xenobiotics by cytochrome P450 [PATH:ko00980]|glutathione S-transferase [EC:2.5.1.18]	Metabolism|Xenobiotics biodegradation and metabolism|Drug metabolism - cytochrome P450 [PATH:ko00982]|glutathione S-transferase [EC:2.5.1.18]	Metabolism|Xenobiotics biodegradation and metabolism|Drug metabolism - other enzymes [PATH:ko00983]|glutathione S-transferase [EC:2.5.1.18]	OTHER_KO	OTHER_KO	OTHER_KO	OTHER_KO	OTHER_KO	OTHER_KO	OTHER_KO
TRINITY_DN1319_c2_g1	DNA polymerase delta small subunit	DPOD2_ORYSJ	35.26%	7e-81	OTHER_KO	OTHER_KO	OTHER_KO	OTHER_KO	OTHER_KO	OTHER_KO	OTHER_KO
TRINITY_DN6486_c0_g2	Cdc42 homolog	CDC42_DROPS	45.93%	4e-24	OTHER_KO	OTHER_KO	OTHER_KO	OTHER_KO	OTHER_KO	OTHER_KO	OTHER_KO	OTHER_KO	OTHER_KO	OTHER_KO	OTHER_KO	OTHER_KO	OTHER_KO	OTHER_KO	OTHER_KO	OTHER_KO	OTHER_KO	OTHER_KO	OTHER_KO	OTHER_KO	OTHER_KO	OTHER_KO	OTHER_KO	OTHER_KO	OTHER_KO	OTHER_KO	OTHER_KO	OTHER_KO	OTHER_KO	OTHER_KO	OTHER_KO	OTHER_KO	OTHER_KO	OTHER_KO	OTHER_KO
TRINITY_DN5843_c0_g1	Transcription factor bHLH140	BH140_ARATH	41.71%	4e-34	NO_KO_DATA
TRINITY_DN48491_c0_g1	Cytochrome c	CYC_THELA	77.14%	1e-57	NO_KO_DATA
TRINITY_DN6289_c1_g1	PITH domain-containing protein ZK353.9	PITH1_CAEEL	36.19%	2e-37	NO_KO_DATA
TRINITY_DN2124_c0_g1	Uncharacterized protein Sfri_3691	Y3691_SHEFN	51.56%	6e-32	Metabolism|Biosynthesis of other secondary metabolites|Phenazine biosynthesis [PATH:ko00405]|trans-2,3-dihydro-3-hydroxyanthranilate isomerase [EC:5.3.3.17]	OTHER_KO
TRINITY_DN40540_c0_g1	Fatty acid hydroxylase domain-containing protein 2	FXDC2_HUMAN	99.07%	5e-70	OTHER_KO
TRINITY_DN20664_c0_g1	UPF0764 protein C16orf89	CP089_HUMAN	78.38%	2e-10	Metabolism|Amino acid metabolism|Histidine metabolism [PATH:ko00340]|L-histidine Nalpha-methyltransferase / hercynylcysteine S-oxide synthase [EC:2.1.1.44 1.14.99.51]
TRINITY_DN20664_c0_g2	Zinc finger protein 283	ZN283_HUMAN	82.61%	4e-06	OTHER_KO	OTHER_KO
TRINITY_DN51902_c0_g1	Leucine-rich PPR motif-containing protein, mitochondrial	LPPRC_HUMAN	100%	7e-28	OTHER_KO
TRINITY_DN16049_c0_g1	cAMP-dependent protein kinase catalytic subunit PRKX	PRKX_HUMAN	50%	2e-125	OTHER_KO
TRINITY_DN793_c2_g1	2,3-bisphosphoglycerate-dependent phosphoglycerate mutase {ECO:0000255|HAMAP-Rule:MF_01039}	GPMA_CHLAB	33.09%	4e-40	Metabolism|Carbohydrate metabolism|Glycolysis / Gluconeogenesis [PATH:ko00010]|2,3-bisphosphoglycerate-dependent phosphoglycerate mutase [EC:5.4.2.11]	Metabolism|Energy metabolism|Methane metabolism [PATH:ko00680]|2,3-bisphosphoglycerate-dependent phosphoglycerate mutase [EC:5.4.2.11]	Metabolism|Amino acid metabolism|Glycine, serine and threonine metabolism [PATH:ko00260]|2,3-bisphosphoglycerate-dependent phosphoglycerate mutase [EC:5.4.2.11]	OTHER_KO	OTHER_KO	OTHER_KO	OTHER_KO
TRINITY_DN1085_c1_g3	DENN domain-containing protein 1B {ECO:0000312|HGNC:HGNC:28404}	DEN1B_HUMAN	33.61%	2e-16	OTHER_KO
TRINITY_DN1311_c1_g2	Uncharacterized WD repeat-containing protein alr2800	Y2800_NOSS1	26.51%	2e-29	NO_KO_DATA
TRINITY_DN50851_c0_g1	Spore-specific protein YSW1	YSW1_YEAST	100%	1e-37	NO_KO_DATA
TRINITY_DN50837_c0_g1	Chromatin structure-remodeling complex subunit snf21	SNF21_SCHPO	42.65%	2e-13	OTHER_KO	OTHER_KO
TRINITY_DN4339_c1_g1	Serine/threonine-protein kinase Nek8	NEK8_RAT	45.08%	2e-67	OTHER_KO	OTHER_KO
TRINITY_DN1170_c0_g2	GTPase-activating protein GYP5	GYP5_YEAST	32.97%	2e-21	NO_KO_DATA
TRINITY_DN7958_c0_g1	Probable glutathione peroxidase 3, mitochondrial	GPX3_ARATH	43.37%	4e-32	Metabolism|Lipid metabolism|Arachidonic acid metabolism [PATH:ko00590]|glutathione peroxidase [EC:1.11.1.9]	Metabolism|Metabolism of other amino acids|Glutathione metabolism [PATH:ko00480]|glutathione peroxidase [EC:1.11.1.9]	OTHER_KO	OTHER_KO	OTHER_KO
TRINITY_DN7958_c0_g2	Hydroperoxy fatty acid reductase gpx1	GPX1_SYNY3	51.92%	1e-08	OTHER_KO
TRINITY_DN8656_c0_g1	RNA-directed DNA polymerase from mobile element jockey	RTJK_DROME	28.57%	9e-06	NO_KO_DATA
TRINITY_DN44274_c0_g1	N-acetyltransferase eso1	ESO1_SCHPO	57.53%	5e-17	OTHER_KO	OTHER_KO	OTHER_KO
TRINITY_DN23784_c2_g1	Major spike protein G	G_BPPHS	92.81%	8e-101	NO_KO_DATA
TRINITY_DN13387_c0_g1	Receptor protein-tyrosine kinase CEPR1 {ECO:0000303|PubMed:25324386}	CEPR1_ARATH	46.72%	9e-18	NO_KO_DATA
TRINITY_DN221_c2_g1	PP2A regulatory subunit TAP46 {ECO:0000303|PubMed:21216945}	TAP46_NICBE	24.21%	4e-10	OTHER_KO	OTHER_KO	OTHER_KO	OTHER_KO
TRINITY_DN44796_c0_g1	Probable WRKY transcription factor 19	WRK19_ARATH	47.41%	1e-22	NO_KO_DATA
TRINITY_DN43033_c0_g1	Protein mak16	MAK16_SCHPO	82.09%	6e-35	OTHER_KO
TRINITY_DN41802_c0_g1	Probable small nuclear ribonucleoprotein E	RUXE_CAEEL	62.07%	6e-07	OTHER_KO	OTHER_KO	OTHER_KO
TRINITY_DN48421_c0_g1	Mucolipin-1 {ECO:0000303|PubMed:12459486}	MCLN1_HUMAN	98.57%	1e-40	OTHER_KO	OTHER_KO
TRINITY_DN50690_c0_g1	Alternative oxidase, mitochondrial	AOX_CRYNH	64.79%	8e-61	NO_KO_DATA
TRINITY_DN952_c0_g1	Nephrocystin-3	NPHP3_XENLA	29.7%	1e-38	OTHER_KO
TRINITY_DN41392_c0_g1	26S proteasome regulatory subunit 6A-B	PR6AB_XENLA	100%	5e-46	NO_KO_DATA
TRINITY_DN52253_c0_g1	Solute carrier family 2, facilitated glucose transporter member 3 {ECO:0000305}	GTR3_PONAB	100%	2e-46	OTHER_KO
TRINITY_DN44649_c0_g1	Dynein light chain, cytoplasmic	DYL1_EMENI	39.29%	2e-12	OTHER_KO	OTHER_KO
TRINITY_DN5376_c0_g1	Cell cycle checkpoint control protein RAD9A	RAD9A_HUMAN	24.6%	2e-12	OTHER_KO	OTHER_KO
TRINITY_DN925_c1_g1	DNA polymerase epsilon subunit 3	DPOE3_PONAB	50%	9e-23	OTHER_KO	OTHER_KO	OTHER_KO	OTHER_KO	OTHER_KO	OTHER_KO
TRINITY_DN5035_c0_g1	Transmembrane protein 145	TM145_MOUSE	24.56%	1e-29	NO_KO_DATA
TRINITY_DN40139_c0_g1	Small RNA 2'-O-methyltransferase	HENMT_HUMAN	100%	4e-41	OTHER_KO
TRINITY_DN4946_c0_g1	Probable prolyl 4-hydroxylase 8 {ECO:0000305}	P4H8_ARATH	32.86%	2e-22	Metabolism|Amino acid metabolism|Arginine and proline metabolism [PATH:ko00330]|prolyl 4-hydroxylase [EC:1.14.11.2]
TRINITY_DN50660_c0_g1	Putative translation initiation factor eIF-2B subunit 2-like	EI2BL_PYRHO	25.73%	4e-17	OTHER_KO	OTHER_KO	OTHER_KO
TRINITY_DN43454_c0_g1	ADP-ribosylation factor-like protein 1	ARL1_HUMAN	100%	9e-58	OTHER_KO	OTHER_KO
TRINITY_DN52318_c0_g1	COP9 signalosome complex subunit 1	CSN1_XENLA	35.53%	3e-09	OTHER_KO
TRINITY_DN52349_c0_g1	Dymeclin	DYM_PONAB	98.53%	2e-38	NO_KO_DATA
TRINITY_DN49232_c0_g1	Probable ATP-dependent RNA helicase DDX27	DDX27_MOUSE	96.3%	1e-23	OTHER_KO	OTHER_KO
TRINITY_DN4846_c0_g1	Alkaline serine exoprotease A	PROA_VIBAL	42.52%	7e-58	NO_KO_DATA
TRINITY_DN44668_c0_g1	Collagen alpha-1(XII) chain	COCA1_HUMAN	100%	1e-53	OTHER_KO	OTHER_KO
TRINITY_DN42991_c0_g1	Phosphoribosylformylglycinamidine synthase subunit PurL {ECO:0000255|HAMAP-Rule:MF_00420}	PURL_NOVAD	91.57%	7e-46	Metabolism|Nucleotide metabolism|Purine metabolism [PATH:ko00230]|phosphoribosylformylglycinamidine synthase subunit PurL [EC:6.3.5.3]
TRINITY_DN39564_c0_g1	Aminopeptidase N	AMPN_ECOLI	100%	1e-41	Metabolism|Metabolism of other amino acids|Glutathione metabolism [PATH:ko00480]|aminopeptidase N [EC:3.4.11.2]	OTHER_KO
TRINITY_DN35818_c0_g1	High-affinity hexose transporter HXT6	HXT6_YEAST	37.57%	8e-41	OTHER_KO	OTHER_KO
TRINITY_DN13854_c1_g1	Putative uncharacterized protein C8orf44	CH044_HUMAN	61.7%	6e-11	NO_KO_DATA
TRINITY_DN10751_c2_g1	Retinal dehydrogenase 2	AL1A2_CHICK	71.43%	1e-05	Metabolism|Metabolism of cofactors and vitamins|Retinol metabolism [PATH:ko00830]|retinal dehydrogenase [EC:1.2.1.36]
TRINITY_DN635_c5_g1	Pre-mRNA-processing-splicing factor 8	PRP8_MOUSE	78.7%	0	OTHER_KO	OTHER_KO
TRINITY_DN161_c2_g2	Neprilysin	NEP_PONAB	35.1%	4e-67	OTHER_KO	OTHER_KO	OTHER_KO	OTHER_KO	OTHER_KO	OTHER_KO	OTHER_KO
TRINITY_DN39989_c0_g1	H(+)/Cl(-) exchange transporter 7	CLCN7_RAT	100%	2e-51	OTHER_KO	OTHER_KO
TRINITY_DN43512_c0_g1	WD repeat-containing protein 61	WDR61_RAT	38.24%	1e-07	OTHER_KO	OTHER_KO
TRINITY_DN248_c14_g1	TBC1 domain family member whacked {ECO:0000303|PubMed:22407366}	TBWKD_DROME	31.61%	8e-12	OTHER_KO
TRINITY_DN23072_c0_g1	Eukaryotic translation initiation factor 3 subunit H {ECO:0000255|HAMAP-Rule:MF_03007}	EIF3H_USTMA	38.35%	2e-15	OTHER_KO	OTHER_KO	OTHER_KO	OTHER_KO
TRINITY_DN2530_c0_g4	Calcium-activated potassium channel slowpoke	SLO_DROME	26.22%	2e-39	OTHER_KO	OTHER_KO	OTHER_KO	OTHER_KO	OTHER_KO	OTHER_KO	OTHER_KO
TRINITY_DN51671_c0_g1	Src kinase-associated phosphoprotein 2	SKAP2_HUMAN	87.64%	6e-40	OTHER_KO
TRINITY_DN2530_c0_g1	Putative tRNA pseudouridine synthase Pus10	PUS10_MOUSE	29.22%	1e-51	OTHER_KO
TRINITY_DN7232_c0_g1	Elongation factor 2	EF2_CAEEL	62.98%	0	OTHER_KO	OTHER_KO	OTHER_KO	OTHER_KO
TRINITY_DN5959_c2_g1	60S ribosomal protein L12-B	RL12B_SCHPO	63.03%	3e-71	OTHER_KO	OTHER_KO
TRINITY_DN1420_c3_g1	Retinol dehydrogenase 13	RDH13_MOUSE	33.86%	2e-32	OTHER_KO
TRINITY_DN36780_c0_g1	Isocitrate dehydrogenase [NAD] subunit 1, mitochondrial	IDH1_SCHPO	67.28%	5e-73	Metabolism|Carbohydrate metabolism|Citrate cycle (TCA cycle) [PATH:ko00020]|isocitrate dehydrogenase (NAD+) [EC:1.1.1.41]
TRINITY_DN3269_c0_g2	Pumilio homolog 6, chloroplastic	PUM6_ARATH	23.53%	1e-13	OTHER_KO
TRINITY_DN3162_c0_g1	NADPH-dependent alkenal/one oxidoreductase, chloroplastic {ECO:0000303|PubMed:21169366}	AOR_ARATH	34.64%	3e-38	OTHER_KO
TRINITY_DN4366_c0_g1	DDB1- and CUL4-associated factor 1 {ECO:0000312|HGNC:HGNC:30911}	DCAF1_HUMAN	31.5%	2e-49	OTHER_KO	OTHER_KO	OTHER_KO
TRINITY_DN5068_c0_g1	Ankyrin-2	ANK2_HUMAN	34.8%	2e-27	OTHER_KO	OTHER_KO	OTHER_KO
TRINITY_DN5072_c0_g1	Mitochondrial substrate carrier family protein ucpA	UCPA_DICDI	33.22%	2e-30	OTHER_KO
TRINITY_DN9163_c1_g1	40S ribosomal protein S5-2	RS52_ARATH	78.79%	5e-30	OTHER_KO	OTHER_KO
TRINITY_DN20272_c0_g1	Eukaryotic translation initiation factor 5A-1	IF5A1_RAT	100%	8e-41	OTHER_KO
TRINITY_DN37973_c0_g1	Immunoglobulin lambda-1 light chain {ECO:0000305}	IGL1_HUMAN	94.03%	1e-86	NO_KO_DATA
TRINITY_DN36969_c0_g1	Uncharacterized J domain-containing protein C63.13	YCJD_SCHPO	48.84%	9e-08	OTHER_KO	OTHER_KO	OTHER_KO
TRINITY_DN8938_c0_g1	Putative ankyrin repeat protein R863	YR863_MIMIV	31.74%	2e-42	NO_KO_DATA
TRINITY_DN812_c2_g2	Peptidylprolyl isomerase domain and WD repeat-containing protein 1 {ECO:0000305}	PPWD1_HUMAN	42.65%	4e-57	OTHER_KO	OTHER_KO
TRINITY_DN812_c2_g1	Gamma-aminobutyric acid type B receptor subunit 2	GABR2_HUMAN	23.32%	5e-18	OTHER_KO	OTHER_KO	OTHER_KO	OTHER_KO	OTHER_KO	OTHER_KO	OTHER_KO	OTHER_KO
TRINITY_DN4432_c0_g1	Xanthine dehydrogenase 2	XDH2_ARATH	88%	4e-07	Metabolism|Nucleotide metabolism|Purine metabolism [PATH:ko00230]|xanthine dehydrogenase/oxidase [EC:1.17.1.4 1.17.3.2]	Metabolism|Biosynthesis of other secondary metabolites|Caffeine metabolism [PATH:ko00232]|xanthine dehydrogenase/oxidase [EC:1.17.1.4 1.17.3.2]	Metabolism|Xenobiotics biodegradation and metabolism|Drug metabolism - other enzymes [PATH:ko00983]|xanthine dehydrogenase/oxidase [EC:1.17.1.4 1.17.3.2]	OTHER_KO	OTHER_KO
TRINITY_DN45477_c0_g1	DNA repair protein RAD51	RAD51_USTMA	59.29%	6e-40	OTHER_KO	OTHER_KO	OTHER_KO	OTHER_KO	OTHER_KO	OTHER_KO	OTHER_KO
TRINITY_DN53312_c0_g1	Meiotic recombination protein DMC1/LIM15 homolog	DMC1_MOUSE	50%	3e-15	OTHER_KO	OTHER_KO
TRINITY_DN11067_c0_g2	Ice-binding protein 1 {ECO:0000303|PubMed:29498209}	IBP1_SHEFN	37.21%	6e-10	NO_KO_DATA
TRINITY_DN4252_c0_g2	Probable alpha,alpha-trehalose-phosphate synthase [UDP-forming] 8	TPS8_ARATH	37.17%	4e-67	Metabolism|Carbohydrate metabolism|Starch and sucrose metabolism [PATH:ko00500]|trehalose 6-phosphate synthase/phosphatase [EC:2.4.1.15 3.1.3.12]	OTHER_KO
TRINITY_DN9480_c1_g1	Cyclin-T1-5	CCT15_ARATH	34.46%	2e-37	OTHER_KO	OTHER_KO
TRINITY_DN1618_c0_g1	Trafficking protein particle complex subunit 6b {ECO:0000303|PubMed:28626029}	TPC6B_DANRE	38.71%	4e-32	OTHER_KO
TRINITY_DN1618_c0_g2	Trafficking protein particle complex subunit 6A {ECO:0000303|PubMed:19416478}	TPC6A_HUMAN	34.92%	1e-05	OTHER_KO
TRINITY_DN49729_c0_g1	Splicing factor 3B subunit 1	SF3B1_HUMAN	95.95%	7e-64	OTHER_KO	OTHER_KO	OTHER_KO
TRINITY_DN809_c2_g1	Glycoprotein-N-acetylgalactosamine 3-beta-galactosyltransferase 1	C1GLT_DROME	24.86%	1e-16	Metabolism|Glycan biosynthesis and metabolism|Mucin type O-glycan biosynthesis [PATH:ko00512]|glycoprotein-N-acetylgalactosamine 3-beta-galactosyltransferase [EC:2.4.1.122]	Metabolism|Glycan biosynthesis and metabolism|Other types of O-glycan biosynthesis [PATH:ko00514]|glycoprotein-N-acetylgalactosamine 3-beta-galactosyltransferase [EC:2.4.1.122]	OTHER_KO
TRINITY_DN38840_c0_g1	3-hydroxybutyrate dehydrogenase type 2	BDH2_RAT	95.06%	1e-52	Metabolism|Carbohydrate metabolism|Butanoate metabolism [PATH:ko00650]|3-hydroxybutyrate dehydrogenase [EC:1.1.1.30]	Metabolism|Lipid metabolism|Synthesis and degradation of ketone bodies [PATH:ko00072]|3-hydroxybutyrate dehydrogenase [EC:1.1.1.30]
TRINITY_DN23264_c0_g1	Pre-rRNA-processing protein IPI1	IPI1_YEAST	27.22%	1e-10	OTHER_KO
TRINITY_DN20032_c0_g1	Serine dehydratase-like	SDSL_MOUSE	46.63%	2e-72	Metabolism|Amino acid metabolism|Glycine, serine and threonine metabolism [PATH:ko00260]|L-serine/L-threonine ammonia-lyase [EC:4.3.1.17 4.3.1.19]	Metabolism|Amino acid metabolism|Cysteine and methionine metabolism [PATH:ko00270]|L-serine/L-threonine ammonia-lyase [EC:4.3.1.17 4.3.1.19]	Metabolism|Amino acid metabolism|Valine, leucine and isoleucine biosynthesis [PATH:ko00290]|L-serine/L-threonine ammonia-lyase [EC:4.3.1.17 4.3.1.19]
TRINITY_DN5755_c0_g1	Pumilio homology domain family member 6	PUF6_YEAST	24.33%	2e-26	OTHER_KO	OTHER_KO
TRINITY_DN4463_c0_g1	Peptidyl-prolyl cis-trans isomerase FKBP5	FKBP5_MOUSE	32.39%	2e-17	OTHER_KO	OTHER_KO
TRINITY_DN329_c1_g2	Lariat debranching enzyme A	DBR1A_XENLA	44.31%	5e-109	OTHER_KO
TRINITY_DN17900_c1_g3	2,3-bisphosphoglycerate-dependent phosphoglycerate mutase {ECO:0000255|HAMAP-Rule:MF_01039}	GPMA_BARHE	26.52%	9e-06	Metabolism|Carbohydrate metabolism|Glycolysis / Gluconeogenesis [PATH:ko00010]|2,3-bisphosphoglycerate-dependent phosphoglycerate mutase [EC:5.4.2.11]	Metabolism|Energy metabolism|Methane metabolism [PATH:ko00680]|2,3-bisphosphoglycerate-dependent phosphoglycerate mutase [EC:5.4.2.11]	Metabolism|Amino acid metabolism|Glycine, serine and threonine metabolism [PATH:ko00260]|2,3-bisphosphoglycerate-dependent phosphoglycerate mutase [EC:5.4.2.11]	OTHER_KO	OTHER_KO	OTHER_KO	OTHER_KO
TRINITY_DN4545_c0_g1	TVP38/TMEM64 family membrane protein slr0305	Y305_SYNY3	30.62%	5e-23	NO_KO_DATA
TRINITY_DN2979_c0_g1	Probable cyclin-dependent kinase 8	CDK8_DICDI	44.88%	2e-89	OTHER_KO	OTHER_KO
TRINITY_DN1035_c12_g1	Ribosomal oxygenase 2 {ECO:0000312|RGD:708521}	RIOX2_RAT	36.69%	8e-41	OTHER_KO	OTHER_KO
TRINITY_DN1424_c0_g1	Glycerol kinase {ECO:0000255|HAMAP-Rule:MF_00186}	GLPK_SOLUE	61.21%	0	Metabolism|Lipid metabolism|Glycerolipid metabolism [PATH:ko00561]|glycerol kinase [EC:2.7.1.30]	OTHER_KO	OTHER_KO	OTHER_KO
TRINITY_DN1035_c12_g2	Trafficking protein particle complex subunit 1	TPPC1_HUMAN	37.09%	7e-30	OTHER_KO
TRINITY_DN12_c3_g1	Phospholipid:diacylglycerol acyltransferase	PDAT_SCHPO	31.77%	4e-92	Metabolism|Lipid metabolism|Glycerolipid metabolism [PATH:ko00561]|phospholipid:diacylglycerol acyltransferase [EC:2.3.1.158]
TRINITY_DN3912_c0_g1	Guanine nucleotide-binding protein subunit beta	GBB_DICDI	62.91%	6e-135	OTHER_KO	OTHER_KO	OTHER_KO	OTHER_KO	OTHER_KO	OTHER_KO	OTHER_KO	OTHER_KO	OTHER_KO	OTHER_KO	OTHER_KO	OTHER_KO	OTHER_KO	OTHER_KO	OTHER_KO	OTHER_KO	OTHER_KO	OTHER_KO	OTHER_KO	OTHER_KO	OTHER_KO	OTHER_KO	OTHER_KO
TRINITY_DN7515_c1_g2	VWFA and cache domain-containing protein 1	CAHD1_MOUSE	25.09%	9e-42	NO_KO_DATA
TRINITY_DN7515_c1_g1	VWFA and cache domain-containing protein 1	CAHD1_MOUSE	21.24%	5e-10	NO_KO_DATA
TRINITY_DN8681_c0_g1	Queuine tRNA-ribosyltransferase {ECO:0000255|HAMAP-Rule:MF_00168}	TGT_PARUW	47.14%	8e-115	OTHER_KO
TRINITY_DN625_c6_g1	Nucleoporin NUP49 {ECO:0000303|PubMed:21784248}	NUP49_CHATD	52.27%	2e-26	OTHER_KO	OTHER_KO
TRINITY_DN2962_c0_g1	3-phosphoinositide-dependent protein kinase 1	PDPK1_ARATH	37.8%	9e-56	OTHER_KO	OTHER_KO	OTHER_KO	OTHER_KO	OTHER_KO	OTHER_KO	OTHER_KO	OTHER_KO	OTHER_KO	OTHER_KO	OTHER_KO	OTHER_KO	OTHER_KO	OTHER_KO	OTHER_KO	OTHER_KO	OTHER_KO	OTHER_KO	OTHER_KO	OTHER_KO	OTHER_KO	OTHER_KO	OTHER_KO	OTHER_KO	OTHER_KO	OTHER_KO
TRINITY_DN5335_c1_g1	Probable protein S-acyltransferase 22	ZDHC1_ARATH	29.08%	3e-12	OTHER_KO
TRINITY_DN44466_c0_g1	DIS3-like exonuclease 2 {ECO:0000255|HAMAP-Rule:MF_03045}	DI3L2_HUMAN	59.72%	8e-20	OTHER_KO
TRINITY_DN37348_c0_g1	ER lumen protein-retaining receptor 2	ERD22_RAT	100%	3e-41	OTHER_KO	OTHER_KO
TRINITY_DN18447_c0_g1	Putative uncharacterized protein encoded by LINC00596	CN165_HUMAN	67.14%	9e-23	NO_KO_DATA
TRINITY_DN27848_c0_g1	60S ribosomal protein L24-A	RL24A_SCHPO	64.29%	4e-47	OTHER_KO	OTHER_KO
TRINITY_DN2193_c5_g1	Peptidyl-prolyl cis-trans isomerase FKBP1A	FKB1A_MOUSE	53.7%	4e-30	OTHER_KO
TRINITY_DN36824_c0_g1	Rab GDP dissociation inhibitor beta	GDIB_PONAB	100%	5e-35	OTHER_KO
TRINITY_DN968_c0_g1	Putative ankyrin repeat protein R840	YR840_MIMIV	25.45%	4e-14	NO_KO_DATA
TRINITY_DN2216_c0_g1	Unconventional myosin-X	MYO10_HUMAN	23.64%	2e-55	OTHER_KO	OTHER_KO	OTHER_KO
TRINITY_DN11478_c0_g1	Uncharacterized protein YxjG	YXJG_BACSU	37.97%	1e-10	OTHER_KO	OTHER_KO	OTHER_KO
TRINITY_DN38487_c0_g1	PHO85 cyclin-2	PCL2_YEAST	52.38%	1e-30	OTHER_KO
TRINITY_DN41279_c0_g1	Membrane steroid-binding protein 2	MSBP2_ARATH	38.79%	3e-16	OTHER_KO
TRINITY_DN2688_c0_g2	Sphingolipid delta(4)-desaturase {ECO:0000250|UniProtKB:Q5AJX2}	DEGS_KOMPG	44.31%	1e-91	Metabolism|Lipid metabolism|Sphingolipid metabolism [PATH:ko00600]|sphingolipid 4-desaturase/C4-monooxygenase [EC:1.14.19.17 1.14.18.5]	OTHER_KO	OTHER_KO
TRINITY_DN33_c2_g2	Phosphatidylinositol 4-phosphate 5-kinase 8	PI5K8_ARATH	31.69%	1e-18	Metabolism|Carbohydrate metabolism|Inositol phosphate metabolism [PATH:ko00562]|1-phosphatidylinositol-4-phosphate 5-kinase [EC:2.7.1.68]	OTHER_KO	OTHER_KO	OTHER_KO	OTHER_KO	OTHER_KO	OTHER_KO	OTHER_KO	OTHER_KO	OTHER_KO	OTHER_KO
TRINITY_DN5154_c0_g1	Dynein light chain, cytoplasmic	DYL1_EMENI	33.33%	7e-11	OTHER_KO	OTHER_KO
TRINITY_DN53183_c0_g1	Endoplasmic reticulum-Golgi intermediate compartment protein 3	ERGI3_MOUSE	100%	6e-52	OTHER_KO
TRINITY_DN30163_c0_g1	ATP-binding cassette sub-family F member 3	ABCF3_HUMAN	98.67%	1e-34	OTHER_KO
TRINITY_DN692_c0_g1	Glycerol-3-phosphate dehydrogenase, mitochondrial	GPDM_MESAU	50%	3e-173	Metabolism|Lipid metabolism|Glycerophospholipid metabolism [PATH:ko00564]|glycerol-3-phosphate dehydrogenase [EC:1.1.5.3]
TRINITY_DN6611_c0_g1	V-type proton ATPase subunit d	VA0D_DICDI	41.51%	6e-96	Metabolism|Energy metabolism|Oxidative phosphorylation [PATH:ko00190]|V-type H+-transporting ATPase subunit d	OTHER_KO	OTHER_KO	OTHER_KO	OTHER_KO	OTHER_KO	OTHER_KO	OTHER_KO	OTHER_KO	OTHER_KO	OTHER_KO
TRINITY_DN12068_c0_g1	Probable chromatin-remodeling complex ATPase chain	ISW2_ORYSJ	51.91%	0	OTHER_KO	OTHER_KO
TRINITY_DN29070_c0_g1	Complement C4-B	CO4B_HUMAN	100%	4e-81	OTHER_KO	OTHER_KO	OTHER_KO	OTHER_KO	OTHER_KO	OTHER_KO
TRINITY_DN1465_c3_g2	SEC14 cytosolic factor	SEC14_YARLI	34.04%	1e-06	NO_KO_DATA
TRINITY_DN1465_c3_g1	Dual 3',5'-cyclic-AMP and -GMP phosphodiesterase 11A	PDE11_RAT	29.29%	1e-83	Metabolism|Nucleotide metabolism|Purine metabolism [PATH:ko00230]|dual 3',5'-cyclic-AMP and -GMP phosphodiesterase 11 [EC:3.1.4.17 3.1.4.35]	OTHER_KO	OTHER_KO
TRINITY_DN37700_c0_g1	Putative ankyrin repeat protein R863	YR863_MIMIV	34.44%	1e-16	NO_KO_DATA
TRINITY_DN3793_c0_g2	Abasic site processing protein HMCES {ECO:0000250|UniProtKB:Q96FZ2}	HMCES_CHICK	29.18%	5e-31	NO_KO_DATA
TRINITY_DN50165_c0_g1	Signal transducer and activator of transcription 1-alpha/beta	STAT1_HUMAN	99.12%	2e-74	OTHER_KO	OTHER_KO	OTHER_KO	OTHER_KO	OTHER_KO	OTHER_KO	OTHER_KO	OTHER_KO	OTHER_KO	OTHER_KO	OTHER_KO	OTHER_KO	OTHER_KO	OTHER_KO	OTHER_KO	OTHER_KO	OTHER_KO	OTHER_KO	OTHER_KO	OTHER_KO	OTHER_KO	OTHER_KO	OTHER_KO	OTHER_KO	OTHER_KO	OTHER_KO	OTHER_KO	OTHER_KO	OTHER_KO
TRINITY_DN36545_c0_g1	Cytochrome b-c1 complex subunit 7	QCR7_HUMAN	94.87%	3e-18	Metabolism|Energy metabolism|Oxidative phosphorylation [PATH:ko00190]|ubiquinol-cytochrome c reductase subunit 7	OTHER_KO	OTHER_KO	OTHER_KO	OTHER_KO	OTHER_KO	OTHER_KO
TRINITY_DN970_c0_g1	Putative tyrosinase-like protein tyr-3	TYR3_CAEEL	29.02%	7e-18	Metabolism|Amino acid metabolism|Glycine, serine and threonine metabolism [PATH:ko00260]|aspartate-semialdehyde dehydrogenase [EC:1.2.1.11]	Metabolism|Amino acid metabolism|Cysteine and methionine metabolism [PATH:ko00270]|aspartate-semialdehyde dehydrogenase [EC:1.2.1.11]	Metabolism|Amino acid metabolism|Lysine biosynthesis [PATH:ko00300]|aspartate-semialdehyde dehydrogenase [EC:1.2.1.11]	Metabolism|Biosynthesis of other secondary metabolites|Monobactam biosynthesis [PATH:ko00261]|aspartate-semialdehyde dehydrogenase [EC:1.2.1.11]
TRINITY_DN1549_c0_g1	Hydroxyacylglutathione hydrolase cytoplasmic	GLO2C_ARATH	35.32%	8e-28	Metabolism|Carbohydrate metabolism|Pyruvate metabolism [PATH:ko00620]|hydroxyacylglutathione hydrolase [EC:3.1.2.6]
TRINITY_DN53772_c0_g1	Beta-lactamase TEM-12	BLAT_KLEOX	100%	2e-37	OTHER_KO	OTHER_KO
TRINITY_DN2509_c0_g1	EEF1A lysine methyltransferase 4 {ECO:0000250|UniProtKB:P0DPD7}	EFMT4_MOUSE	31.01%	1e-19	OTHER_KO
TRINITY_DN3387_c4_g1	Acetyl-coenzyme A synthetase {ECO:0000255|HAMAP-Rule:MF_01123}	ACSA_DESAL	88%	1e-06	Metabolism|Carbohydrate metabolism|Glycolysis / Gluconeogenesis [PATH:ko00010]|acetyl-CoA synthetase [EC:6.2.1.1]	Metabolism|Carbohydrate metabolism|Pyruvate metabolism [PATH:ko00620]|acetyl-CoA synthetase [EC:6.2.1.1]	Metabolism|Carbohydrate metabolism|Glyoxylate and dicarboxylate metabolism [PATH:ko00630]|acetyl-CoA synthetase [EC:6.2.1.1]	Metabolism|Carbohydrate metabolism|Propanoate metabolism [PATH:ko00640]|acetyl-CoA synthetase [EC:6.2.1.1]	Metabolism|Energy metabolism|Carbon fixation pathways in prokaryotes [PATH:ko00720]|acetyl-CoA synthetase [EC:6.2.1.1]	Metabolism|Energy metabolism|Methane metabolism [PATH:ko00680]|acetyl-CoA synthetase [EC:6.2.1.1]	OTHER_KO
TRINITY_DN10303_c0_g1	Vesicle transport v-SNARE 11	VTI11_ARATH	23.56%	4e-08	OTHER_KO	OTHER_KO	OTHER_KO
TRINITY_DN3475_c0_g1	LIM domain and actin-binding protein 1	LIMA1_RAT	43.96%	1e-18	OTHER_KO
TRINITY_DN2500_c0_g1	Cathepsin D	CATD_MOUSE	32.07%	4e-56	OTHER_KO	OTHER_KO	OTHER_KO	OTHER_KO	OTHER_KO	OTHER_KO	OTHER_KO	OTHER_KO
TRINITY_DN136_c0_g2	Unconventional myosin-VI	MYO6_HUMAN	26.45%	9e-58	OTHER_KO	OTHER_KO	OTHER_KO	OTHER_KO
TRINITY_DN25756_c0_g1	Putative ankyrin repeat protein R848	YR848_MIMIV	28.81%	2e-08	NO_KO_DATA
TRINITY_DN481_c1_g1	Probable hemoglobin and hemoglobin-haptoglobin-binding protein 3	HGP3_HAEIN	50%	1e-07	OTHER_KO
TRINITY_DN36822_c0_g1	Poly(rC)-binding protein 2	PCBP2_HUMAN	100%	2e-17	OTHER_KO	OTHER_KO	OTHER_KO
TRINITY_DN2195_c0_g1	Glutathionyl-hydroquinone reductase YqjG	YQJG_ECOLI	42.49%	9e-67	OTHER_KO
TRINITY_DN4224_c0_g1	Elongation of very long chain fatty acids protein 6	ELO6_CAEEL	30.98%	1e-17	Metabolism|Lipid metabolism|Fatty acid elongation [PATH:ko00062]|elongation of very long chain fatty acids protein 6 [EC:2.3.1.199]	Metabolism|Lipid metabolism|Biosynthesis of unsaturated fatty acids [PATH:ko01040]|elongation of very long chain fatty acids protein 6 [EC:2.3.1.199]	OTHER_KO
TRINITY_DN4662_c0_g1	GPI ethanolamine phosphate transferase 3	PIGO_HUMAN	53.82%	5e-88	Metabolism|Glycan biosynthesis and metabolism|Glycosylphosphatidylinositol (GPI)-anchor biosynthesis [PATH:ko00563]|GPI ethanolamine phosphate transferase 3 subunit O [EC:2.7.-.-]
TRINITY_DN35590_c0_g1	Protein ecdysoneless homolog {ECO:0000250|UniProtKB:Q9W032}	ECD_HUMAN	100%	1e-50	NO_KO_DATA
TRINITY_DN37450_c0_g1	Integrin beta-1	ITB1_PONAB	100%	1e-46	OTHER_KO	OTHER_KO	OTHER_KO	OTHER_KO	OTHER_KO	OTHER_KO	OTHER_KO	OTHER_KO	OTHER_KO	OTHER_KO	OTHER_KO	OTHER_KO	OTHER_KO	OTHER_KO	OTHER_KO	OTHER_KO	OTHER_KO	OTHER_KO	OTHER_KO	OTHER_KO	OTHER_KO	OTHER_KO	OTHER_KO	OTHER_KO	OTHER_KO	OTHER_KO	OTHER_KO	OTHER_KO	OTHER_KO
TRINITY_DN1069_c1_g1	Probable sodium/potassium/calcium exchanger CG1090	NCKXH_DROME	25.95%	8e-43	NO_KO_DATA
TRINITY_DN24707_c6_g1	UPF0764 protein C16orf89	CP089_HUMAN	57.14%	2e-07	NO_KO_DATA
TRINITY_DN48306_c0_g1	Complement factor B	CFAB_HUMAN	97.3%	1e-42	OTHER_KO	OTHER_KO	OTHER_KO
TRINITY_DN1560_c6_g1	DEAD-box ATP-dependent RNA helicase 31	RH31_ORYSJ	44.26%	2e-120	NO_KO_DATA
TRINITY_DN4842_c0_g1	Uncharacterized protein DDB_G0292642	Y5521_DICDI	26.77%	1e-15	OTHER_KO
TRINITY_DN2488_c0_g1	Eukaryotic translation initiation factor 4E type 2	IF4E2_HUMAN	47.59%	1e-59	OTHER_KO	OTHER_KO	OTHER_KO	OTHER_KO	OTHER_KO	OTHER_KO	OTHER_KO	OTHER_KO	OTHER_KO
TRINITY_DN13885_c0_g2	Solute carrier family 2, facilitated glucose transporter member 3 {ECO:0000305}	GTR3_HUMAN	100%	8e-52	OTHER_KO
TRINITY_DN44047_c0_g1	UPF0644 protein PB2B4.06	YFW6_SCHPO	40.35%	2e-07	NO_KO_DATA
TRINITY_DN40892_c0_g1	2,4-dichlorophenol 6-monooxygenase	TFDB_DELAC	23.32%	2e-33	NO_KO_DATA
TRINITY_DN4030_c0_g1	Meprin A subunit beta	MEP1B_HUMAN	34.62%	2e-23	OTHER_KO	OTHER_KO
TRINITY_DN9443_c1_g2	Calcineurin subunit B	CANB_NEUCR	35.67%	2e-18	OTHER_KO	OTHER_KO	OTHER_KO	OTHER_KO	OTHER_KO	OTHER_KO	OTHER_KO	OTHER_KO	OTHER_KO	OTHER_KO	OTHER_KO	OTHER_KO	OTHER_KO	OTHER_KO	OTHER_KO	OTHER_KO	OTHER_KO	OTHER_KO	OTHER_KO	OTHER_KO	OTHER_KO	OTHER_KO	OTHER_KO	OTHER_KO	OTHER_KO	OTHER_KO	OTHER_KO	OTHER_KO	OTHER_KO	OTHER_KO
TRINITY_DN19145_c0_g1	Aconitate hydratase B {ECO:0000303|PubMed:11294638}	ACNB_SALTY	64.71%	4e-07	Metabolism|Carbohydrate metabolism|Citrate cycle (TCA cycle) [PATH:ko00020]|aconitate hydratase 2 / 2-methylisocitrate dehydratase [EC:4.2.1.3 4.2.1.99]	Metabolism|Carbohydrate metabolism|Glyoxylate and dicarboxylate metabolism [PATH:ko00630]|aconitate hydratase 2 / 2-methylisocitrate dehydratase [EC:4.2.1.3 4.2.1.99]	Metabolism|Carbohydrate metabolism|Propanoate metabolism [PATH:ko00640]|aconitate hydratase 2 / 2-methylisocitrate dehydratase [EC:4.2.1.3 4.2.1.99]	Metabolism|Energy metabolism|Carbon fixation pathways in prokaryotes [PATH:ko00720]|aconitate hydratase 2 / 2-methylisocitrate dehydratase [EC:4.2.1.3 4.2.1.99]
TRINITY_DN52400_c0_g1	Putative HERC2-like protein 3	HRC23_HUMAN	100%	1e-61	NO_KO_DATA
TRINITY_DN13_c0_g3	Canalicular multispecific organic anion transporter 1 {ECO:0000305}	MRP2_RAT	37.87%	9e-127	OTHER_KO	OTHER_KO	OTHER_KO	OTHER_KO	OTHER_KO
TRINITY_DN909_c0_g1	Phosphatidylinositol 4-phosphate 5-kinase 2	PI5K2_ARATH	40.29%	1e-18	Metabolism|Carbohydrate metabolism|Inositol phosphate metabolism [PATH:ko00562]|1-phosphatidylinositol-4-phosphate 5-kinase [EC:2.7.1.68]	OTHER_KO	OTHER_KO	OTHER_KO	OTHER_KO	OTHER_KO	OTHER_KO	OTHER_KO	OTHER_KO	OTHER_KO	OTHER_KO
TRINITY_DN1688_c0_g1	UDP-xylose transporter 2 {ECO:0000312|EMBL:AKA88213.1}	UXT2_ARATH	36.18%	3e-41	OTHER_KO
TRINITY_DN40040_c0_g1	Carboxyl-terminal-processing protease	CTPA_SYNY3	41.89%	4e-08	OTHER_KO
TRINITY_DN11973_c0_g1	Signal recognition particle 19 kDa protein	SRP19_ARATH	42.27%	9e-20	OTHER_KO	OTHER_KO
TRINITY_DN5334_c0_g1	Probable uroporphyrinogen-III C-methyltransferase	SUMT_SCHPO	39.03%	4e-51	Metabolism|Metabolism of cofactors and vitamins|Porphyrin and chlorophyll metabolism [PATH:ko00860]|uroporphyrin-III C-methyltransferase [EC:2.1.1.107]
TRINITY_DN689_c3_g1	Alpha-protein kinase 1	AK1_DICDI	53.4%	4e-58	NO_KO_DATA
TRINITY_DN2099_c0_g1	Multidrug resistance-associated protein 1 {ECO:0000250|UniProtKB:P33527}	MRP1_MACFA	28.02%	2e-147	OTHER_KO	OTHER_KO	OTHER_KO	OTHER_KO	OTHER_KO	OTHER_KO
TRINITY_DN38794_c0_g1	DNA gyrase subunit A {ECO:0000255|HAMAP-Rule:MF_01897}	GYRA_RICCN	53.01%	4e-23	OTHER_KO	OTHER_KO
TRINITY_DN19821_c0_g1	ABC transporter A family member 1	ABCA1_DICDI	28.11%	6e-07	NO_KO_DATA
TRINITY_DN38289_c0_g1	Elongation factor Tu {ECO:0000255|HAMAP-Rule:MF_00118}	EFTU_PORG3	90.7%	5e-46	OTHER_KO	OTHER_KO	OTHER_KO	OTHER_KO
TRINITY_DN21774_c0_g1	Actin-related protein 2/3 complex subunit 4	ARPC4_XENLA	73.96%	2e-44	OTHER_KO	OTHER_KO	OTHER_KO	OTHER_KO	OTHER_KO	OTHER_KO	OTHER_KO	OTHER_KO	OTHER_KO
TRINITY_DN827_c6_g1	Serine/threonine-protein kinase pakA	PAKA_DICDI	43.85%	4e-89	NO_KO_DATA
TRINITY_DN43239_c0_g1	Golgin subfamily A member 8B	GOG8B_HUMAN	100%	3e-16	NO_KO_DATA
TRINITY_DN42473_c0_g1	Iron-sulfur protein NUBPL	NUBPL_HUMAN	98.55%	2e-41	OTHER_KO	OTHER_KO
TRINITY_DN37029_c0_g1	Phosphoglucomutase	PGM_KOMXY	53.25%	9e-20	NO_KO_DATA
TRINITY_DN4818_c0_g1	Sodium channel protein type 4 subunit alpha B	SC4AB_TAKRU	28.19%	2e-162	NO_KO_DATA
TRINITY_DN11379_c7_g1	Uncharacterized protein C9orf85	CI085_HUMAN	80.77%	2e-08	NO_KO_DATA
TRINITY_DN3577_c2_g2	Calcium and calcium/calmodulin-dependent serine/threonine-protein kinase	CCAMK_ORYSJ	32.79%	5e-08	NO_KO_DATA
TRINITY_DN42629_c0_g1	Collagen alpha-1(IV) chain	CO4A1_HUMAN	100%	3e-69	OTHER_KO	OTHER_KO	OTHER_KO	OTHER_KO	OTHER_KO	OTHER_KO	OTHER_KO	OTHER_KO	OTHER_KO	OTHER_KO	OTHER_KO	OTHER_KO
TRINITY_DN7715_c0_g1	UV radiation resistance-associated gene protein	UVRAG_HUMAN	29.95%	2e-13	OTHER_KO	OTHER_KO
TRINITY_DN2695_c0_g1	GTPase-activating protein GYP5	GYP5_YEAST	31.32%	6e-20	NO_KO_DATA
TRINITY_DN43401_c0_g1	Alpha-2-macroglobulin	A2MG_HUMAN	99.26%	7e-85	OTHER_KO	OTHER_KO	OTHER_KO	OTHER_KO
TRINITY_DN8777_c1_g1	Alpha-actinin-4 {ECO:0000305}	ACTN4_BOVIN	95.35%	3e-81	OTHER_KO	OTHER_KO	OTHER_KO	OTHER_KO	OTHER_KO	OTHER_KO	OTHER_KO	OTHER_KO	OTHER_KO	OTHER_KO	OTHER_KO	OTHER_KO
TRINITY_DN4301_c0_g1	Pleckstrin homology domain-containing family D member 1	PLHD1_HUMAN	33.46%	4e-27	NO_KO_DATA
TRINITY_DN47520_c0_g1	Oxysterol-binding protein homolog C2F12.05c	YB35_SCHPO	61.4%	1e-15	OTHER_KO
TRINITY_DN263_c0_g1	Membrane-associated tyrosine- and threonine-specific cdc2-inhibitory kinase	PMYT1_HUMAN	39.51%	3e-25	OTHER_KO	OTHER_KO	OTHER_KO	OTHER_KO	OTHER_KO
TRINITY_DN833_c1_g2	Uncharacterized WD repeat-containing protein all2124	Y2124_NOSS1	36.52%	1e-09	NO_KO_DATA
TRINITY_DN724_c1_g3	Calcyphosin-like protein	CAPSL_MOUSE	40%	7e-39	NO_KO_DATA
TRINITY_DN724_c1_g2	NPL4-like protein 2	NPL42_ARATH	30.84%	8e-18	OTHER_KO
TRINITY_DN724_c1_g1	Signal transducer and activator of transcription C	STATC_DICDI	27.54%	2e-07	NO_KO_DATA
TRINITY_DN3264_c1_g1	Superoxide dismutase [Mn], mitochondrial	SODM_BRAFL	57.5%	7e-09	NO_KO_DATA
TRINITY_DN134_c4_g1	Calcineurin B-like protein 2	CNBL2_ORYSJ	38.46%	5e-29	OTHER_KO	OTHER_KO	OTHER_KO	OTHER_KO	OTHER_KO	OTHER_KO	OTHER_KO	OTHER_KO	OTHER_KO	OTHER_KO	OTHER_KO	OTHER_KO	OTHER_KO	OTHER_KO	OTHER_KO	OTHER_KO	OTHER_KO	OTHER_KO	OTHER_KO	OTHER_KO	OTHER_KO	OTHER_KO	OTHER_KO	OTHER_KO	OTHER_KO	OTHER_KO	OTHER_KO	OTHER_KO	OTHER_KO	OTHER_KO
TRINITY_DN320_c4_g1	ATP-dependent 6-phosphofructokinase 2 {ECO:0000255|HAMAP-Rule:MF_03186}	PFKA2_ARATH	45.58%	8e-123	Metabolism|Carbohydrate metabolism|Glycolysis / Gluconeogenesis [PATH:ko00010]|6-phosphofructokinase 1 [EC:2.7.1.11]	Metabolism|Carbohydrate metabolism|Pentose phosphate pathway [PATH:ko00030]|6-phosphofructokinase 1 [EC:2.7.1.11]	Metabolism|Carbohydrate metabolism|Fructose and mannose metabolism [PATH:ko00051]|6-phosphofructokinase 1 [EC:2.7.1.11]	Metabolism|Carbohydrate metabolism|Galactose metabolism [PATH:ko00052]|6-phosphofructokinase 1 [EC:2.7.1.11]	Metabolism|Energy metabolism|Methane metabolism [PATH:ko00680]|6-phosphofructokinase 1 [EC:2.7.1.11]	OTHER_KO	OTHER_KO	OTHER_KO	OTHER_KO	OTHER_KO	OTHER_KO	OTHER_KO
TRINITY_DN5226_c0_g1	Kinesin-like protein KIN-7N {ECO:0000305}	KN7N_ARATH	36.38%	5e-67	OTHER_KO	OTHER_KO
TRINITY_DN7517_c0_g1	Mitochondrial import inner membrane translocase subunit TIM50	TIM50_PHYIN	50.85%	1e-08	NO_KO_DATA
TRINITY_DN143_c4_g1	Protein-lysine N-methyltransferase {ECO:0000305|PubMed:23086207}	KMT_SULIR	41.22%	1e-26	NO_KO_DATA
TRINITY_DN50835_c0_g1	60S ribosomal protein L23-B	RL23B_SCHPO	83.94%	7e-81	OTHER_KO	OTHER_KO
TRINITY_DN30222_c0_g1	Elongation factor 1-alpha	EF1A3_MUCCL	85.23%	6e-46	NO_KO_DATA
TRINITY_DN1287_c0_g1	Hemicentin-1 {ECO:0000312|MGI:MGI:2685047}	HMCN1_MOUSE	39.84%	5e-22	OTHER_KO
TRINITY_DN52051_c0_g1	Complement C3	CO3_HUMAN	100%	0	OTHER_KO	OTHER_KO	OTHER_KO	OTHER_KO	OTHER_KO	OTHER_KO	OTHER_KO	OTHER_KO	OTHER_KO	OTHER_KO	OTHER_KO	OTHER_KO	OTHER_KO	OTHER_KO	OTHER_KO	OTHER_KO	OTHER_KO
TRINITY_DN4476_c0_g1	High affinity iron permease 1 {ECO:0000303|PubMed:15158278}	FTR1_RHIO9	29.48%	2e-36	NO_KO_DATA
TRINITY_DN1085_c5_g1	Probable WRKY transcription factor 19	WRK19_ARATH	38.74%	2e-26	OTHER_KO
TRINITY_DN50931_c0_g1	Chymotrypsin-like protease CTRL-1	CTRL_HUMAN	46.23%	2e-19	OTHER_KO	OTHER_KO	OTHER_KO
TRINITY_DN246_c5_g2	V-type proton ATPase 16 kDa proteolipid subunit	VATL_MAIZE	61.22%	1e-29	NO_KO_DATA
TRINITY_DN246_c5_g1	Mitochondrial potassium channel ATP-binding subunit {ECO:0000305}	MITOS_DANRE	28.23%	6e-12	OTHER_KO	OTHER_KO
TRINITY_DN38694_c0_g1	72 kDa type IV collagenase {ECO:0000303|PubMed:2162831, ECO:0000303|PubMed:2834383}	MMP2_HUMAN	100%	5e-72	OTHER_KO	OTHER_KO	OTHER_KO	OTHER_KO	OTHER_KO	OTHER_KO	OTHER_KO	OTHER_KO	OTHER_KO	OTHER_KO	OTHER_KO
TRINITY_DN33393_c0_g1	Nuclear cap-binding protein subunit 2	NCBP2_XENLA	71.43%	2e-07	OTHER_KO	OTHER_KO	OTHER_KO	OTHER_KO	OTHER_KO
TRINITY_DN50692_c0_g1	Capsid protein F	CAPSD_BPPHS	89.86%	4e-39	NO_KO_DATA
TRINITY_DN20764_c0_g1	Putative ankyrin repeat protein R848	YR848_MIMIV	34.76%	1e-15	NO_KO_DATA
TRINITY_DN39113_c0_g1	Phosphatidylinositol 4-phosphate 3-kinase C2 domain-containing subunit alpha	P3C2A_MOUSE	97.06%	1e-37	Metabolism|Carbohydrate metabolism|Inositol phosphate metabolism [PATH:ko00562]|phosphatidylinositol-4-phosphate 3-kinase [EC:2.7.1.154]	OTHER_KO
TRINITY_DN639_c6_g1	Putative sulfate transporter YbaR	YBAR_BACSU	33.54%	4e-75	OTHER_KO
TRINITY_DN3287_c0_g1	40S ribosomal protein S4	RS4_YARLI	68.6%	4e-127	OTHER_KO	OTHER_KO
TRINITY_DN1362_c0_g1	1-phosphatidylinositol 4,5-bisphosphate phosphodiesterase eta-2	PLCH2_HUMAN	31.53%	2e-88	Metabolism|Carbohydrate metabolism|Inositol phosphate metabolism [PATH:ko00562]|phosphatidylinositol phospholipase C, eta [EC:3.1.4.11]	OTHER_KO
TRINITY_DN6285_c7_g1	Protein GVQW2 {ECO:0000305}	GVQW2_HUMAN	71.43%	8e-08	NO_KO_DATA
TRINITY_DN226_c0_g1	Serine/threonine-protein phosphatase 2A regulatory subunit B'' subunit gamma	P2R3C_BOVIN	47.78%	6e-119	OTHER_KO	OTHER_KO	OTHER_KO	OTHER_KO	OTHER_KO	OTHER_KO	OTHER_KO	OTHER_KO	OTHER_KO
TRINITY_DN3157_c0_g1	BEACH domain-containing protein lvsF	LVSF_DICDI	40.41%	4e-126	OTHER_KO
TRINITY_DN45027_c0_g1	C-Jun-amino-terminal kinase-interacting protein 3	JIP3_HUMAN	97.67%	4e-52	OTHER_KO
TRINITY_DN605_c0_g1	Cycloeucalenol cycloisomerase	CCI1_ARATH	31.91%	2e-25	Metabolism|Lipid metabolism|Steroid biosynthesis [PATH:ko00100]|cycloeucalenol cycloisomerase [EC:5.5.1.9]
TRINITY_DN265_c0_g1	COP9 signalosome complex subunit 4	CSN4_ARATH	39.74%	9e-88	OTHER_KO
TRINITY_DN2964_c0_g1	Putative uncharacterized protein ENSP00000383309	YV023_HUMAN	39.24%	6e-07	NO_KO_DATA
TRINITY_DN19940_c0_g2	Heat shock protein hsp98	HSP98_NEUCR	56.47%	4e-25	OTHER_KO	OTHER_KO
TRINITY_DN2122_c0_g1	Nephrocystin-3	NPHP3_DANRE	33.44%	2e-40	OTHER_KO
TRINITY_DN48655_c0_g1	Zinc finger E-box-binding homeobox 1	ZEB1_HUMAN	100%	5e-34	OTHER_KO	OTHER_KO	OTHER_KO	OTHER_KO
TRINITY_DN24568_c0_g1	Structural maintenance of chromosomes flexible hinge domain-containing protein 1 {ECO:0000250|UniProtKB:Q6P5D8}	SMHD1_HUMAN	100%	2e-53	OTHER_KO	OTHER_KO
TRINITY_DN34556_c0_g1	Sorting nexin-29	SNX29_HUMAN	100%	3e-110	OTHER_KO
TRINITY_DN35707_c0_g1	Engulfment and cell motility protein 2	ELMO2_HUMAN	97.37%	8e-45	OTHER_KO	OTHER_KO
TRINITY_DN52091_c0_g1	Cyclin-dependent kinase 16	CDK16_RAT	55.56%	3e-08	OTHER_KO
TRINITY_DN617_c10_g1	WD repeat-containing protein wdr-5.3	WDR53_CAEEL	26.27%	3e-13	OTHER_KO	OTHER_KO
TRINITY_DN3659_c0_g1	Shematrin-like protein 1	SLP1_PINMG	33.61%	9e-13	NO_KO_DATA
TRINITY_DN2763_c1_g2	Probable WRKY transcription factor 19	WRK19_ARATH	34%	6e-19	NO_KO_DATA
TRINITY_DN1413_c3_g1	Prohibitin-2	PHB2_RAT	53.95%	5e-111	OTHER_KO	OTHER_KO
TRINITY_DN159_c1_g1	Glycosyltransferase family 92 protein C33H5.2	YY42_CAEEL	28.32%	2e-06	OTHER_KO	OTHER_KO	OTHER_KO	OTHER_KO	OTHER_KO	OTHER_KO	OTHER_KO	OTHER_KO
TRINITY_DN21049_c0_g1	Serum albumin	ALBU_HUMAN	100%	0	OTHER_KO	OTHER_KO
TRINITY_DN159_c1_g2	Poly [ADP-ribose] polymerase 1	PARP1_BOVIN	29.11%	8e-48	OTHER_KO	OTHER_KO	OTHER_KO	OTHER_KO	OTHER_KO	OTHER_KO	OTHER_KO	OTHER_KO
TRINITY_DN8662_c0_g1	Probable WRKY transcription factor 19	WRK19_ARATH	49%	5e-20	NO_KO_DATA
TRINITY_DN454_c10_g1	Adenylate kinase 1, chloroplastic	KAD1_ARATH	43.38%	6e-47	Metabolism|Nucleotide metabolism|Purine metabolism [PATH:ko00230]|adenylate kinase [EC:2.7.4.3]	Metabolism|Metabolism of cofactors and vitamins|Thiamine metabolism [PATH:ko00730]|adenylate kinase [EC:2.7.4.3]	OTHER_KO
TRINITY_DN2006_c1_g1	Transcription factor MYB118 {ECO:0000303|PubMed:11597504}	MY118_ARATH	42.19%	1e-23	OTHER_KO
TRINITY_DN39749_c0_g1	Cytochrome c1, heme protein, mitochondrial	CY1_YEAST	68.75%	9e-41	Metabolism|Energy metabolism|Oxidative phosphorylation [PATH:ko00190]|ubiquinol-cytochrome c reductase cytochrome c1 subunit	OTHER_KO	OTHER_KO	OTHER_KO	OTHER_KO	OTHER_KO	OTHER_KO	OTHER_KO
TRINITY_DN12371_c0_g1	Potassium channel subfamily K member 10	KCNKA_HUMAN	23.85%	2e-18	OTHER_KO	OTHER_KO	OTHER_KO
TRINITY_DN515_c0_g1	Cytochrome b-c1 complex subunit 7-2, mitochondrial	QCR72_ARATH	43.3%	1e-14	Metabolism|Energy metabolism|Oxidative phosphorylation [PATH:ko00190]|ubiquinol-cytochrome c reductase subunit 7	OTHER_KO	OTHER_KO	OTHER_KO	OTHER_KO	OTHER_KO	OTHER_KO
TRINITY_DN2730_c1_g1	Conserved oligomeric Golgi complex subunit 3 {ECO:0000303|PubMed:27448097}	COG3_ARATH	29.76%	3e-59	OTHER_KO
TRINITY_DN11182_c2_g1	Nuclear localization sequence-binding protein	NSR1_YEAST	33.71%	1e-23	OTHER_KO	OTHER_KO	OTHER_KO
TRINITY_DN53369_c0_g1	Pre-mRNA-processing-splicing factor 8B {ECO:0000305}	PRP8B_ARATH	51.67%	2e-10	OTHER_KO	OTHER_KO
TRINITY_DN5223_c0_g1	Inversin-A	INVSA_XENLA	32.95%	1e-16	OTHER_KO
TRINITY_DN37671_c0_g1	Heterogeneous nuclear ribonucleoprotein Q	HNRPQ_RAT	100%	5e-65	OTHER_KO
TRINITY_DN35016_c0_g1	Proteasome maturation protein	POMP_PONAB	100%	2e-46	OTHER_KO	OTHER_KO
TRINITY_DN275_c0_g1	SET and MYND domain-containing protein DDB_G0277331	Y7331_DICDI	42.59%	1e-06	Metabolism|Amino acid metabolism|Lysine degradation [PATH:ko00310]|[histone H3]-lysine4/36 N-trimethyltransferase SMYD [EC:2.1.1.354 2.1.1.357]	OTHER_KO
TRINITY_DN201_c5_g2	Tyrosine decarboxylase 1	TYDC1_ARATH	45.6%	3e-92	Metabolism|Amino acid metabolism|Tyrosine metabolism [PATH:ko00350]|aromatic-L-amino-acid/L-tryptophan decarboxylase [EC:4.1.1.28 4.1.1.105]	Metabolism|Amino acid metabolism|Phenylalanine metabolism [PATH:ko00360]|aromatic-L-amino-acid/L-tryptophan decarboxylase [EC:4.1.1.28 4.1.1.105]	Metabolism|Amino acid metabolism|Tryptophan metabolism [PATH:ko00380]|aromatic-L-amino-acid/L-tryptophan decarboxylase [EC:4.1.1.28 4.1.1.105]	Metabolism|Biosynthesis of other secondary metabolites|Indole alkaloid biosynthesis [PATH:ko00901]|aromatic-L-amino-acid/L-tryptophan decarboxylase [EC:4.1.1.28 4.1.1.105]	Metabolism|Biosynthesis of other secondary metabolites|Isoquinoline alkaloid biosynthesis [PATH:ko00950]|aromatic-L-amino-acid/L-tryptophan decarboxylase [EC:4.1.1.28 4.1.1.105]	Metabolism|Biosynthesis of other secondary metabolites|Betalain biosynthesis [PATH:ko00965]|aromatic-L-amino-acid/L-tryptophan decarboxylase [EC:4.1.1.28 4.1.1.105]	OTHER_KO	OTHER_KO	OTHER_KO	OTHER_KO	OTHER_KO	OTHER_KO	OTHER_KO
TRINITY_DN4225_c0_g1	Ras-related protein Rab-6	RAB6_DICDI	70.35%	6e-100	OTHER_KO	OTHER_KO	OTHER_KO
TRINITY_DN40_c1_g1	Origin recognition complex subunit 4	ORC4_CRIGR	29.09%	3e-36	OTHER_KO	OTHER_KO	OTHER_KO	OTHER_KO
TRINITY_DN6172_c0_g1	Receptor-like protein 52 {ECO:0000303|PubMed:18434605}	RLP52_ARATH	31.72%	1e-23	OTHER_KO	OTHER_KO	OTHER_KO
TRINITY_DN9040_c0_g1	High mobility group-T protein	HMGT_ONCMY	28.18%	3e-16	NO_KO_DATA
TRINITY_DN4763_c0_g1	Protein UBASH3A homolog	UBS3A_DROME	32.31%	1e-06	OTHER_KO
TRINITY_DN3907_c0_g1	Serine/threonine-protein kinase 3	STK3_HUMAN	50.34%	5e-93	OTHER_KO	OTHER_KO	OTHER_KO	OTHER_KO	OTHER_KO	OTHER_KO
TRINITY_DN40084_c0_g1	Arf-GAP with GTPase, ANK repeat and PH domain-containing protein 4 {ECO:0000312|HGNC:HGNC:23459}	AGAP4_HUMAN	95%	1e-67	OTHER_KO	OTHER_KO
TRINITY_DN39618_c0_g1	Low-density lipoprotein receptor-related protein 6	LRP6_HUMAN	99.07%	1e-65	OTHER_KO	OTHER_KO	OTHER_KO	OTHER_KO	OTHER_KO	OTHER_KO	OTHER_KO	OTHER_KO
TRINITY_DN70_c17_g2	Sodium/hydrogen exchanger 7	NHX7_ARATH	30.51%	5e-95	OTHER_KO	OTHER_KO	OTHER_KO
TRINITY_DN6119_c0_g1	Bifunctional aspartate aminotransferase and glutamate/aspartate-prephenate aminotransferase	PAT_PETHY	41.63%	5e-97	NO_KO_DATA
TRINITY_DN36812_c0_g1	Rho-related protein rac1A	RAC1A_DICDI	79.85%	2e-79	OTHER_KO	OTHER_KO	OTHER_KO	OTHER_KO	OTHER_KO	OTHER_KO	OTHER_KO	OTHER_KO	OTHER_KO	OTHER_KO	OTHER_KO	OTHER_KO	OTHER_KO	OTHER_KO	OTHER_KO	OTHER_KO	OTHER_KO	OTHER_KO	OTHER_KO	OTHER_KO	OTHER_KO	OTHER_KO	OTHER_KO	OTHER_KO	OTHER_KO	OTHER_KO	OTHER_KO	OTHER_KO	OTHER_KO	OTHER_KO	OTHER_KO	OTHER_KO	OTHER_KO	OTHER_KO	OTHER_KO	OTHER_KO	OTHER_KO	OTHER_KO	OTHER_KO	OTHER_KO	OTHER_KO	OTHER_KO	OTHER_KO	OTHER_KO	OTHER_KO
TRINITY_DN70_c17_g1	DNA repair protein REV1	REV1_ARATH	38.57%	1e-62	OTHER_KO	OTHER_KO
TRINITY_DN10478_c0_g1	ATP-binding cassette sub-family G member 1 {ECO:0000305}	ABCG1_HUMAN	28.22%	2e-12	OTHER_KO	OTHER_KO
TRINITY_DN16899_c4_g1	Zinc finger protein ENSP00000375192	YS049_HUMAN	72.22%	8e-13	NO_KO_DATA
TRINITY_DN2354_c0_g1	Probable signal peptidase complex subunit 2	SPCS2_ARATH	33.15%	6e-22	OTHER_KO
TRINITY_DN2354_c0_g2	Iron-sulfur cluster assembly protein 1	ISU1_ARATH	63.86%	2e-66	OTHER_KO
TRINITY_DN635_c8_g1	RNA-binding protein Musashi homolog 2	MSI2H_MOUSE	45.24%	1e-15	OTHER_KO	OTHER_KO
TRINITY_DN477_c1_g3	Probable valine--tRNA ligase, mitochondrial	SYVM_DICDI	42.87%	0	OTHER_KO	OTHER_KO	OTHER_KO
TRINITY_DN1024_c0_g2	Transcriptional activator Myb	MYB_HUMAN	43.09%	2e-37	OTHER_KO	OTHER_KO
TRINITY_DN11491_c0_g1	Putative oxidoreductase C1F5.03c	YAM3_SCHPO	25.45%	1e-17	NO_KO_DATA
TRINITY_DN52773_c0_g1	Uridine phosphorylase 1	UPP1_HUMAN	98.82%	7e-53	Metabolism|Nucleotide metabolism|Pyrimidine metabolism [PATH:ko00240]|uridine phosphorylase [EC:2.4.2.3]	Metabolism|Xenobiotics biodegradation and metabolism|Drug metabolism - other enzymes [PATH:ko00983]|uridine phosphorylase [EC:2.4.2.3]
TRINITY_DN21809_c1_g1	Putative uncharacterized protein encoded by LINC00269	CX062_HUMAN	65.67%	5e-13	NO_KO_DATA
TRINITY_DN438_c1_g1	Mediator of RNA polymerase II transcription subunit 13-like	MD13L_DANRE	33.68%	4e-12	OTHER_KO	OTHER_KO
TRINITY_DN1066_c0_g1	40S ribosomal protein S2	RS2_DROME	73.3%	3e-119	OTHER_KO	OTHER_KO
TRINITY_DN12425_c0_g1	Hydroxyacyl-thioester dehydratase type 2, mitochondrial {ECO:0000303|PubMed:17898086}	HTD2_HUMAN	40%	2e-12	Metabolism|Lipid metabolism|Fatty acid biosynthesis [PATH:ko00061]|3-hydroxyacyl-thioester dehydratase, animal type [EC:4.2.1.-]
TRINITY_DN1464_c0_g1	Flavin mononucleotide phosphatase YigB	YIGB_SHIFL	28.57%	2e-13	Metabolism|Metabolism of cofactors and vitamins|Riboflavin metabolism [PATH:ko00740]|FMN hydrolase / 5-amino-6-(5-phospho-D-ribitylamino)uracil phosphatase [EC:3.1.3.102 3.1.3.104]
TRINITY_DN153_c0_g1	Adrenodoxin-like protein 1, mitochondrial {ECO:0000303|PubMed:12714594}	MFDX1_ARATH	56.91%	9e-42	OTHER_KO
TRINITY_DN1079_c3_g1	Protein Churchill	CHUR_XENLA	30.13%	3e-12	OTHER_KO	OTHER_KO
TRINITY_DN42012_c0_g1	Ryanodine receptor 1	RYR1_RABIT	92.59%	1e-09	OTHER_KO	OTHER_KO	OTHER_KO	OTHER_KO	OTHER_KO	OTHER_KO	OTHER_KO	OTHER_KO
TRINITY_DN1387_c1_g1	Adenosine 3'-phospho 5'-phosphosulfate transporter 1	S35B2_MOUSE	46.04%	5e-103	NO_KO_DATA
TRINITY_DN228_c1_g2	Caltractin	CATR_GIAIN	29.56%	5e-07	NO_KO_DATA
TRINITY_DN4608_c0_g1	DNA repair and recombination protein RAD54B	RA54B_MOUSE	36.9%	6e-146	OTHER_KO	OTHER_KO
TRINITY_DN3928_c0_g2	Sulfite oxidase	SUOX_CHICK	48.34%	1e-141	NO_KO_DATA
TRINITY_DN52316_c0_g1	Charged multivesicular body protein 4b	CHM4B_HUMAN	100%	1e-26	OTHER_KO	OTHER_KO	OTHER_KO	OTHER_KO
TRINITY_DN6719_c0_g1	WD repeat-containing protein 63	WDR63_MACFA	29.38%	4e-22	NO_KO_DATA
TRINITY_DN707_c10_g1	Alpha-mannosidase I MNS4	MNS4_ARATH	42.41%	8e-114	OTHER_KO	OTHER_KO
TRINITY_DN3739_c0_g1	WW domain-containing oxidoreductase	WWOX_DROME	28.29%	4e-08	OTHER_KO
TRINITY_DN16617_c0_g1	Haptoglobin	HPT_HUMAN	99.68%	0	OTHER_KO	OTHER_KO
TRINITY_DN24905_c0_g1	Pol polyprotein	POL_MLVRK	47.62%	9e-16	NO_KO_DATA
TRINITY_DN1954_c0_g1	Probable D-2-hydroxyglutarate dehydrogenase, mitochondrial	D2HDH_ORYSJ	44.3%	3e-157	OTHER_KO
TRINITY_DN19446_c0_g1	Inversin	INVS_DANRE	31.82%	6e-08	OTHER_KO
TRINITY_DN12748_c0_g1	Epsin-1	ENT1_SCHPO	32.03%	1e-15	OTHER_KO	OTHER_KO
TRINITY_DN4106_c0_g1	Putative ankyrin repeat protein L63	YL063_MIMIV	37.16%	2e-21	NO_KO_DATA
TRINITY_DN4106_c0_g3	Putative ankyrin repeat protein R911	YR911_MIMIV	34.58%	5e-43	NO_KO_DATA
TRINITY_DN4106_c0_g2	Putative ankyrin repeat protein R911	YR911_MIMIV	32.05%	9e-23	NO_KO_DATA
TRINITY_DN37552_c0_g1	Protein-lysine methyltransferase METTL21D	MT21D_MOUSE	30.23%	2e-18	OTHER_KO
TRINITY_DN746_c1_g2	Uncharacterized FCP1 homology domain-containing protein C1271.03c	YHM3_SCHPO	33.62%	5e-10	NO_KO_DATA
TRINITY_DN746_c1_g1	Uncharacterized FCP1 homology domain-containing protein C1271.03c	YHM3_SCHPO	31.36%	4e-08	NO_KO_DATA
TRINITY_DN32291_c0_g1	Monocarboxylate transporter 5	MOT5_HUMAN	100%	2e-39	OTHER_KO
TRINITY_DN37703_c0_g1	Poly(A)+ RNA export protein	RAE1_SCHPO	54.95%	2e-23	OTHER_KO	OTHER_KO	OTHER_KO	OTHER_KO
TRINITY_DN2322_c0_g2	Histone deacetylase 1	HDAC1_PONAB	55.53%	2e-161	OTHER_KO	OTHER_KO	OTHER_KO	OTHER_KO	OTHER_KO	OTHER_KO	OTHER_KO	OTHER_KO	OTHER_KO	OTHER_KO	OTHER_KO	OTHER_KO	OTHER_KO	OTHER_KO	OTHER_KO
TRINITY_DN320_c2_g1	Myotubularin-related protein 2	MTMR2_BOVIN	36.14%	5e-98	Metabolism|Carbohydrate metabolism|Inositol phosphate metabolism [PATH:ko00562]|myotubularin-related protein 1/2 [EC:3.1.3.64 3.1.3.95]	OTHER_KO	OTHER_KO
TRINITY_DN33359_c0_g1	Fibronectin type III domain-containing protein 3B	FND3B_HUMAN	98.73%	2e-47	NO_KO_DATA
TRINITY_DN1812_c0_g2	Beta-secretase 2	BACE2_MOUSE	27.68%	4e-12	OTHER_KO	OTHER_KO
TRINITY_DN8026_c0_g1	U3 small nucleolar ribonucleoprotein protein IMP3	IMP3_YEAST	57.46%	3e-70	OTHER_KO	OTHER_KO
TRINITY_DN46229_c0_g1	S-adenosyl-L-methionine-dependent tRNA 4-demethylwyosine synthase TYW1	TYW1_HUMAN	100%	5e-30	OTHER_KO
TRINITY_DN20_c3_g1	Serine/threonine-protein kinase 16	STK16_RAT	33.56%	1e-52	OTHER_KO
TRINITY_DN1638_c5_g1	Retinol dehydrogenase 14	RDH14_MOUSE	32.92%	8e-37	OTHER_KO
TRINITY_DN52905_c0_g1	Type IV pilus biogenesis and competence protein PilQ	PILQ_NEIG1	43.18%	7e-16	OTHER_KO	OTHER_KO
TRINITY_DN10165_c0_g1	T-complex protein 1 subunit gamma	TCPG_PIG	92%	2e-07	NO_KO_DATA
TRINITY_DN44403_c0_g1	Adenosine kinase	ADK_HUMAN	94.19%	1e-51	Metabolism|Nucleotide metabolism|Purine metabolism [PATH:ko00230]|adenosine kinase [EC:2.7.1.20]
TRINITY_DN30182_c0_g1	Serine-protein kinase ATM	ATM_HUMAN	98.28%	6e-74	OTHER_KO	OTHER_KO	OTHER_KO	OTHER_KO	OTHER_KO	OTHER_KO	OTHER_KO	OTHER_KO	OTHER_KO	OTHER_KO	OTHER_KO	OTHER_KO	OTHER_KO	OTHER_KO	OTHER_KO	OTHER_KO	OTHER_KO	OTHER_KO
TRINITY_DN33342_c0_g1	ATP synthase subunit beta, mitochondrial	ATPB_SCHGA	96.39%	3e-50	NO_KO_DATA
TRINITY_DN24502_c0_g1	Putative GPI-anchor transamidase	GPI8_CAEEL	64.71%	2e-06	Metabolism|Glycan biosynthesis and metabolism|Glycosylphosphatidylinositol (GPI)-anchor biosynthesis [PATH:ko00563]|GPI-anchor transamidase subunit K
TRINITY_DN45926_c0_g1	Sodium/potassium-transporting ATPase subunit alpha-1	AT1A1_CHICK	56.3%	3e-28	OTHER_KO	OTHER_KO	OTHER_KO	OTHER_KO	OTHER_KO	OTHER_KO	OTHER_KO	OTHER_KO	OTHER_KO	OTHER_KO	OTHER_KO	OTHER_KO	OTHER_KO	OTHER_KO	OTHER_KO	OTHER_KO	OTHER_KO	OTHER_KO	OTHER_KO
TRINITY_DN5460_c0_g1	Tubulin-specific chaperone C	TBCC_BOVIN	29.79%	4e-45	OTHER_KO
TRINITY_DN10255_c0_g1	UPF0764 protein C16orf89	CP089_HUMAN	65.38%	1e-10	NO_KO_DATA
TRINITY_DN3918_c0_g1	Leucine-zipper-like transcriptional regulator 1 homolog {ECO:0000303|PubMed:30442766}	LZTR1_DROME	25.95%	1e-30	OTHER_KO
TRINITY_DN199_c0_g2	SCY1-like protein 2	SCYL2_MOUSE	31.56%	3e-29	OTHER_KO	OTHER_KO
TRINITY_DN5858_c0_g1	Enterin neuropeptides	ENPP_APLCA	22.11%	2e-14	NO_KO_DATA
TRINITY_DN53280_c0_g1	Conserved oligomeric Golgi complex subunit 6	COG6_CRYNB	61.54%	3e-18	OTHER_KO
TRINITY_DN47226_c0_g1	SLIT-ROBO Rho GTPase-activating protein 2B	SRG2B_HUMAN	100%	3e-35	NO_KO_DATA
TRINITY_DN4033_c0_g1	Arf-GAP with GTPase, ANK repeat and PH domain-containing protein 3	AGAP3_MOUSE	33.06%	5e-18	NO_KO_DATA
TRINITY_DN1827_c2_g1	Putative ankyrin repeat protein L63	YL063_MIMIV	35.76%	6e-15	NO_KO_DATA
TRINITY_DN48982_c0_g1	Signal transducer and activator of transcription 2	STAT2_HUMAN	97.7%	3e-50	OTHER_KO	OTHER_KO	OTHER_KO	OTHER_KO	OTHER_KO	OTHER_KO	OTHER_KO	OTHER_KO	OTHER_KO	OTHER_KO	OTHER_KO	OTHER_KO	OTHER_KO	OTHER_KO	OTHER_KO	OTHER_KO
TRINITY_DN27_c0_g4	Protein SMG7L	SMG7L_ARATH	33.63%	3e-10	NO_KO_DATA
TRINITY_DN44_c9_g1	TATA element modulatory factor	TMF1_MOUSE	26.74%	3e-11	OTHER_KO
TRINITY_DN969_c3_g1	Probable WRKY transcription factor 19	WRK19_ARATH	42.05%	2e-24	OTHER_KO
TRINITY_DN39177_c0_g1	Probable diacylglycerol pyrophosphate phosphatase 1	DPP1_SCHPO	35.67%	6e-21	Metabolism|Lipid metabolism|Glycerolipid metabolism [PATH:ko00561]|diacylglycerol diphosphate phosphatase / phosphatidate phosphatase [EC:3.1.3.81 3.1.3.4]	Metabolism|Lipid metabolism|Glycerophospholipid metabolism [PATH:ko00564]|diacylglycerol diphosphate phosphatase / phosphatidate phosphatase [EC:3.1.3.81 3.1.3.4]
TRINITY_DN42111_c0_g1	Endophilin-B1	SHLB1_PONAB	98.72%	3e-48	OTHER_KO	OTHER_KO	OTHER_KO	OTHER_KO	OTHER_KO
TRINITY_DN40183_c0_g1	Coiled-coil domain-containing protein 12	CCD12_MOUSE	94.64%	5e-28	OTHER_KO	OTHER_KO
TRINITY_DN41223_c0_g1	Dolichyl-diphosphooligosaccharide--protein glycosyltransferase subunit 2	RPN2_HUMAN	97.94%	8e-130	Metabolism|Glycan biosynthesis and metabolism|N-Glycan biosynthesis [PATH:ko00510]|oligosaccharyltransferase complex subunit delta (ribophorin II)	Metabolism|Glycan biosynthesis and metabolism|Various types of N-glycan biosynthesis [PATH:ko00513]|oligosaccharyltransferase complex subunit delta (ribophorin II)	OTHER_KO
TRINITY_DN30275_c0_g1	Integrator complex subunit 3	INT3_HUMAN	100%	6e-84	OTHER_KO
TRINITY_DN4649_c0_g1	Bromodomain adjacent to zinc finger domain protein 2B	BAZ2B_CHICK	40.82%	2e-10	NO_KO_DATA
TRINITY_DN51832_c0_g1	LINE-1 retrotransposable element ORF2 protein	LORF2_HUMAN	44.62%	9e-09	NO_KO_DATA
TRINITY_DN53455_c0_g1	Glucose-6-phosphate isomerase {ECO:0000255|HAMAP-Rule:MF_00473}	G6PI_CROS8	75.36%	2e-28	Metabolism|Carbohydrate metabolism|Glycolysis / Gluconeogenesis [PATH:ko00010]|glucose-6-phosphate isomerase [EC:5.3.1.9]	Metabolism|Carbohydrate metabolism|Pentose phosphate pathway [PATH:ko00030]|glucose-6-phosphate isomerase [EC:5.3.1.9]	Metabolism|Carbohydrate metabolism|Starch and sucrose metabolism [PATH:ko00500]|glucose-6-phosphate isomerase [EC:5.3.1.9]	Metabolism|Carbohydrate metabolism|Amino sugar and nucleotide sugar metabolism [PATH:ko00520]|glucose-6-phosphate isomerase [EC:5.3.1.9]	OTHER_KO
TRINITY_DN1627_c0_g1	Transmembrane protein 184 homolog DDB_G0279555	T1843_DICDI	35.76%	5e-62	NO_KO_DATA
TRINITY_DN2097_c1_g1	Vacuolar protein sorting/targeting protein 10	VPS10_USTMA	29.17%	1e-73	NO_KO_DATA
TRINITY_DN40809_c0_g1	Eukaryotic translation initiation factor 5	IF5_DROME	69.88%	4e-35	OTHER_KO	OTHER_KO	OTHER_KO
TRINITY_DN32332_c0_g1	Tubulin beta chain	TBB_ASPFU	72.48%	2e-49	OTHER_KO	OTHER_KO	OTHER_KO	OTHER_KO	OTHER_KO	OTHER_KO
TRINITY_DN2053_c0_g1	General transcription and DNA repair factor IIH helicase subunit XPB	ERCC3_BOVIN	46.9%	0	OTHER_KO	OTHER_KO	OTHER_KO	OTHER_KO
TRINITY_DN2406_c0_g1	Vacuolar protein sorting-associated protein 32 homolog 1	VP321_ARATH	33.33%	1e-15	OTHER_KO	OTHER_KO	OTHER_KO	OTHER_KO
TRINITY_DN40071_c0_g1	Putative speedy protein-like protein 3	SPDL3_HUMAN	49.18%	4e-07	NO_KO_DATA
TRINITY_DN416_c2_g1	Derlin-1.2	DER12_MAIZE	38.03%	8e-45	OTHER_KO
TRINITY_DN52201_c0_g1	Multifunctional 2-oxoglutarate metabolism enzyme	KGD_MYCS2	47.73%	9e-20	OTHER_KO
TRINITY_DN42840_c0_g1	Enhancer of polycomb homolog 1	EPC1_HUMAN	98.78%	7e-40	OTHER_KO
TRINITY_DN6424_c0_g1	Reticulocyte-binding protein 2 homolog a {ECO:0000312|EMBL:CAD52492.1}	RBP2A_PLAF7	21.45%	3e-08	OTHER_KO
TRINITY_DN13208_c0_g1	Putative ankyrin repeat protein L483	YL483_MIMIV	44.44%	3e-22	NO_KO_DATA
TRINITY_DN2780_c0_g2	26S proteasome regulatory subunit 6A-A	PR6AA_XENLA	71.76%	9e-132	OTHER_KO	OTHER_KO	OTHER_KO
TRINITY_DN2780_c0_g1	Probable WRKY transcription factor 19	WRK19_ARATH	42.64%	3e-38	NO_KO_DATA
TRINITY_DN2140_c2_g1	Echinoderm microtubule-associated protein-like 6	EMAL6_MOUSE	21.32%	6e-34	OTHER_KO
TRINITY_DN88_c0_g1	Two-component system protein A	TCSA_EMENI	23.91%	5e-21	OTHER_KO	OTHER_KO	OTHER_KO
TRINITY_DN24989_c0_g1	Tropomyosin-2	TPM2_YEAST	37.27%	7e-23	OTHER_KO	OTHER_KO	OTHER_KO
TRINITY_DN741_c1_g1	Ethanolamine utilization protein EutG	EUTG_ECOLI	35.75%	8e-18	Metabolism|Carbohydrate metabolism|Glycolysis / Gluconeogenesis [PATH:ko00010]|alcohol dehydrogenase
TRINITY_DN741_c1_g2	Mitogen-activated protein kinase kinase 2	M2K2_ARATH	38.41%	8e-64	OTHER_KO	OTHER_KO
TRINITY_DN52749_c0_g1	Plakophilin-2	PKP2_HUMAN	90.91%	5e-07	OTHER_KO
TRINITY_DN48976_c0_g1	Zinc finger protein 418	ZN418_HUMAN	32.94%	1e-05	OTHER_KO	OTHER_KO
TRINITY_DN28391_c0_g1	Alpha-actinin-1	ACTN1_CHICK	97.01%	1e-37	OTHER_KO	OTHER_KO	OTHER_KO	OTHER_KO	OTHER_KO	OTHER_KO	OTHER_KO	OTHER_KO	OTHER_KO	OTHER_KO	OTHER_KO	OTHER_KO
TRINITY_DN3524_c0_g1	Probable tubulin polyglutamylase TTLL2	TTLL2_HUMAN	41.86%	3e-94	OTHER_KO
TRINITY_DN4827_c0_g1	Probable acetylornithine aminotransferase, mitochondrial	ARGD_DICDI	42.76%	8e-106	Metabolism|Amino acid metabolism|Arginine biosynthesis [PATH:ko00220]|acetylornithine aminotransferase [EC:2.6.1.11]	OTHER_KO
TRINITY_DN53335_c0_g1	Syntaxin-like protein psy1	PSY1_SCHPO	49.25%	1e-08	OTHER_KO	OTHER_KO	OTHER_KO	OTHER_KO
TRINITY_DN707_c4_g1	Protein URA2	PYR1_YEAST	55.42%	0	OTHER_KO
TRINITY_DN42139_c0_g1	Probable helicase senataxin {ECO:0000305}	SETX_HUMAN	100%	2e-52	OTHER_KO
TRINITY_DN5706_c0_g1	Replication factor C subunit 5	RFC5_HUMAN	55.21%	1e-126	OTHER_KO	OTHER_KO	OTHER_KO	OTHER_KO	OTHER_KO	OTHER_KO
TRINITY_DN903_c0_g1	Dynein heavy chain 1, axonemal	DYH1_HUMAN	48.68%	0	OTHER_KO	OTHER_KO
TRINITY_DN1525_c0_g1	Xanthine dehydrogenase	XDH_ORYSJ	42.8%	0	Metabolism|Nucleotide metabolism|Purine metabolism [PATH:ko00230]|xanthine dehydrogenase/oxidase [EC:1.17.1.4 1.17.3.2]	Metabolism|Biosynthesis of other secondary metabolites|Caffeine metabolism [PATH:ko00232]|xanthine dehydrogenase/oxidase [EC:1.17.1.4 1.17.3.2]	Metabolism|Xenobiotics biodegradation and metabolism|Drug metabolism - other enzymes [PATH:ko00983]|xanthine dehydrogenase/oxidase [EC:1.17.1.4 1.17.3.2]	OTHER_KO	OTHER_KO
TRINITY_DN218_c7_g1	Isochorismatase domain-containing protein 1	ISOC1_XENLA	47.83%	3e-53	NO_KO_DATA
TRINITY_DN27746_c0_g1	Serine/arginine repetitive matrix protein 2	SRRM2_HUMAN	100%	1e-61	OTHER_KO
TRINITY_DN199_c3_g2	Ribitol-5-phosphate xylosyltransferase 1 {ECO:0000250|UniProtKB:Q9Y2B1}	RXLT1_DANRE	30.85%	5e-16	Metabolism|Glycan biosynthesis and metabolism|Mannose type O-glycan biosynthesis [PATH:ko00515]|alpha-dystroglycan beta1,4-xylosyltransferase [EC:2.4.2.61]	OTHER_KO
TRINITY_DN48643_c0_g1	NUT family member 2F	NTM2F_HUMAN	100%	4e-43	NO_KO_DATA
TRINITY_DN50999_c0_g1	Nascent polypeptide-associated complex subunit alpha-like protein	NACA_PINTA	51.02%	3e-37	NO_KO_DATA
TRINITY_DN45679_c0_g1	RING-box protein 1	RBX1_SALSA	81.31%	2e-57	OTHER_KO	OTHER_KO	OTHER_KO	OTHER_KO	OTHER_KO	OTHER_KO	OTHER_KO	OTHER_KO	OTHER_KO	OTHER_KO	OTHER_KO	OTHER_KO	OTHER_KO	OTHER_KO	OTHER_KO	OTHER_KO	OTHER_KO
TRINITY_DN2657_c7_g1	Putative white-brown complex homolog protein 30	WBC30_ARATH	38.43%	5e-54	NO_KO_DATA
TRINITY_DN29626_c0_g1	General transcription and DNA repair factor IIH subunit TFB1-3	TFB1C_ARATH	53.66%	3e-06	OTHER_KO	OTHER_KO	OTHER_KO	OTHER_KO	OTHER_KO
TRINITY_DN6820_c0_g1	Nucleotide exchange factor SIL1	SIL1_MOUSE	24.08%	1e-09	OTHER_KO	OTHER_KO
TRINITY_DN39758_c0_g1	Probable 26S proteasome subunit rpt4	PRS10_SCHPO	87.29%	6e-114	OTHER_KO	OTHER_KO	OTHER_KO
TRINITY_DN23902_c0_g1	DNA-directed RNA polymerase II subunit RPB11-a	RPB11_HUMAN	100%	5e-58	OTHER_KO	OTHER_KO	OTHER_KO	OTHER_KO
TRINITY_DN39034_c0_g1	40S ribosomal protein S3-A	RS31_XENLA	100%	1e-52	OTHER_KO	OTHER_KO	OTHER_KO
TRINITY_DN4526_c0_g1	Serine/threonine-protein kinase SCH9	SCH9_CANAL	30.98%	1e-45	OTHER_KO	OTHER_KO	OTHER_KO
TRINITY_DN7135_c0_g1	Ankyrin-3	ANK3_RAT	29.34%	1e-18	OTHER_KO	OTHER_KO	OTHER_KO
TRINITY_DN5427_c0_g1	LIMR family protein DDB_G0293610	Y3610_DICDI	30.12%	2e-73	OTHER_KO
TRINITY_DN920_c0_g1	NLR family CARD domain-containing protein 3	NLRC3_HUMAN	29.66%	2e-08	OTHER_KO
TRINITY_DN479_c5_g2	Putative ankyrin repeat protein R911	YR911_MIMIV	34.86%	4e-43	NO_KO_DATA
TRINITY_DN47343_c0_g1	Zinc finger protein 532	ZN532_HUMAN	100%	1e-38	Metabolism|Amino acid metabolism|Lysine degradation [PATH:ko00310]|[histone H3]-lysine4 N-trimethyltransferase MLL1 [EC:2.1.1.354]	OTHER_KO	OTHER_KO	OTHER_KO	OTHER_KO
TRINITY_DN151_c11_g1	Vacuolar protein sorting-associated protein 8 homolog	VPS8_HUMAN	24.86%	4e-09	OTHER_KO	OTHER_KO
TRINITY_DN16595_c0_g1	Putative ankyrin repeat protein L62	YL062_MIMIV	31.87%	6e-11	NO_KO_DATA
TRINITY_DN798_c7_g1	ADP-ribosylation factor-like protein 2	ARL2_HUMAN	70.59%	2e-93	OTHER_KO	OTHER_KO
TRINITY_DN5936_c0_g1	Probable hemoglobin and hemoglobin-haptoglobin-binding protein 3	HGP3_HAEIN	43.14%	2e-08	OTHER_KO
TRINITY_DN7302_c0_g1	Plasminogen	PLMN_MOUSE	59.57%	1e-07	OTHER_KO	OTHER_KO	OTHER_KO	OTHER_KO	OTHER_KO	OTHER_KO
TRINITY_DN3004_c4_g2	Centrosomal protein of 78 kDa	CEP78_XENTR	28.64%	2e-14	OTHER_KO
TRINITY_DN3004_c4_g1	Probable tubulin polyglutamylase ttll-15 {ECO:0000305}	TTL15_CAEEL	29.18%	8e-27	OTHER_KO
TRINITY_DN424_c0_g2	RNA pseudouridine synthase 6, chloroplastic	PUS6_ORYSJ	25.46%	6e-08	NO_KO_DATA
TRINITY_DN35638_c0_g1	Chromodomain-helicase-DNA-binding protein 1-like	CHD1L_DANRE	60%	4e-06	OTHER_KO
TRINITY_DN49923_c0_g1	Glutathione synthetase	GSHB_HUMAN	100%	1e-45	Metabolism|Amino acid metabolism|Cysteine and methionine metabolism [PATH:ko00270]|glutathione synthase [EC:6.3.2.3]	Metabolism|Metabolism of other amino acids|Glutathione metabolism [PATH:ko00480]|glutathione synthase [EC:6.3.2.3]	OTHER_KO	OTHER_KO
TRINITY_DN49131_c0_g1	Exportin-6	XPO6_HUMAN	86.49%	5e-36	NO_KO_DATA
TRINITY_DN1607_c2_g1	Probable bifunctional dTTP/UTP pyrophosphatase/methyltransferase protein {ECO:0000305}	ASML_HUMAN	45.02%	5e-41	OTHER_KO
TRINITY_DN3436_c2_g1	E3 ubiquitin-protein ligase RFWD3	RFWD3_AILME	28.86%	2e-12	OTHER_KO
TRINITY_DN23126_c0_g3	Long chain base biosynthesis protein 2d	LCB2D_ORYSJ	75%	5e-07	Metabolism|Lipid metabolism|Sphingolipid metabolism [PATH:ko00600]|serine palmitoyltransferase [EC:2.3.1.50]	OTHER_KO	OTHER_KO	OTHER_KO
TRINITY_DN4076_c1_g1	Probable serine/threonine-protein kinase DDB_G0267514	Y9955_DICDI	44.1%	3e-23	NO_KO_DATA
TRINITY_DN3812_c1_g1	Crooked neck-like protein 1	CRNL1_HUMAN	48.07%	0	OTHER_KO	OTHER_KO	OTHER_KO
TRINITY_DN6691_c11_g1	Putative uncharacterized protein encoded by LINC00269	CX062_HUMAN	66.67%	6e-19	NO_KO_DATA
TRINITY_DN51977_c0_g1	NADH dehydrogenase [ubiquinone] iron-sulfur protein 2, mitochondrial	NDUS2_PONPY	100%	2e-54	NO_KO_DATA
TRINITY_DN4027_c1_g1	Kinesin heavy chain	KINH_BOTFU	36.86%	2e-61	OTHER_KO
TRINITY_DN1652_c3_g1	Mediator of RNA polymerase II transcription subunit 14	MED14_HUMAN	25.44%	1e-15	OTHER_KO	OTHER_KO
TRINITY_DN50735_c0_g1	Phosphate import ATP-binding protein PstB {ECO:0000255|HAMAP-Rule:MF_01702}	PSTB_CUTAK	100%	2e-42	OTHER_KO	OTHER_KO
TRINITY_DN108_c11_g1	Histone-lysine N-methyltransferase NSD2	NSD2_HUMAN	53.33%	3e-12	Metabolism|Amino acid metabolism|Lysine degradation [PATH:ko00310]|[histone H3]-lysine36 N-dimethyltransferase NSD2 [EC:2.1.1.357]	OTHER_KO	OTHER_KO
TRINITY_DN4779_c0_g1	Nucleolar complex protein 2 homolog	NOC2L_ARATH	30.34%	7e-81	OTHER_KO
TRINITY_DN7342_c0_g1	Lipooligosaccharide biosynthesis protein lex-1	LIC2A_HAEIN	88.89%	3e-08	OTHER_KO
TRINITY_DN4950_c0_g1	CCR4-NOT transcription complex subunit 11	CNO11_HUMAN	48.83%	7e-117	NO_KO_DATA
TRINITY_DN160_c4_g1	Protein ACTIVITY OF BC1 COMPLEX KINASE 8, chloroplastic {ECO:0000303|PubMed:22694836}	AB1K8_ARATH	32.14%	6e-25	NO_KO_DATA
TRINITY_DN1181_c1_g1	Sec-independent protein translocase protein TatB {ECO:0000255|HAMAP-Rule:MF_00237}	TATB_NITEU	29.91%	4e-07	OTHER_KO	OTHER_KO	OTHER_KO
TRINITY_DN8537_c0_g1	Translocation protein SEC63 homolog	SEC63_MOUSE	25%	3e-40	OTHER_KO	OTHER_KO	OTHER_KO	OTHER_KO
TRINITY_DN17885_c4_g1	Protein GVQW2 {ECO:0000305}	GVQW2_HUMAN	67.39%	4e-12	NO_KO_DATA
TRINITY_DN4994_c0_g1	Tubulin polymerization-promoting protein family member 2	TPPP2_MACFA	34.65%	2e-08	NO_KO_DATA
TRINITY_DN4420_c0_g1	60S ribosomal protein L17	RL17_SUBDO	55.15%	7e-59	NO_KO_DATA
TRINITY_DN3149_c5_g2	Uncharacterized protein YKR070W	YK50_YEAST	30.17%	7e-33	NO_KO_DATA
TRINITY_DN41271_c0_g1	Glutamine synthetase	GLNA_HEBCY	71.74%	2e-177	NO_KO_DATA
TRINITY_DN620_c0_g1	von Willebrand factor A domain-containing protein 8	VWA8_MOUSE	43.43%	0	NO_KO_DATA
TRINITY_DN40376_c0_g1	Deoxyribodipyrimidine photo-lyase	PHR_NEUCR	55.41%	2e-20	OTHER_KO
TRINITY_DN2742_c0_g1	Multidrug resistance-associated protein 4	MRP4_HUMAN	59.26%	2e-12	OTHER_KO	OTHER_KO	OTHER_KO	OTHER_KO	OTHER_KO
TRINITY_DN37258_c0_g1	V-type proton ATPase subunit B {ECO:0000250|UniProtKB:P16140}	VATB_CANAL	82.43%	3e-35	Metabolism|Energy metabolism|Oxidative phosphorylation [PATH:ko00190]|V-type H+-transporting ATPase subunit B	OTHER_KO	OTHER_KO	OTHER_KO	OTHER_KO	OTHER_KO	OTHER_KO	OTHER_KO	OTHER_KO	OTHER_KO
TRINITY_DN6414_c0_g1	Metallocarboxypeptidase A-like protein MCYG_01475	MCPAL_ARTOC	26.4%	3e-23	NO_KO_DATA
TRINITY_DN7605_c0_g1	40S ribosomal protein S21	RS21_ORYSJ	59.72%	2e-20	OTHER_KO	OTHER_KO
TRINITY_DN2421_c0_g1	MORN repeat-containing protein 1	MORN1_RAT	39.39%	1e-31	NO_KO_DATA
TRINITY_DN2742_c0_g2	ABC transporter C family member 3	ABCC3_DICDI	60%	4e-14	OTHER_KO	OTHER_KO	OTHER_KO	OTHER_KO	OTHER_KO
TRINITY_DN3102_c0_g1	Putative uncharacterized oxidoreductase C513.07	YKJ7_SCHPO	33.62%	1e-44	Metabolism|Biosynthesis of other secondary metabolites|Phenylpropanoid biosynthesis [PATH:ko00940]|cinnamoyl-CoA reductase [EC:1.2.1.44]
TRINITY_DN20399_c0_g1	Ribonuclease T2	RNT2_HUMAN	100%	4e-51	OTHER_KO
TRINITY_DN39444_c0_g1	60S ribosomal protein L11	RL11_RAT	100%	4e-128	NO_KO_DATA
TRINITY_DN39087_c0_g1	Aldehyde oxidase GLOX {ECO:0000305}	GLOX_PHACH	37.93%	7e-13	OTHER_KO
TRINITY_DN2582_c4_g1	Prefoldin subunit 4	PFD4_BOVIN	38.33%	2e-18	OTHER_KO
TRINITY_DN38730_c0_g1	Lipase	LIP_BACSP	41.3%	9e-18	NO_KO_DATA
TRINITY_DN37366_c0_g1	Alpha-actinin-1	ACTN1_CHICK	100%	2e-48	OTHER_KO	OTHER_KO	OTHER_KO	OTHER_KO	OTHER_KO	OTHER_KO	OTHER_KO	OTHER_KO	OTHER_KO	OTHER_KO	OTHER_KO	OTHER_KO
TRINITY_DN10986_c4_g1	Peptidyl-prolyl cis-trans isomerase C	PPIC_ECOLI	54.84%	3e-27	OTHER_KO
TRINITY_DN51491_c0_g1	Clathrin light chain	CLC1_SCHPO	31.52%	1e-21	NO_KO_DATA
TRINITY_DN1611_c11_g1	Scar-like domain-containing protein WAVE 5	SCARL_ARATH	27.11%	2e-13	NO_KO_DATA
TRINITY_DN37448_c0_g1	50S ribosomal protein L32 {ECO:0000255|HAMAP-Rule:MF_00340}	RL32_STAES	100%	2e-23	OTHER_KO	OTHER_KO	OTHER_KO
TRINITY_DN3768_c0_g1	Glycogen synthase {ECO:0000255|HAMAP-Rule:MF_00484}	GLGA_GEOTN	27.35%	5e-29	Metabolism|Carbohydrate metabolism|Starch and sucrose metabolism [PATH:ko00500]|starch synthase [EC:2.4.1.21]	OTHER_KO	OTHER_KO
TRINITY_DN1017_c1_g2	Putative ankyrin repeat protein R901	YR901_MIMIV	38.46%	5e-20	NO_KO_DATA
TRINITY_DN52007_c0_g1	Ankyrin repeat domain-containing protein 20A3	A20A3_HUMAN	92.31%	8e-08	NO_KO_DATA
TRINITY_DN39315_c0_g1	Protein disulfide-isomerase erp38	ERP38_NEUCR	48.94%	8e-08	OTHER_KO	OTHER_KO	OTHER_KO
TRINITY_DN45687_c0_g1	Ankyrin-3 {ECO:0000303|PubMed:7836469}	ANK3_HUMAN	100%	5e-56	OTHER_KO	OTHER_KO	OTHER_KO
TRINITY_DN10419_c0_g1	Vacuolar transporter chaperone 4	VTC4_YEAST	32.43%	2e-09	NO_KO_DATA
TRINITY_DN6315_c0_g1	Bifunctional purine biosynthesis protein PurH {ECO:0000255|HAMAP-Rule:MF_00139}	PUR9_ACICJ	86.21%	3e-10	Metabolism|Nucleotide metabolism|Purine metabolism [PATH:ko00230]|phosphoribosylaminoimidazolecarboxamide formyltransferase / IMP cyclohydrolase [EC:2.1.2.3 3.5.4.10]	Metabolism|Metabolism of cofactors and vitamins|One carbon pool by folate [PATH:ko00670]|phosphoribosylaminoimidazolecarboxamide formyltransferase / IMP cyclohydrolase [EC:2.1.2.3 3.5.4.10]	OTHER_KO	OTHER_KO
TRINITY_DN14949_c0_g1	Secreted RxLR effector protein 78 {ECO:0000303|PubMed:29706971}	RLR78_PLAVT	44.44%	5e-14	NO_KO_DATA
TRINITY_DN2418_c0_g1	Probable WRKY transcription factor 19	WRK19_ARATH	39.68%	8e-31	NO_KO_DATA
TRINITY_DN2653_c0_g1	Inositol polyphosphate 5-phosphatase E {ECO:0000303|PubMed:26723017}	INP5E_DROME	31.64%	4e-35	Metabolism|Carbohydrate metabolism|Inositol phosphate metabolism [PATH:ko00562]|inositol polyphosphate 5-phosphatase INPP5E [EC:3.1.3.36]	OTHER_KO
TRINITY_DN6368_c0_g1	FYVE, RhoGEF and PH domain-containing protein 6	FGD6_HUMAN	34.86%	2e-12	OTHER_KO
TRINITY_DN572_c7_g1	Na(+)/H(+)-K(+) antiporter GerN	GERN_BACCE	30.88%	1e-09	NO_KO_DATA
TRINITY_DN1690_c1_g1	cGMP-dependent protein kinase 1	KGP1_MOUSE	35.46%	4e-97	OTHER_KO	OTHER_KO	OTHER_KO	OTHER_KO	OTHER_KO	OTHER_KO	OTHER_KO	OTHER_KO	OTHER_KO	OTHER_KO	OTHER_KO
TRINITY_DN50336_c0_g1	Surfeit locus protein 4	SURF4_MOUSE	100%	9e-40	OTHER_KO
TRINITY_DN1122_c0_g1	Glycoprotein endo-alpha-1,2-mannosidase-like protein	MANEL_DANRE	41.67%	1e-73	OTHER_KO
TRINITY_DN43243_c0_g1	Thioredoxin-2, mitochondrial	TRX2_SCHPO	46.3%	7e-11	OTHER_KO	OTHER_KO	OTHER_KO
TRINITY_DN1122_c0_g3	Glycoprotein endo-alpha-1,2-mannosidase-like protein	MANEL_MOUSE	55%	4e-18	OTHER_KO
TRINITY_DN44686_c0_g1	Cytoskeleton-associated protein 4	CKAP4_HUMAN	100%	4e-32	OTHER_KO
TRINITY_DN49171_c0_g1	Bifunctional riboflavin kinase/FMN adenylyltransferase {ECO:0000305}	RIBCF_LISMO	58.21%	1e-18	Metabolism|Metabolism of cofactors and vitamins|Riboflavin metabolism [PATH:ko00740]|riboflavin kinase / FMN adenylyltransferase [EC:2.7.1.26 2.7.7.2]
TRINITY_DN52911_c0_g1	Potassium-transporting ATPase alpha chain 2	AT12A_HUMAN	53.76%	6e-20	Metabolism|Energy metabolism|Oxidative phosphorylation [PATH:ko00190]|non-gastric H+/K+-exchanging ATPase [EC:7.2.2.19]
TRINITY_DN4866_c1_g1	Guanine nucleotide-binding protein subunit beta-2-like 1	GBLP_ORENI	75.08%	1e-172	OTHER_KO	OTHER_KO	OTHER_KO
TRINITY_DN5718_c1_g1	Solute carrier family 35 member B1	S35B1_DICDI	35.55%	4e-58	OTHER_KO
TRINITY_DN42140_c0_g1	Eukaryotic translation initiation factor 2A	EIF2A_SCHPO	30%	8e-06	OTHER_KO	OTHER_KO
TRINITY_DN800_c5_g1	Protein Jade-3	JADE3_XENTR	39.15%	7e-34	OTHER_KO
TRINITY_DN156_c23_g1	DNA polymerase lambda {ECO:0000305}	DPOLL_HUMAN	41.64%	3e-68	OTHER_KO	OTHER_KO	OTHER_KO
TRINITY_DN165_c0_g1	Myosin-12	MYO12_ARATH	32.86%	3e-153	OTHER_KO	OTHER_KO	OTHER_KO	OTHER_KO	OTHER_KO
TRINITY_DN1321_c2_g1	Putative glycosyltransferase HI_0258	Y258_HAEIN	51.16%	3e-07	NO_KO_DATA
TRINITY_DN39272_c0_g1	Protein phosphatase Slingshot homolog 2	SSH2_HUMAN	100%	5e-42	OTHER_KO	OTHER_KO	OTHER_KO
TRINITY_DN47195_c0_g1	Retinoic acid-induced protein 1	RAI1_HUMAN	100%	3e-44	OTHER_KO
TRINITY_DN10442_c1_g1	Protein phosphatase 2A scaffold subunit {ECO:0000305}	2AAA_DICDI	73.17%	2e-08	OTHER_KO	OTHER_KO	OTHER_KO	OTHER_KO	OTHER_KO	OTHER_KO	OTHER_KO	OTHER_KO	OTHER_KO	OTHER_KO	OTHER_KO	OTHER_KO	OTHER_KO	OTHER_KO	OTHER_KO	OTHER_KO	OTHER_KO	OTHER_KO	OTHER_KO
TRINITY_DN1851_c0_g1	Chaperone protein DnaJ 1 {ECO:0000255|HAMAP-Rule:MF_01152}	DNAJ1_MYCLE	36.84%	5e-07	OTHER_KO	OTHER_KO
TRINITY_DN9474_c0_g1	Manganese-transporting ATPase 13A1	AT131_HUMAN	35.63%	0	OTHER_KO
TRINITY_DN153_c1_g1	Alcohol dehydrogenase class-3	ADHX_ARATH	72.17%	7e-53	Metabolism|Carbohydrate metabolism|Glycolysis / Gluconeogenesis [PATH:ko00010]|S-(hydroxymethyl)glutathione dehydrogenase / alcohol dehydrogenase [EC:1.1.1.284 1.1.1.1]	Metabolism|Energy metabolism|Methane metabolism [PATH:ko00680]|S-(hydroxymethyl)glutathione dehydrogenase / alcohol dehydrogenase [EC:1.1.1.284 1.1.1.1]	Metabolism|Lipid metabolism|Fatty acid degradation [PATH:ko00071]|S-(hydroxymethyl)glutathione dehydrogenase / alcohol dehydrogenase [EC:1.1.1.284 1.1.1.1]	Metabolism|Amino acid metabolism|Tyrosine metabolism [PATH:ko00350]|S-(hydroxymethyl)glutathione dehydrogenase / alcohol dehydrogenase [EC:1.1.1.284 1.1.1.1]	Metabolism|Metabolism of cofactors and vitamins|Retinol metabolism [PATH:ko00830]|S-(hydroxymethyl)glutathione dehydrogenase / alcohol dehydrogenase [EC:1.1.1.284 1.1.1.1]	Metabolism|Xenobiotics biodegradation and metabolism|Chloroalkane and chloroalkene degradation [PATH:ko00625]|S-(hydroxymethyl)glutathione dehydrogenase / alcohol dehydrogenase [EC:1.1.1.284 1.1.1.1]	Metabolism|Xenobiotics biodegradation and metabolism|Naphthalene degradation [PATH:ko00626]|S-(hydroxymethyl)glutathione dehydrogenase / alcohol dehydrogenase [EC:1.1.1.284 1.1.1.1]	Metabolism|Xenobiotics biodegradation and metabolism|Metabolism of xenobiotics by cytochrome P450 [PATH:ko00980]|S-(hydroxymethyl)glutathione dehydrogenase / alcohol dehydrogenase [EC:1.1.1.284 1.1.1.1]	Metabolism|Xenobiotics biodegradation and metabolism|Drug metabolism - cytochrome P450 [PATH:ko00982]|S-(hydroxymethyl)glutathione dehydrogenase / alcohol dehydrogenase [EC:1.1.1.284 1.1.1.1]	OTHER_KO
TRINITY_DN1608_c0_g1	Tenascin-X {ECO:0000305}	TENX_HUMAN	32.47%	8e-14	OTHER_KO	OTHER_KO	OTHER_KO	OTHER_KO	OTHER_KO	OTHER_KO
TRINITY_DN3199_c2_g1	tRNA (guanine(26)-N(2))-dimethyltransferase	TRM1_MOUSE	38.42%	2e-116	OTHER_KO
TRINITY_DN47567_c0_g1	Eukaryotic translation initiation factor 2 subunit 3, Y-linked	IF2H_MOUSE	100%	2e-60	OTHER_KO	OTHER_KO
TRINITY_DN44819_c0_g1	NADP-dependent alcohol dehydrogenase 6	ADH6_YEAST	57.89%	6e-29	Metabolism|Carbohydrate metabolism|Glycolysis / Gluconeogenesis [PATH:ko00010]|alcohol dehydrogenase (NADP+) [EC:1.1.1.2]	Metabolism|Carbohydrate metabolism|Pentose and glucuronate interconversions [PATH:ko00040]|alcohol dehydrogenase (NADP+) [EC:1.1.1.2]	Metabolism|Lipid metabolism|Glycerolipid metabolism [PATH:ko00561]|alcohol dehydrogenase (NADP+) [EC:1.1.1.2]	Metabolism|Xenobiotics biodegradation and metabolism|Caprolactam degradation [PATH:ko00930]|alcohol dehydrogenase (NADP+) [EC:1.1.1.2]	OTHER_KO
TRINITY_DN40359_c0_g1	Matrix Gla protein	MGP_HUMAN	100%	2e-37	OTHER_KO
TRINITY_DN1508_c11_g1	Acyl-CoA dehydrogenase family member 11	ACD11_PONAB	39.73%	2e-74	OTHER_KO
TRINITY_DN33924_c0_g1	60S ribosomal protein L9	RL9_HUMAN	100%	2e-139	OTHER_KO	OTHER_KO
TRINITY_DN1841_c3_g1	Alkaline ceramidase 3	ACER3_MOUSE	33.58%	7e-48	Metabolism|Lipid metabolism|Sphingolipid metabolism [PATH:ko00600]|dihydroceramidase [EC:3.5.1.-]
TRINITY_DN45429_c0_g1	Membrane-spanning 4-domains subfamily A member 14	M4A14_HUMAN	98.65%	2e-40	OTHER_KO
TRINITY_DN53333_c0_g1	Protein tyrosine phosphatase type IVA 2	TP4A2_RAT	98%	6e-29	OTHER_KO
TRINITY_DN9_c4_g2	Lysostaphin	LSTP_STASI	24.39%	2e-06	OTHER_KO	OTHER_KO
TRINITY_DN37384_c0_g1	Rho-related GTP-binding protein RhoU	RHOU_HUMAN	100%	1e-45	OTHER_KO	OTHER_KO
TRINITY_DN1658_c1_g2	GPI mannosyltransferase 3	PIGB_BOVIN	34.11%	2e-72	Metabolism|Glycan biosynthesis and metabolism|Glycosylphosphatidylinositol (GPI)-anchor biosynthesis [PATH:ko00563]|GPI mannosyltransferase 3 [EC:2.4.1.-]	OTHER_KO
TRINITY_DN48470_c0_g1	Protein Daple	DAPLE_HUMAN	100%	1e-46	NO_KO_DATA
TRINITY_DN4419_c0_g1	Solute carrier family 35 member C2	S35C2_HUMAN	33.43%	3e-45	OTHER_KO
TRINITY_DN51792_c0_g1	Eukaryotic translation initiation factor 4G	IF4G_WHEAT	30%	1e-15	OTHER_KO	OTHER_KO	OTHER_KO	OTHER_KO
TRINITY_DN2284_c3_g1	Probable RNA helicase SDE3	SDE3_ARATH	27.72%	4e-31	OTHER_KO	OTHER_KO
TRINITY_DN2261_c0_g1	E3 ubiquitin-protein transferase MAEA	MAEA_DANRE	34.48%	1e-07	OTHER_KO	OTHER_KO
TRINITY_DN40205_c0_g1	Rho guanine nucleotide exchange factor 12	ARHGC_HUMAN	98.72%	7e-47	OTHER_KO	OTHER_KO	OTHER_KO	OTHER_KO	OTHER_KO	OTHER_KO	OTHER_KO	OTHER_KO	OTHER_KO	OTHER_KO	OTHER_KO	OTHER_KO	OTHER_KO
TRINITY_DN23335_c0_g1	Nesprin-2	SYNE2_HUMAN	100%	8e-79	OTHER_KO
TRINITY_DN606_c1_g1	DNA primase small subunit	PRI1_MOUSE	40.23%	2e-100	OTHER_KO	OTHER_KO
TRINITY_DN870_c0_g1	Putative ankyrin repeat protein R863	YR863_MIMIV	37.31%	4e-29	NO_KO_DATA
TRINITY_DN870_c0_g3	Xylosyltransferase sqv-6	XYLT_CAEEL	25%	6e-06	Metabolism|Glycan biosynthesis and metabolism|Glycosaminoglycan biosynthesis - chondroitin sulfate / dermatan sulfate [PATH:ko00532]|protein xylosyltransferase [EC:2.4.2.26]	Metabolism|Glycan biosynthesis and metabolism|Glycosaminoglycan biosynthesis - heparan sulfate / heparin [PATH:ko00534]|protein xylosyltransferase [EC:2.4.2.26]	OTHER_KO
TRINITY_DN35955_c0_g1	Putative postmeiotic segregation increased 2-like protein 2	PM2P2_HUMAN	96.97%	7e-61	NO_KO_DATA
TRINITY_DN8866_c0_g1	3-methyl-2-oxobutanoate hydroxymethyltransferase 2, mitochondrial	PANB2_ARATH	52.06%	2e-121	Metabolism|Metabolism of cofactors and vitamins|Pantothenate and CoA biosynthesis [PATH:ko00770]|3-methyl-2-oxobutanoate hydroxymethyltransferase [EC:2.1.2.11]
TRINITY_DN46158_c0_g1	Cathepsin L1	CATL1_HUMAN	100%	1e-50	OTHER_KO	OTHER_KO	OTHER_KO	OTHER_KO	OTHER_KO	OTHER_KO	OTHER_KO	OTHER_KO	OTHER_KO	OTHER_KO	OTHER_KO
TRINITY_DN5289_c0_g1	Rhomboid protease GlpG	GLPG_HAEIN	25.22%	1e-06	OTHER_KO
TRINITY_DN11702_c1_g1	DnaJ homolog subfamily B member 12 {ECO:0000312|HGNC:HGNC:14891}	DJB12_HUMAN	35.95%	4e-65	OTHER_KO	OTHER_KO
TRINITY_DN45784_c0_g1	Isocitrate dehydrogenase [NAD] subunit 2, mitochondrial	IDH2_SCHPO	72.41%	6e-87	Metabolism|Carbohydrate metabolism|Citrate cycle (TCA cycle) [PATH:ko00020]|isocitrate dehydrogenase (NAD+) [EC:1.1.1.41]
TRINITY_DN27_c2_g4	Type-2 histone deacetylase 2	HDA22_DICDI	34.43%	8e-35	NO_KO_DATA
TRINITY_DN27224_c0_g1	GDP-L-fucose synthase	FCL_MOUSE	63.11%	2e-45	Metabolism|Carbohydrate metabolism|Fructose and mannose metabolism [PATH:ko00051]|GDP-L-fucose synthase [EC:1.1.1.271]	Metabolism|Carbohydrate metabolism|Amino sugar and nucleotide sugar metabolism [PATH:ko00520]|GDP-L-fucose synthase [EC:1.1.1.271]
TRINITY_DN3800_c0_g2	26S proteasome non-ATPase regulatory subunit 6	PSMD6_ORYSJ	46.2%	2e-111	OTHER_KO	OTHER_KO	OTHER_KO
TRINITY_DN53296_c0_g1	PI-PLC X domain-containing protein 1	PLCX1_HUMAN	100%	9e-47	NO_KO_DATA
TRINITY_DN118_c0_g1	Ultraviolet-B receptor UVR8	UVR8_ARATH	37.43%	4e-69	OTHER_KO	OTHER_KO	OTHER_KO	OTHER_KO
TRINITY_DN436_c4_g1	Phosphoribosylaminoimidazole carboxylase	PUR6_CANGA	48.96%	5e-173	Metabolism|Nucleotide metabolism|Purine metabolism [PATH:ko00230]|phosphoribosylaminoimidazole carboxylase [EC:4.1.1.21]
TRINITY_DN1470_c1_g1	Acyl-coenzyme A thioesterase 13	ACO13_PONAB	44.26%	1e-25	OTHER_KO
TRINITY_DN4268_c0_g1	60S ribosomal protein L7	RL7_PONAB	69.14%	2e-34	OTHER_KO	OTHER_KO
TRINITY_DN596_c0_g1	Cytochrome c oxidase subunit 9, mitochondrial	COX9_SCHPO	38.6%	3e-07	Metabolism|Energy metabolism|Oxidative phosphorylation [PATH:ko00190]|cytochrome c oxidase subunit 7
TRINITY_DN25429_c6_g1	Major spike protein G	G_BPPHS	90.24%	2e-33	NO_KO_DATA
TRINITY_DN1667_c0_g1	S phase cyclin A-associated protein in the endoplasmic reticulum	SCAPE_HUMAN	32.7%	8e-18	OTHER_KO
TRINITY_DN1780_c1_g1	DNA replication licensing factor MCM6	MCM6_ARATH	51.23%	0	OTHER_KO	OTHER_KO	OTHER_KO	OTHER_KO	OTHER_KO
TRINITY_DN1544_c0_g1	Probable phosphoglucomutase, cytoplasmic 2	PGMC2_ARATH	59.73%	0	Metabolism|Carbohydrate metabolism|Glycolysis / Gluconeogenesis [PATH:ko00010]|phosphoglucomutase [EC:5.4.2.2]	Metabolism|Carbohydrate metabolism|Pentose phosphate pathway [PATH:ko00030]|phosphoglucomutase [EC:5.4.2.2]	Metabolism|Carbohydrate metabolism|Galactose metabolism [PATH:ko00052]|phosphoglucomutase [EC:5.4.2.2]	Metabolism|Carbohydrate metabolism|Starch and sucrose metabolism [PATH:ko00500]|phosphoglucomutase [EC:5.4.2.2]	Metabolism|Carbohydrate metabolism|Amino sugar and nucleotide sugar metabolism [PATH:ko00520]|phosphoglucomutase [EC:5.4.2.2]	Metabolism|Nucleotide metabolism|Purine metabolism [PATH:ko00230]|phosphoglucomutase [EC:5.4.2.2]	Metabolism|Biosynthesis of other secondary metabolites|Streptomycin biosynthesis [PATH:ko00521]|phosphoglucomutase [EC:5.4.2.2]
TRINITY_DN1544_c0_g2	Leucine-rich repeat-containing protein 9	LRRC9_XENTR	44.07%	2e-06	NO_KO_DATA
TRINITY_DN47861_c0_g1	Protein SON	SON_MOUSE	98.18%	8e-30	OTHER_KO
TRINITY_DN330_c6_g2	Alpha-N-acetylglucosaminidase	ANAG_HUMAN	28.8%	1e-73	Metabolism|Glycan biosynthesis and metabolism|Glycosaminoglycan degradation [PATH:ko00531]|alpha-N-acetylglucosaminidase [EC:3.2.1.50]	OTHER_KO	OTHER_KO
TRINITY_DN1813_c0_g1	Store-operated calcium entry regulator STIMATE {ECO:0000305|PubMed:26322679}	STIMA_HUMAN	35.78%	4e-25	NO_KO_DATA
TRINITY_DN2949_c0_g1	Delta(24)-sterol reductase	DHC24_MACFA	44.79%	1e-149	Metabolism|Lipid metabolism|Steroid biosynthesis [PATH:ko00100]|Delta24-sterol reductase [EC:1.3.1.72 1.3.1.-]
TRINITY_DN44318_c0_g1	Histone lysine acetyltransferase CREBBP	CBP_MOUSE	96.15%	1e-30	NO_KO_DATA
TRINITY_DN8736_c0_g1	Putative ankyrin repeat protein L42	YL042_MIMIV	34.26%	2e-08	NO_KO_DATA
TRINITY_DN542_c9_g1	Nucleophosmin	NPM_HUMAN	98.39%	4e-32	OTHER_KO
TRINITY_DN10179_c0_g1	E3 ubiquitin-protein ligase pub1	PUB1_SCHPO	41.64%	2e-88	OTHER_KO	OTHER_KO	OTHER_KO	OTHER_KO	OTHER_KO	OTHER_KO	OTHER_KO	OTHER_KO
TRINITY_DN682_c5_g1	Kinesin-like protein KIF18B	KI18B_HUMAN	37.71%	7e-70	NO_KO_DATA
TRINITY_DN4509_c0_g1	Polyribonucleotide nucleotidyltransferase {ECO:0000255|HAMAP-Rule:MF_01595}	PNP_AKKM8	36.78%	3e-109	OTHER_KO	OTHER_KO	OTHER_KO
TRINITY_DN212_c1_g3	Ultraviolet-B receptor UVR8	UVR8_ARATH	34.39%	5e-58	OTHER_KO	OTHER_KO	OTHER_KO	OTHER_KO
TRINITY_DN43402_c0_g1	Arsenical pump membrane protein	ARSB_STAAR	98.82%	9e-48	OTHER_KO
TRINITY_DN1937_c0_g1	Uroporphyrinogen-III C-methyltransferase	SUMT_METJA	36.74%	6e-51	Metabolism|Metabolism of cofactors and vitamins|Porphyrin and chlorophyll metabolism [PATH:ko00860]|uroporphyrin-III C-methyltransferase [EC:2.1.1.107]
TRINITY_DN2881_c0_g1	Uncharacterized aarF domain-containing protein kinase 5	ADCK5_MOUSE	34.7%	2e-71	OTHER_KO
TRINITY_DN2104_c0_g1	Cytochrome b5 isoform A {ECO:0000303|PubMed:19054355}	CYB5A_ARATH	41.79%	7e-09	OTHER_KO
TRINITY_DN22953_c1_g1	14-3-3 family protein artA {ECO:0000303|PubMed:29247055}	ARTA_ASPFN	77.33%	7e-37	OTHER_KO	OTHER_KO	OTHER_KO	OTHER_KO	OTHER_KO	OTHER_KO	OTHER_KO	OTHER_KO	OTHER_KO	OTHER_KO	OTHER_KO	OTHER_KO
TRINITY_DN44806_c0_g1	Beta sliding clamp	DPO3B_BACSU	45.9%	4e-10	OTHER_KO	OTHER_KO	OTHER_KO	OTHER_KO	OTHER_KO
TRINITY_DN5356_c0_g1	Proteasome subunit alpha type-4-A	PSA4A_ARATH	65.71%	5e-103	OTHER_KO	OTHER_KO	OTHER_KO
TRINITY_DN9622_c0_g2	Kinesin light chain 1	KLC1_RAT	39.29%	6e-32	OTHER_KO	OTHER_KO	OTHER_KO
TRINITY_DN40567_c0_g1	HLA class II histocompatibility antigen, DQ alpha 2 chain	DQA2_HUMAN	95.29%	4e-35	OTHER_KO	OTHER_KO	OTHER_KO	OTHER_KO	OTHER_KO	OTHER_KO	OTHER_KO	OTHER_KO	OTHER_KO	OTHER_KO	OTHER_KO	OTHER_KO	OTHER_KO	OTHER_KO	OTHER_KO	OTHER_KO	OTHER_KO	OTHER_KO	OTHER_KO	OTHER_KO	OTHER_KO	OTHER_KO	OTHER_KO	OTHER_KO	OTHER_KO
TRINITY_DN24394_c0_g1	GTP 3',8-cyclase 1 {ECO:0000255|HAMAP-Rule:MF_01225}	MOAA1_PSEAE	81.25%	7e-09	Metabolism|Metabolism of cofactors and vitamins|Folate biosynthesis [PATH:ko00790]|GTP 3',8-cyclase [EC:4.1.99.22]	OTHER_KO
TRINITY_DN41606_c0_g1	Protein fem-1 homolog B	FEM1B_CHICK	100%	2e-38	OTHER_KO
TRINITY_DN11118_c4_g1	UPF0764 protein C16orf89	CP089_HUMAN	71.43%	6e-21	NO_KO_DATA
TRINITY_DN13470_c0_g1	Protein qutG	QUTG_EMENI	39.91%	7e-52	Metabolism|Carbohydrate metabolism|Inositol phosphate metabolism [PATH:ko00562]|myo-inositol-1(or 4)-monophosphatase [EC:3.1.3.25]	Metabolism|Biosynthesis of other secondary metabolites|Streptomycin biosynthesis [PATH:ko00521]|myo-inositol-1(or 4)-monophosphatase [EC:3.1.3.25]	OTHER_KO
TRINITY_DN43068_c0_g1	Thiopurine S-methyltransferase {ECO:0000303|PubMed:18484748}	TPMT_HUMAN	99%	1e-66	Metabolism|Xenobiotics biodegradation and metabolism|Drug metabolism - other enzymes [PATH:ko00983]|thiopurine S-methyltransferase [EC:2.1.1.67]
TRINITY_DN87_c3_g1	DNA replication licensing factor MCM2	MCM2_ORYSI	52.11%	0	OTHER_KO	OTHER_KO	OTHER_KO	OTHER_KO	OTHER_KO	OTHER_KO
TRINITY_DN19887_c0_g2	Mitochondrial potassium channel ATP-binding subunit {ECO:0000305}	MITOS_RAT	88.46%	3e-06	OTHER_KO	OTHER_KO
TRINITY_DN19887_c0_g1	Mitochondrial potassium channel ATP-binding subunit {ECO:0000305}	MITOS_RAT	58.33%	4e-07	OTHER_KO	OTHER_KO
TRINITY_DN5384_c0_g1	Intraflagellar transport protein 52 homolog	IFT52_MOUSE	46.4%	9e-141	OTHER_KO
TRINITY_DN4525_c0_g1	Regulator of G-protein signaling rgs-2	RGS2_CAEEL	32.23%	3e-08	NO_KO_DATA
TRINITY_DN50748_c0_g1	Acyl-CoA desaturase	ACOD_HUMAN	100%	7e-54	Metabolism|Lipid metabolism|Biosynthesis of unsaturated fatty acids [PATH:ko01040]|stearoyl-CoA desaturase (Delta-9 desaturase) [EC:1.14.19.1]	OTHER_KO	OTHER_KO	OTHER_KO	OTHER_KO
TRINITY_DN49372_c0_g1	Zinc finger protein 544	ZN544_HUMAN	84.81%	1e-38	OTHER_KO	OTHER_KO
TRINITY_DN2035_c2_g1	Very long-chain acyl-CoA synthetase {ECO:0000303|PubMed:20530735}	S27A2_MOUSE	39.03%	5e-117	OTHER_KO	OTHER_KO	OTHER_KO	OTHER_KO	OTHER_KO
TRINITY_DN16835_c7_g1	Uncharacterized protein C9orf85	CI085_HUMAN	74.6%	3e-23	NO_KO_DATA
TRINITY_DN6963_c0_g1	Protein PIH1D3 {ECO:0000305}	PIHD3_MOUSE	30.21%	3e-18	NO_KO_DATA
TRINITY_DN1587_c1_g1	Zinc finger protein BRUTUS-like At1g74770 {ECO:0000305}	BTSL2_ARATH	40%	2e-50	OTHER_KO	OTHER_KO	OTHER_KO	OTHER_KO
TRINITY_DN24135_c4_g1	Putative uncharacterized protein FLJ38264	YG039_HUMAN	78.26%	2e-08	NO_KO_DATA
TRINITY_DN17768_c1_g1	Calmodulin-binding transcription activator 2 {ECO:0000303|PubMed:11925432}	CMTA2_ARATH	26.29%	1e-21	OTHER_KO
TRINITY_DN519_c8_g1	Serine/threonine-protein kinase Sgk1	SGK1_HUMAN	42.28%	7e-67	OTHER_KO	OTHER_KO	OTHER_KO	OTHER_KO	OTHER_KO
TRINITY_DN1260_c0_g1	High choriolytic enzyme 1	HCE1_ORYLA	35.2%	2e-28	OTHER_KO
TRINITY_DN47903_c0_g1	Actin-related protein 2/3 complex subunit 2	ARPC2_SCHPO	59.57%	2e-33	OTHER_KO	OTHER_KO	OTHER_KO	OTHER_KO	OTHER_KO	OTHER_KO	OTHER_KO	OTHER_KO	OTHER_KO
TRINITY_DN43840_c0_g1	Malate synthase, glyoxysomal	MASY_EMENI	65.04%	2e-50	Metabolism|Carbohydrate metabolism|Pyruvate metabolism [PATH:ko00620]|malate synthase [EC:2.3.3.9]	Metabolism|Carbohydrate metabolism|Glyoxylate and dicarboxylate metabolism [PATH:ko00630]|malate synthase [EC:2.3.3.9]
TRINITY_DN4264_c0_g1	Uncharacterized protein ORF91	YCX91_PHAAO	66%	4e-14	NO_KO_DATA
TRINITY_DN3704_c1_g1	Probable serine/threonine-protein kinase drkA	DRKA_DICDI	41.44%	7e-66	NO_KO_DATA
TRINITY_DN47357_c0_g1	Methylsterol monooxygenase	MSMO_SCHPO	52.63%	7e-07	Metabolism|Lipid metabolism|Steroid biosynthesis [PATH:ko00100]|methylsterol monooxygenase [EC:1.14.18.9]
TRINITY_DN24707_c4_g1	Putative uncharacterized protein C8orf49	CH049_HUMAN	56.25%	5e-10	NO_KO_DATA
TRINITY_DN36629_c0_g1	Tyrosinase	TYRO_STRAT	36.56%	4e-09	NO_KO_DATA
TRINITY_DN8108_c0_g1	Tubulin gamma chain	TBG_SCHJP	31.9%	4e-09	NO_KO_DATA
TRINITY_DN38039_c0_g1	NFX1-type zinc finger-containing protein 1	ZNFX1_HUMAN	41.82%	2e-20	NO_KO_DATA
TRINITY_DN4596_c0_g1	Cyclin-U4-1	CCU41_ARATH	27.06%	2e-10	NO_KO_DATA
TRINITY_DN49241_c0_g1	LINE-1 reverse transcriptase homolog	LIN1_NYCCO	62.5%	8e-06	NO_KO_DATA
TRINITY_DN2018_c1_g1	40S ribosomal protein S17	RS17_SOLLC	68.03%	6e-56	OTHER_KO	OTHER_KO
TRINITY_DN510_c0_g3	GMP synthase [glutamine-hydrolyzing]	GUAA_YEAST	55.58%	0	Metabolism|Nucleotide metabolism|Purine metabolism [PATH:ko00230]|GMP synthase (glutamine-hydrolysing) [EC:6.3.5.2]	Metabolism|Xenobiotics biodegradation and metabolism|Drug metabolism - other enzymes [PATH:ko00983]|GMP synthase (glutamine-hydrolysing) [EC:6.3.5.2]	OTHER_KO
TRINITY_DN30670_c0_g1	Centrosomal protein of 85 kDa	CEP85_HUMAN	100%	2e-57	OTHER_KO
TRINITY_DN51650_c0_g1	Abnormal spindle-like microcephaly-associated protein	ASPM_HUMAN	100%	2e-39	OTHER_KO
TRINITY_DN48661_c0_g1	Dipeptidyl peptidase 9	DPP9_HUMAN	100%	2e-37	OTHER_KO
TRINITY_DN2358_c0_g1	Uncharacterized CDP-alcohol phosphatidyltransferase class-I family protein C22A12.08c	YF38_SCHPO	46.03%	3e-06	NO_KO_DATA
TRINITY_DN888_c2_g1	Ankyrin repeat domain-containing protein 10	ANR10_HUMAN	35.21%	7e-12	NO_KO_DATA
TRINITY_DN4200_c0_g1	Probable WRKY transcription factor 19	WRK19_ARATH	32.06%	1e-17	OTHER_KO	OTHER_KO
TRINITY_DN31727_c0_g1	Tropomyosin alpha-4 chain	TPM4_PIG	99.27%	3e-86	OTHER_KO	OTHER_KO	OTHER_KO	OTHER_KO	OTHER_KO
TRINITY_DN748_c0_g1	D-inositol 3-phosphate glycosyltransferase	MSHA_THECD	41.46%	6e-15	OTHER_KO
TRINITY_DN27751_c0_g1	Elongation factor 1-alpha	EF1A_TRYBB	62.69%	1e-21	NO_KO_DATA
TRINITY_DN45311_c0_g1	Multidrug resistance-associated protein 1 {ECO:0000250|UniProtKB:P33527}	MRP1_BOVIN	38.26%	5e-19	OTHER_KO	OTHER_KO	OTHER_KO	OTHER_KO	OTHER_KO	OTHER_KO
TRINITY_DN27097_c0_g1	Probable WRKY transcription factor 19	WRK19_ARATH	50%	2e-06	NO_KO_DATA
TRINITY_DN23727_c0_g1	Uncharacterized protein C1020.05	YJM5_SCHPO	50.65%	9e-20	OTHER_KO	OTHER_KO
TRINITY_DN2332_c1_g1	Probable E3 ubiquitin-protein ligase rbrA	RBRA_DICDI	34.1%	4e-99	OTHER_KO
TRINITY_DN14_c2_g1	Glycerol kinase {ECO:0000255|HAMAP-Rule:MF_00186}	GLPK_CHLAA	62.12%	0	Metabolism|Lipid metabolism|Glycerolipid metabolism [PATH:ko00561]|glycerol kinase [EC:2.7.1.30]	OTHER_KO	OTHER_KO	OTHER_KO
TRINITY_DN2037_c1_g2	Octanoyltransferase {ECO:0000255|HAMAP-Rule:MF_00013}	LIPB_NOSP7	51.54%	4e-64	Metabolism|Metabolism of cofactors and vitamins|Lipoic acid metabolism [PATH:ko00785]|lipoyl(octanoyl) transferase [EC:2.3.1.181]
TRINITY_DN47668_c0_g1	Transmembrane protein 78	TMM78_HUMAN	64.71%	4e-07	NO_KO_DATA
TRINITY_DN1425_c1_g1	Putative ankyrin repeat protein R863	YR863_MIMIV	35.85%	9e-54	NO_KO_DATA
TRINITY_DN14442_c0_g1	Dolichyl-diphosphooligosaccharide--protein glycosyltransferase subunit 1	OST1_DICDI	29.64%	2e-43	Metabolism|Glycan biosynthesis and metabolism|N-Glycan biosynthesis [PATH:ko00510]|oligosaccharyltransferase complex subunit alpha (ribophorin I)	Metabolism|Glycan biosynthesis and metabolism|Various types of N-glycan biosynthesis [PATH:ko00513]|oligosaccharyltransferase complex subunit alpha (ribophorin I)	OTHER_KO
TRINITY_DN408_c8_g1	1,4-alpha-glucan-branching enzyme	GLGB_SOLTU	85.37%	1e-16	Metabolism|Carbohydrate metabolism|Starch and sucrose metabolism [PATH:ko00500]|1,4-alpha-glucan branching enzyme [EC:2.4.1.18]	OTHER_KO
TRINITY_DN812_c7_g1	Inorganic pyrophosphatase {ECO:0000255|HAMAP-Rule:MF_00209}	IPYR_METTH	48.73%	5e-47	Metabolism|Energy metabolism|Oxidative phosphorylation [PATH:ko00190]|inorganic pyrophosphatase [EC:3.6.1.1]
TRINITY_DN4339_c2_g1	Polycystin-2 {ECO:0000303|PubMed:16216239}	PKD2_DANRE	25.51%	8e-12	OTHER_KO	OTHER_KO
TRINITY_DN812_c7_g2	Inorganic pyrophosphatase {ECO:0000255|HAMAP-Rule:MF_00209}	IPYR_METTH	48.73%	5e-47	Metabolism|Energy metabolism|Oxidative phosphorylation [PATH:ko00190]|inorganic pyrophosphatase [EC:3.6.1.1]
TRINITY_DN995_c1_g1	Copper transporter 5	COPT5_ARATH	29.37%	6e-13	OTHER_KO	OTHER_KO	OTHER_KO
TRINITY_DN33640_c0_g1	Cytochrome b-c1 complex subunit 7	QCR7_SCHPO	49.56%	4e-33	Metabolism|Energy metabolism|Oxidative phosphorylation [PATH:ko00190]|ubiquinol-cytochrome c reductase subunit 7	OTHER_KO	OTHER_KO	OTHER_KO	OTHER_KO	OTHER_KO	OTHER_KO
TRINITY_DN9414_c0_g1	Multidrug resistance-associated protein 1 {ECO:0000305}	MRP1_MOUSE	34.04%	0	OTHER_KO	OTHER_KO	OTHER_KO	OTHER_KO	OTHER_KO	OTHER_KO
TRINITY_DN256_c1_g1	Putative ankyrin repeat protein R911	YR911_MIMIV	32.92%	3e-49	NO_KO_DATA
TRINITY_DN21338_c0_g1	Putative uncharacterized protein C8orf49	CH049_HUMAN	74.07%	2e-06	NO_KO_DATA
TRINITY_DN28060_c0_g1	Phosphoribosylformylglycinamidine cyclo-ligase {ECO:0000255|HAMAP-Rule:MF_00741}	PUR5_RHIL3	66.67%	5e-28	Metabolism|Nucleotide metabolism|Purine metabolism [PATH:ko00230]|phosphoribosylformylglycinamidine cyclo-ligase [EC:6.3.3.1]
TRINITY_DN22369_c1_g1	Putative ankyrin repeat protein R911	YR911_MIMIV	29.51%	9e-32	NO_KO_DATA
TRINITY_DN62_c1_g1	Probable cytosolic iron-sulfur protein assembly protein Ciao1 {ECO:0000255|HAMAP-Rule:MF_03037}	CIAO1_AEDAE	46.29%	2e-89	NO_KO_DATA
TRINITY_DN624_c0_g1	Small nuclear ribonucleoprotein G	RUXG_MOUSE	60.87%	3e-19	OTHER_KO	OTHER_KO	OTHER_KO
TRINITY_DN28632_c0_g1	Ubiquitin carboxyl-terminal hydrolase isozyme L3	UCHL3_MOUSE	31.37%	4e-11	OTHER_KO	OTHER_KO
TRINITY_DN2947_c0_g1	Histone H2A deubiquitinase MYSM1	MYSM1_BRAFL	34.42%	1e-28	NO_KO_DATA
TRINITY_DN9509_c0_g1	Puromycin-sensitive aminopeptidase	PSA_MOUSE	36.92%	2e-179	OTHER_KO
TRINITY_DN4187_c0_g1	Histone H2B	H2B_CRYNJ	62.86%	2e-21	OTHER_KO	OTHER_KO	OTHER_KO	OTHER_KO	OTHER_KO
TRINITY_DN693_c0_g1	WW domain-containing oxidoreductase	WWOX_DROME	28.12%	6e-12	OTHER_KO
TRINITY_DN2372_c0_g1	Probable leucine-rich repeat receptor-like protein kinase At1g35710	Y1571_ARATH	34.31%	7e-84	NO_KO_DATA
TRINITY_DN2035_c7_g1	Heat stress transcription factor A-1e	HFA1E_ARATH	34.95%	2e-10	OTHER_KO
TRINITY_DN492_c5_g1	Mitochondrial substrate carrier family protein E	MCFE_DICDI	30.47%	1e-47	NO_KO_DATA
TRINITY_DN3580_c0_g1	ADP-ribosylation factor-like protein 3	ARL3_XENLA	38.24%	7e-40	OTHER_KO	OTHER_KO
TRINITY_DN3797_c0_g2	Anoctamin-7	ANO7_RAT	26.07%	6e-50	OTHER_KO
TRINITY_DN19346_c1_g1	Protein SEC13 homolog {ECO:0000305}	SEC13_DROME	67.74%	1e-05	OTHER_KO	OTHER_KO	OTHER_KO	OTHER_KO	OTHER_KO
TRINITY_DN41338_c0_g1	LINE-1 reverse transcriptase homolog	LIN1_NYCCO	40%	2e-06	NO_KO_DATA
TRINITY_DN32520_c0_g1	Alpha-enolase	ENOA_HUMAN	100%	1e-80	Metabolism|Carbohydrate metabolism|Glycolysis / Gluconeogenesis [PATH:ko00010]|enolase [EC:4.2.1.11]	Metabolism|Energy metabolism|Methane metabolism [PATH:ko00680]|enolase [EC:4.2.1.11]	OTHER_KO	OTHER_KO	OTHER_KO	OTHER_KO
TRINITY_DN6448_c0_g1	Ribosome production factor 1	RPF1_XENLA	54.03%	1e-99	OTHER_KO
TRINITY_DN5256_c0_g1	Calcium/calmodulin-dependent protein kinase kinase 2	KKCC2_MOUSE	41.11%	2e-34	OTHER_KO	OTHER_KO	OTHER_KO	OTHER_KO	OTHER_KO	OTHER_KO	OTHER_KO
TRINITY_DN9299_c0_g2	Hypoxia-inducible factor 1-alpha inhibitor	HIF1N_DANRE	42.72%	8e-19	OTHER_KO
TRINITY_DN7498_c0_g1	Asparagine--tRNA ligase {ECO:0000255|HAMAP-Rule:MF_00534}	SYN_NOSS1	43.97%	6e-139	OTHER_KO	OTHER_KO	OTHER_KO
TRINITY_DN210_c2_g1	Isocitrate dehydrogenase [NADP]	IDH_BACSU	63.08%	0	Metabolism|Carbohydrate metabolism|Citrate cycle (TCA cycle) [PATH:ko00020]|isocitrate dehydrogenase [EC:1.1.1.42]	Metabolism|Energy metabolism|Carbon fixation pathways in prokaryotes [PATH:ko00720]|isocitrate dehydrogenase [EC:1.1.1.42]	Metabolism|Metabolism of other amino acids|Glutathione metabolism [PATH:ko00480]|isocitrate dehydrogenase [EC:1.1.1.42]	OTHER_KO
TRINITY_DN47836_c0_g1	DNA mismatch repair protein Msh3	MSH3_HUMAN	98.84%	6e-51	OTHER_KO	OTHER_KO	OTHER_KO	OTHER_KO	OTHER_KO
TRINITY_DN456_c0_g1	Rho-related protein racB	RACB_DICDI	48.06%	9e-67	OTHER_KO	OTHER_KO	OTHER_KO	OTHER_KO	OTHER_KO	OTHER_KO	OTHER_KO	OTHER_KO	OTHER_KO	OTHER_KO	OTHER_KO	OTHER_KO	OTHER_KO	OTHER_KO	OTHER_KO	OTHER_KO	OTHER_KO	OTHER_KO	OTHER_KO	OTHER_KO	OTHER_KO	OTHER_KO	OTHER_KO	OTHER_KO	OTHER_KO	OTHER_KO	OTHER_KO	OTHER_KO	OTHER_KO	OTHER_KO	OTHER_KO	OTHER_KO	OTHER_KO	OTHER_KO	OTHER_KO	OTHER_KO	OTHER_KO	OTHER_KO	OTHER_KO	OTHER_KO	OTHER_KO	OTHER_KO	OTHER_KO	OTHER_KO	OTHER_KO
TRINITY_DN985_c2_g1	Uncharacterized RING finger protein P32A8.03c	YKW3_SCHPO	44.68%	3e-08	OTHER_KO	OTHER_KO
TRINITY_DN248_c0_g5	Probable serine/threonine-protein kinase WNK3	WNK3_ARATH	48.65%	2e-86	OTHER_KO	OTHER_KO
TRINITY_DN21266_c0_g1	N-lysine methyltransferase SMYD2	SMYD2_HUMAN	43.18%	7e-06	Metabolism|Amino acid metabolism|Lysine degradation [PATH:ko00310]|[histone H3]-lysine4/36 N-trimethyltransferase SMYD [EC:2.1.1.354 2.1.1.357]	OTHER_KO
TRINITY_DN748_c3_g1	Palmitoyltransferase ZDHHC9	ZDHC9_BOVIN	30.63%	3e-27	OTHER_KO
TRINITY_DN3878_c0_g1	ATP-binding cassette sub-family B member 9	ABCB9_HUMAN	41.57%	2e-157	OTHER_KO	OTHER_KO	OTHER_KO
TRINITY_DN39726_c0_g1	Carboxypeptidase Y homolog A	CBPYA_SORMK	55.26%	6e-07	OTHER_KO	OTHER_KO	OTHER_KO	OTHER_KO	OTHER_KO	OTHER_KO
TRINITY_DN51370_c0_g1	Outer membrane protein assembly factor BamD {ECO:0000255|HAMAP-Rule:MF_00922}	BAMD_NEIMB	52.24%	2e-15	OTHER_KO
TRINITY_DN1117_c3_g4	Nuclear pore complex protein Nup98-Nup96	NUP98_DICDI	35.14%	1e-17	OTHER_KO	OTHER_KO	OTHER_KO	OTHER_KO
TRINITY_DN1109_c0_g1	Probable serine/threonine-protein kinase DDB_G0277449	Y2070_DICDI	30.94%	2e-38	OTHER_KO	OTHER_KO	OTHER_KO	OTHER_KO	OTHER_KO	OTHER_KO	OTHER_KO	OTHER_KO	OTHER_KO	OTHER_KO	OTHER_KO	OTHER_KO	OTHER_KO	OTHER_KO	OTHER_KO	OTHER_KO	OTHER_KO	OTHER_KO	OTHER_KO	OTHER_KO	OTHER_KO	OTHER_KO	OTHER_KO	OTHER_KO	OTHER_KO	OTHER_KO	OTHER_KO	OTHER_KO	OTHER_KO	OTHER_KO	OTHER_KO	OTHER_KO	OTHER_KO
TRINITY_DN1803_c0_g1	Lon protease {ECO:0000255|HAMAP-Rule:MF_01973}	LON_DESOH	40.99%	0	OTHER_KO	OTHER_KO
TRINITY_DN51862_c0_g1	Biglycan	PGS1_MOUSE	100%	3e-46	OTHER_KO
TRINITY_DN44369_c0_g1	Uracil-DNA glycosylase {ECO:0000255|HAMAP-Rule:MF_00148}	UNG_ACIBT	52.94%	2e-83	OTHER_KO	OTHER_KO	OTHER_KO
TRINITY_DN7287_c0_g2	Sm-like protein LSM5 {ECO:0000305}	LSM5_ARATH	75.29%	5e-39	OTHER_KO	OTHER_KO	OTHER_KO	OTHER_KO
TRINITY_DN3220_c0_g1	Ras-related protein Rab-8B	RAB8B_BOVIN	40.64%	8e-40	OTHER_KO	OTHER_KO	OTHER_KO	OTHER_KO	OTHER_KO	OTHER_KO	OTHER_KO	OTHER_KO	OTHER_KO
TRINITY_DN524_c4_g1	EEF1A lysine methyltransferase 4 {ECO:0000250|UniProtKB:P0DPD7}	EFMT4_BOVIN	26.83%	5e-11	NO_KO_DATA
TRINITY_DN7081_c0_g2	Transmembrane emp24 domain-containing protein eca {ECO:0000250|UniProtKB:Q8SXY6}	TMEDE_DROAN	50.94%	5e-10	OTHER_KO	OTHER_KO
TRINITY_DN16516_c0_g1	Protein BMH2	BMH2_YEAST	65.42%	5e-108	OTHER_KO	OTHER_KO	OTHER_KO	OTHER_KO	OTHER_KO	OTHER_KO	OTHER_KO	OTHER_KO	OTHER_KO	OTHER_KO	OTHER_KO	OTHER_KO
TRINITY_DN1318_c2_g2	Ribosomal RNA processing protein 36 homolog	RRP36_NEMVE	38.42%	4e-27	OTHER_KO
TRINITY_DN49652_c0_g1	Squalene synthase	FDFT_SCHPO	62.12%	5e-49	Metabolism|Lipid metabolism|Steroid biosynthesis [PATH:ko00100]|farnesyl-diphosphate farnesyltransferase [EC:2.5.1.21]	Metabolism|Metabolism of terpenoids and polyketides|Sesquiterpenoid and triterpenoid biosynthesis [PATH:ko00909]|farnesyl-diphosphate farnesyltransferase [EC:2.5.1.21]	OTHER_KO
TRINITY_DN44019_c0_g1	Probable hydrolase nit2	NIT2_SCHPO	40%	1e-08	OTHER_KO
TRINITY_DN552_c1_g4	Universal stress protein MJ0531	Y531_METJA	32.08%	4e-08	NO_KO_DATA
TRINITY_DN2993_c0_g1	Myosin-2	MYO2_ARATH	31.36%	6e-11	OTHER_KO	OTHER_KO	OTHER_KO	OTHER_KO	OTHER_KO
TRINITY_DN43204_c0_g1	Anaphase-promoting complex subunit 1	APC1_HUMAN	98.67%	1e-43	OTHER_KO	OTHER_KO	OTHER_KO	OTHER_KO	OTHER_KO	OTHER_KO	OTHER_KO	OTHER_KO	OTHER_KO
TRINITY_DN28807_c0_g1	Ornithine aminotransferase	OAT_VIGAC	78.38%	6e-12	NO_KO_DATA
TRINITY_DN3231_c0_g1	Sex muscle abnormal protein 5	SEM5_CAEEL	41.18%	4e-11	OTHER_KO	OTHER_KO	OTHER_KO	OTHER_KO	OTHER_KO	OTHER_KO	OTHER_KO	OTHER_KO	OTHER_KO	OTHER_KO	OTHER_KO	OTHER_KO	OTHER_KO	OTHER_KO	OTHER_KO	OTHER_KO	OTHER_KO	OTHER_KO	OTHER_KO	OTHER_KO	OTHER_KO	OTHER_KO	OTHER_KO	OTHER_KO	OTHER_KO	OTHER_KO	OTHER_KO	OTHER_KO	OTHER_KO	OTHER_KO	OTHER_KO	OTHER_KO	OTHER_KO	OTHER_KO	OTHER_KO	OTHER_KO	OTHER_KO	OTHER_KO	OTHER_KO	OTHER_KO	OTHER_KO	OTHER_KO	OTHER_KO	OTHER_KO	OTHER_KO
TRINITY_DN29845_c0_g1	Polyadenylate-binding protein 1	PABP1_PONAB	100%	6e-73	OTHER_KO	OTHER_KO	OTHER_KO	OTHER_KO	OTHER_KO
TRINITY_DN50695_c0_g1	Arsenite methyltransferase {ECO:0000305}	ARSM_PSEA4	76.67%	3e-09	NO_KO_DATA
TRINITY_DN37508_c0_g1	CD2-associated protein	CD2AP_HUMAN	98.25%	7e-10	OTHER_KO	OTHER_KO	OTHER_KO
TRINITY_DN4783_c0_g1	Glucose-induced degradation protein 8 homolog	GID8_DICDI	29.08%	5e-12	OTHER_KO
TRINITY_DN48808_c0_g1	Dystonin	DYST_HUMAN	100%	1e-24	OTHER_KO
TRINITY_DN36431_c0_g1	Major prion protein	PRIO_HUMAN	99.1%	3e-78	OTHER_KO	OTHER_KO	OTHER_KO	OTHER_KO	OTHER_KO	OTHER_KO
TRINITY_DN48613_c0_g1	Ubiquitin carboxyl-terminal hydrolase 40	UBP40_HUMAN	100%	6e-32	OTHER_KO	OTHER_KO
TRINITY_DN3108_c2_g1	WW domain-containing oxidoreductase	WWOX_CHICK	28.77%	3e-17	OTHER_KO
TRINITY_DN2884_c0_g2	Probable beta-tubulin polyglutamylase	TTL6A_TETTS	25%	3e-13	OTHER_KO	OTHER_KO
TRINITY_DN11219_c0_g1	Mitochondrial substrate carrier family protein V	MCFV_DICDI	35.44%	3e-07	NO_KO_DATA
TRINITY_DN9964_c0_g1	Lipase	LIP_THELA	26.47%	2e-08	NO_KO_DATA
TRINITY_DN3433_c0_g1	DnaJ homolog subfamily C member 11	DJC11_MOUSE	41.8%	4e-18	OTHER_KO
TRINITY_DN4263_c0_g1	Protein TIC 62, chloroplastic {ECO:0000303|PubMed:12426385}	TIC62_ARATH	23.85%	6e-06	NO_KO_DATA
TRINITY_DN7597_c0_g1	Serine/threonine-protein kinase 32A	ST32A_MOUSE	27.08%	7e-35	OTHER_KO
TRINITY_DN318_c1_g2	Probable WRKY transcription factor 19	WRK19_ARATH	34.01%	2e-07	NO_KO_DATA
TRINITY_DN1099_c8_g1	Transmembrane protein 260 homolog	TM260_DICDI	22.78%	6e-44	NO_KO_DATA
TRINITY_DN318_c1_g1	Probable WRKY transcription factor 19	WRK19_ARATH	43.02%	1e-36	NO_KO_DATA
TRINITY_DN842_c1_g1	Pyridoxal reductase, chloroplastic	PLR1_ARATH	34.46%	6e-46	Metabolism|Metabolism of cofactors and vitamins|Vitamin B6 metabolism [PATH:ko00750]|pyridoxine 4-dehydrogenase [EC:1.1.1.65]
TRINITY_DN2075_c0_g3	Probable tRNA N6-adenosine threonylcarbamoyltransferase, mitochondrial {ECO:0000255|HAMAP-Rule:MF_03179}	OSGP2_ARATH	37.11%	5e-80	OTHER_KO
TRINITY_DN77_c2_g1	Folate synthesis bifunctional protein, mitochondrial {ECO:0000303|PubMed:17289662}	FOLM_ARATH	38.34%	5e-99	Metabolism|Metabolism of cofactors and vitamins|Folate biosynthesis [PATH:ko00790]|2-amino-4-hydroxy-6-hydroxymethyldihydropteridine diphosphokinase / dihydropteroate synthase [EC:2.7.6.3 2.5.1.15]
TRINITY_DN49719_c0_g1	Vacuolar protein sorting-associated protein 45	VPS45_HUMAN	48.28%	4e-07	OTHER_KO	OTHER_KO	OTHER_KO
TRINITY_DN53643_c0_g1	26S proteasome non-ATPase regulatory subunit 3	PSMD3_HUMAN	66.22%	4e-24	OTHER_KO	OTHER_KO	OTHER_KO
TRINITY_DN7900_c0_g1	Regulator of G-protein signaling 18	RGS18_HUMAN	26.06%	1e-06	OTHER_KO
TRINITY_DN34455_c0_g1	Derlin-3 {ECO:0000303|PubMed:15215855}	DERL3_HUMAN	32.84%	6e-07	OTHER_KO
TRINITY_DN2377_c0_g1	Probable methylmalonate-semialdehyde dehydrogenase [acylating], mitochondrial	MMSA_DROME	36.25%	2e-09	Metabolism|Carbohydrate metabolism|Propanoate metabolism [PATH:ko00640]|malonate-semialdehyde dehydrogenase (acetylating) / methylmalonate-semialdehyde dehydrogenase [EC:1.2.1.18 1.2.1.27]	Metabolism|Carbohydrate metabolism|Inositol phosphate metabolism [PATH:ko00562]|malonate-semialdehyde dehydrogenase (acetylating) / methylmalonate-semialdehyde dehydrogenase [EC:1.2.1.18 1.2.1.27]	Metabolism|Amino acid metabolism|Valine, leucine and isoleucine degradation [PATH:ko00280]|malonate-semialdehyde dehydrogenase (acetylating) / methylmalonate-semialdehyde dehydrogenase [EC:1.2.1.18 1.2.1.27]	Metabolism|Metabolism of other amino acids|beta-Alanine metabolism [PATH:ko00410]|malonate-semialdehyde dehydrogenase (acetylating) / methylmalonate-semialdehyde dehydrogenase [EC:1.2.1.18 1.2.1.27]
TRINITY_DN4099_c0_g1	Two-pore potassium channel 5	KCO5_ARATH	28.8%	2e-40	OTHER_KO
TRINITY_DN53263_c0_g1	Mitochondrial Rho GTPase 1	GEM1_CRYNJ	65.38%	1e-12	NO_KO_DATA
TRINITY_DN49054_c0_g1	Adhesion G protein-coupled receptor F5 {ECO:0000303|PubMed:25713288}	AGRF5_HUMAN	54.55%	3e-23	OTHER_KO	OTHER_KO
TRINITY_DN8157_c0_g1	ATP synthase subunit epsilon, mitochondrial	ATP5E_MAIZE	48.28%	9e-10	Metabolism|Energy metabolism|Oxidative phosphorylation [PATH:ko00190]|F-type H+-transporting ATPase subunit epsilon	OTHER_KO	OTHER_KO	OTHER_KO	OTHER_KO
TRINITY_DN42266_c0_g1	Pinin	PININ_PONAB	99.23%	5e-81	OTHER_KO	OTHER_KO	OTHER_KO	OTHER_KO
TRINITY_DN3103_c0_g1	Tubby-related protein 2	TULP2_MOUSE	42.39%	8e-14	NO_KO_DATA
TRINITY_DN53_c0_g1	Heat shock 70 kDa protein	HSP70_ACHKL	78.52%	0	NO_KO_DATA
TRINITY_DN53_c0_g2	Heat shock 70 kDa protein 4 {ECO:0000303|PubMed:11599561}	HS704_ARATH	52.86%	0	OTHER_KO	OTHER_KO	OTHER_KO	OTHER_KO	OTHER_KO	OTHER_KO	OTHER_KO	OTHER_KO	OTHER_KO	OTHER_KO	OTHER_KO	OTHER_KO	OTHER_KO	OTHER_KO	OTHER_KO	OTHER_KO	OTHER_KO	OTHER_KO
TRINITY_DN6594_c0_g1	Protoheme IX farnesyltransferase, mitochondrial	COX10_ARATH	44.86%	3e-71	Metabolism|Energy metabolism|Oxidative phosphorylation [PATH:ko00190]|heme o synthase [EC:2.5.1.141]	Metabolism|Metabolism of cofactors and vitamins|Porphyrin and chlorophyll metabolism [PATH:ko00860]|heme o synthase [EC:2.5.1.141]	OTHER_KO	OTHER_KO	OTHER_KO
TRINITY_DN22514_c0_g1	Eukaryotic initiation factor 4A-II	IF4A2_RAT	97.5%	4e-52	OTHER_KO	OTHER_KO	OTHER_KO	OTHER_KO
TRINITY_DN3999_c1_g1	Aldehyde dehydrogenase family 3 member B1	AL3B1_MOUSE	40.09%	2e-118	Metabolism|Carbohydrate metabolism|Glycolysis / Gluconeogenesis [PATH:ko00010]|aldehyde dehydrogenase (NAD(P)+) [EC:1.2.1.5]	Metabolism|Amino acid metabolism|Histidine metabolism [PATH:ko00340]|aldehyde dehydrogenase (NAD(P)+) [EC:1.2.1.5]	Metabolism|Amino acid metabolism|Tyrosine metabolism [PATH:ko00350]|aldehyde dehydrogenase (NAD(P)+) [EC:1.2.1.5]	Metabolism|Amino acid metabolism|Phenylalanine metabolism [PATH:ko00360]|aldehyde dehydrogenase (NAD(P)+) [EC:1.2.1.5]	Metabolism|Metabolism of other amino acids|beta-Alanine metabolism [PATH:ko00410]|aldehyde dehydrogenase (NAD(P)+) [EC:1.2.1.5]	Metabolism|Xenobiotics biodegradation and metabolism|Metabolism of xenobiotics by cytochrome P450 [PATH:ko00980]|aldehyde dehydrogenase (NAD(P)+) [EC:1.2.1.5]	Metabolism|Xenobiotics biodegradation and metabolism|Drug metabolism - cytochrome P450 [PATH:ko00982]|aldehyde dehydrogenase (NAD(P)+) [EC:1.2.1.5]	OTHER_KO
TRINITY_DN2092_c0_g1	Ubiquitin carboxyl-terminal hydrolase 2 {ECO:0000303|PubMed:17559514}	UCH2_ARATH	57.58%	7e-87	OTHER_KO	OTHER_KO
TRINITY_DN1266_c0_g1	DnaJ homolog subfamily C member 2	DNJC2_RAT	35.86%	2e-21	OTHER_KO	OTHER_KO
TRINITY_DN285_c0_g1	Protein PIR	PIR_ARATH	31.53%	1e-19	OTHER_KO	OTHER_KO	OTHER_KO	OTHER_KO
TRINITY_DN42377_c0_g1	Adhesion G protein-coupled receptor F5 {ECO:0000303|PubMed:25713288}	AGRF5_HUMAN	100%	8e-39	OTHER_KO	OTHER_KO
TRINITY_DN729_c18_g1	40S ribosomal protein S4, Y isoform 1	RS4Y1_HUMAN	64.81%	7e-12	OTHER_KO	OTHER_KO
TRINITY_DN8964_c3_g1	Putative uncharacterized protein encoded by LINC00269	CX062_HUMAN	54.84%	3e-14	NO_KO_DATA
TRINITY_DN493_c3_g1	Serine/threonine-protein phosphatase CPPED1	CPPED_BOVIN	38.86%	8e-42	OTHER_KO
TRINITY_DN46684_c0_g1	Protein CutA	CUTA_HUMAN	100%	2e-33	OTHER_KO
TRINITY_DN41228_c0_g1	Complement C1s subcomponent	C1S_HUMAN	100%	2e-13	OTHER_KO	OTHER_KO	OTHER_KO	OTHER_KO	OTHER_KO	OTHER_KO
TRINITY_DN3333_c0_g1	Mechanosensitive ion channel protein 10	MSL10_ARATH	28.19%	2e-22	OTHER_KO
TRINITY_DN35829_c0_g1	Serine/threonine-protein phosphatase PP-Z	PPZ_SCHPO	88.73%	6e-42	OTHER_KO	OTHER_KO	OTHER_KO	OTHER_KO	OTHER_KO	OTHER_KO	OTHER_KO	OTHER_KO	OTHER_KO	OTHER_KO	OTHER_KO	OTHER_KO	OTHER_KO	OTHER_KO	OTHER_KO	OTHER_KO	OTHER_KO	OTHER_KO	OTHER_KO	OTHER_KO	OTHER_KO	OTHER_KO	OTHER_KO	OTHER_KO	OTHER_KO	OTHER_KO
TRINITY_DN27594_c1_g1	Putative uncharacterized protein SPANXA2-OT1	SPOT1_HUMAN	82.35%	2e-09	NO_KO_DATA
TRINITY_DN533_c4_g1	Geranylgeranyl transferase type-1 subunit beta	PGTB1_RAT	38.87%	2e-76	OTHER_KO
TRINITY_DN2716_c0_g1	Chaperone protein DnaJ {ECO:0000255|HAMAP-Rule:MF_01152}	DNAJ_CARHZ	32.86%	5e-06	OTHER_KO	OTHER_KO
TRINITY_DN2919_c0_g1	GATOR complex protein NPRL2 {ECO:0000305}	NPRL2_MOUSE	32.11%	3e-55	OTHER_KO	OTHER_KO
TRINITY_DN3383_c0_g1	Putative ankyrin repeat protein R911	YR911_MIMIV	29.91%	1e-32	NO_KO_DATA
TRINITY_DN133_c0_g1	Mitochondrial adenine nucleotide transporter ADNT1	ADNT1_ARATH	31.87%	2e-42	OTHER_KO
TRINITY_DN19121_c1_g1	60S ribosomal protein L3	RL3_ORYSJ	69.03%	4e-52	OTHER_KO	OTHER_KO
TRINITY_DN2590_c4_g1	Oxidoreductase HTATIP2	HTAI2_MOUSE	28.84%	3e-16	OTHER_KO
TRINITY_DN3345_c0_g1	Adenosine 3'-phospho 5'-phosphosulfate transporter 2	S35B3_DROPS	29.75%	1e-22	OTHER_KO
TRINITY_DN3637_c0_g1	U3 small nucleolar RNA-associated protein 4	UTP4_SCHPO	24.62%	1e-51	OTHER_KO	OTHER_KO
TRINITY_DN3647_c0_g1	Vacuolar-sorting protein SNF7	SNF7_ASHGO	27.61%	2e-09	OTHER_KO	OTHER_KO	OTHER_KO	OTHER_KO
TRINITY_DN29825_c0_g1	Protein enabled homolog	ENAH_MOUSE	92.59%	1e-43	OTHER_KO	OTHER_KO	OTHER_KO
TRINITY_DN7681_c0_g2	High choriolytic enzyme 1	HCE1_ORYLA	32.11%	4e-23	OTHER_KO
TRINITY_DN19746_c0_g1	Carbamoyl-phosphate synthase [ammonia], mitochondrial	CPSM_LITCT	64.29%	1e-05	NO_KO_DATA
TRINITY_DN884_c0_g1	Long-chain-fatty-acid--CoA ligase ACSBG1 {ECO:0000305}	ACBG1_HUMAN	24.82%	6e-44	Metabolism|Lipid metabolism|Fatty acid biosynthesis [PATH:ko00061]|long-chain-fatty-acid--CoA ligase ACSBG [EC:6.2.1.3]	Metabolism|Lipid metabolism|Fatty acid degradation [PATH:ko00071]|long-chain-fatty-acid--CoA ligase ACSBG [EC:6.2.1.3]	OTHER_KO	OTHER_KO	OTHER_KO
TRINITY_DN49039_c0_g1	E3 SUMO-protein ligase NSE2	NSE2_HUMAN	100%	1e-09	OTHER_KO	OTHER_KO
TRINITY_DN52265_c0_g1	Cyclin-I	CCNI_HUMAN	98.35%	6e-79	NO_KO_DATA
TRINITY_DN4251_c0_g1	Regulator of G-protein signaling 10	RGS10_RAT	28.17%	4e-09	NO_KO_DATA
TRINITY_DN1811_c0_g3	Proton-coupled amino acid transporter 4	S36A4_XENLA	28.3%	3e-25	OTHER_KO	OTHER_KO	OTHER_KO	OTHER_KO
TRINITY_DN218_c10_g1	Eukaryotic translation initiation factor 3 subunit M {ECO:0000255|HAMAP-Rule:MF_03012}	EIF3M_DICDI	27.3%	2e-44	OTHER_KO
TRINITY_DN1811_c0_g1	Serine/threonine-protein kinase 3	STK3_RAT	42.9%	3e-73	OTHER_KO	OTHER_KO	OTHER_KO	OTHER_KO	OTHER_KO	OTHER_KO
TRINITY_DN12428_c1_g1	Heat shock 70 kDa protein	HSP70_ACHKL	68%	1e-26	NO_KO_DATA
TRINITY_DN102_c1_g1	BTB/POZ domain-containing protein KCTD7	KCTD7_RAT	37.93%	2e-13	OTHER_KO
TRINITY_DN1654_c4_g1	Heat shock 70 kDa protein 12A	HS12A_HUMAN	26.96%	4e-50	OTHER_KO
TRINITY_DN41603_c0_g1	Putative deoxyribonuclease TATDN1	TATD1_HUMAN	100%	1e-82	OTHER_KO
TRINITY_DN19309_c0_g1	Glutathione reductase	GSHR_RAT	65.93%	4e-33	NO_KO_DATA
TRINITY_DN10130_c0_g1	25S rRNA (cytosine-C(5))-methyltransferase NSUN5 {ECO:0000303|PubMed:26268215}	NSUN5_ARATH	38.22%	3e-69	OTHER_KO
TRINITY_DN46278_c0_g1	Proprotein convertase subtilisin/kexin type 7	PCSK7_HUMAN	97.56%	1e-35	OTHER_KO	OTHER_KO
TRINITY_DN33585_c0_g1	Succinate dehydrogenase [ubiquinone] flavoprotein subunit, mitochondrial	SDHA_CHICK	83.33%	3e-06	Metabolism|Carbohydrate metabolism|Citrate cycle (TCA cycle) [PATH:ko00020]|succinate dehydrogenase (ubiquinone) flavoprotein subunit [EC:1.3.5.1]	Metabolism|Energy metabolism|Oxidative phosphorylation [PATH:ko00190]|succinate dehydrogenase (ubiquinone) flavoprotein subunit [EC:1.3.5.1]	OTHER_KO	OTHER_KO	OTHER_KO	OTHER_KO	OTHER_KO
TRINITY_DN330_c15_g1	Sentrin-specific protease 7	SENP7_RAT	30.66%	4e-30	OTHER_KO	OTHER_KO
TRINITY_DN448_c3_g2	rRNA (cytosine-C(5))-methyltransferase NOP2C {ECO:0000305}	NOP2C_ARATH	33.82%	5e-65	OTHER_KO
TRINITY_DN24175_c0_g1	Probable LRR receptor-like serine/threonine-protein kinase At3g47570	Y3475_ARATH	27.44%	2e-07	NO_KO_DATA
TRINITY_DN52261_c0_g1	Signal peptidase complex subunit 2	SPCS2_MOUSE	100%	9e-23	OTHER_KO
TRINITY_DN39927_c0_g1	Glutathione S-transferase omega-like 2	GTO2_SCHPO	66.67%	6e-23	OTHER_KO
TRINITY_DN32409_c0_g1	Protein NDRG1	NDRG1_HUMAN	98.84%	2e-54	OTHER_KO
TRINITY_DN1571_c1_g1	Probable E3 ubiquitin-protein ligase HERC4	HERC4_RAT	27.32%	3e-08	OTHER_KO	OTHER_KO
TRINITY_DN255_c1_g1	Tubby protein homolog	TUB_HUMAN	24.22%	2e-12	NO_KO_DATA
TRINITY_DN38426_c0_g1	Fructose-bisphosphate aldolase B	ALDOB_HUMAN	100%	7e-22	Metabolism|Carbohydrate metabolism|Glycolysis / Gluconeogenesis [PATH:ko00010]|fructose-bisphosphate aldolase, class I [EC:4.1.2.13]	Metabolism|Carbohydrate metabolism|Pentose phosphate pathway [PATH:ko00030]|fructose-bisphosphate aldolase, class I [EC:4.1.2.13]	Metabolism|Carbohydrate metabolism|Fructose and mannose metabolism [PATH:ko00051]|fructose-bisphosphate aldolase, class I [EC:4.1.2.13]	Metabolism|Energy metabolism|Carbon fixation in photosynthetic organisms [PATH:ko00710]|fructose-bisphosphate aldolase, class I [EC:4.1.2.13]	Metabolism|Energy metabolism|Methane metabolism [PATH:ko00680]|fructose-bisphosphate aldolase, class I [EC:4.1.2.13]	OTHER_KO	OTHER_KO	OTHER_KO	OTHER_KO
TRINITY_DN10607_c0_g1	Abnormal spindle-like microcephaly-associated protein homolog	ASPM_SHEEP	36.11%	2e-06	NO_KO_DATA
TRINITY_DN157_c1_g3	Probable 54S ribosomal protein L32, mitochondrial	RM32_SCHPO	35.09%	1e-05	OTHER_KO	OTHER_KO	OTHER_KO
TRINITY_DN1567_c1_g1	Cation/calcium exchanger 1	CCX1_ARATH	33.47%	1e-30	OTHER_KO
TRINITY_DN52718_c0_g1	Galactose-1-phosphate uridylyltransferase	GAL7_HYPJE	53.9%	1e-43	NO_KO_DATA
TRINITY_DN35522_c0_g1	LINE-1 reverse transcriptase homolog	LIN1_NYCCO	51.35%	1e-16	NO_KO_DATA
TRINITY_DN35940_c0_g1	COBW domain-containing protein 2	CBWD2_HUMAN	100%	2e-44	NO_KO_DATA
TRINITY_DN2613_c1_g1	Transcription elongation factor SPT6 homolog {ECO:0000305}	SPT61_ARATH	27.23%	9e-32	OTHER_KO	OTHER_KO
TRINITY_DN50928_c0_g1	18 kDa heat shock protein	HSP18_CLOAB	40.58%	2e-12	NO_KO_DATA
TRINITY_DN618_c0_g1	Sialate O-acetylesterase	SIAE_HUMAN	29.02%	7e-34	OTHER_KO
TRINITY_DN8479_c0_g1	Casein kinase I	KC1_TOXGO	84.62%	7e-08	NO_KO_DATA
TRINITY_DN39947_c0_g1	Ribosomal RNA large subunit methyltransferase K/L {ECO:0000255|HAMAP-Rule:MF_01858}	RLMKL_SERP5	98.53%	2e-30	OTHER_KO
TRINITY_DN274_c0_g3	Guanine nucleotide-binding protein G(o) subunit alpha	GNAO_LOCMI	42.97%	2e-96	NO_KO_DATA
TRINITY_DN2183_c2_g1	Protein NDRG3	NDRG3_PONAB	34.62%	8e-30	NO_KO_DATA
TRINITY_DN38266_c0_g1	Ras-related protein Rab-13	RAB13_RAT	98.48%	1e-40	OTHER_KO	OTHER_KO	OTHER_KO	OTHER_KO
TRINITY_DN18885_c0_g1	Zinc phosphodiesterase ELAC protein 1	RNZ1_HUMAN	33.71%	6e-47	OTHER_KO	OTHER_KO
TRINITY_DN7450_c0_g1	cGMP-dependent protein kinase, isozyme 1	KGP1_DROME	35.25%	7e-64	OTHER_KO	OTHER_KO	OTHER_KO	OTHER_KO	OTHER_KO	OTHER_KO	OTHER_KO	OTHER_KO	OTHER_KO	OTHER_KO	OTHER_KO
TRINITY_DN25548_c0_g1	Hsc70-interacting protein	F10A1_HUMAN	100%	4e-78	OTHER_KO	OTHER_KO
TRINITY_DN1538_c2_g1	Argininosuccinate lyase	ARLY_CHLRE	59.74%	0	NO_KO_DATA
TRINITY_DN4097_c0_g1	Probable serine/threonine-protein kinase drkA	DRKA_DICDI	39.11%	9e-48	NO_KO_DATA
TRINITY_DN18407_c0_g1	Aspartate aminotransferase, cytoplasmic	AATC_DAUCA	54.16%	1e-153	NO_KO_DATA
TRINITY_DN4933_c0_g1	Uncharacterized mitochondrial carrier C8C9.12c	YETC_SCHPO	41.18%	8e-51	OTHER_KO	OTHER_KO
TRINITY_DN15543_c0_g1	40S ribosomal protein S7	RS7_ICTPU	66.67%	1e-05	OTHER_KO	OTHER_KO
TRINITY_DN30531_c0_g1	ADP-ribosylation factor	ARF_VIGUN	80.7%	2e-63	NO_KO_DATA
TRINITY_DN47507_c0_g1	Threonine--tRNA ligase, cytoplasmic	SYTC_SCHPO	78.26%	1e-06	NO_KO_DATA
TRINITY_DN1831_c2_g1	UDP-N-acetylglucosamine--peptide N-acetylglucosaminyltransferase 110 kDa subunit	OGT1_MOUSE	29.27%	4e-08	Metabolism|Glycan biosynthesis and metabolism|Other types of O-glycan biosynthesis [PATH:ko00514]|protein O-GlcNAc transferase [EC:2.4.1.255]	OTHER_KO	OTHER_KO	OTHER_KO
TRINITY_DN930_c0_g1	Protein transport protein Sec61 subunit alpha	SC61A_DICDI	69.76%	0	OTHER_KO	OTHER_KO	OTHER_KO	OTHER_KO	OTHER_KO
TRINITY_DN1315_c0_g1	WD repeat-containing protein 18	WDR18_RAT	34.21%	2e-40	OTHER_KO
TRINITY_DN412_c0_g1	ADP-ribosylation factor-like protein 2-binding protein	AR2BP_BOVIN	50.89%	6e-29	OTHER_KO
TRINITY_DN39768_c0_g1	Non-reducing polyketide synthase mapC {ECO:0000303|PubMed:26751579}	MPAC_PENRF	46.23%	5e-23	NO_KO_DATA
TRINITY_DN49838_c0_g1	V-type proton ATPase subunit B	VATB_ENCCU	88.1%	7e-47	Metabolism|Energy metabolism|Oxidative phosphorylation [PATH:ko00190]|V-type H+-transporting ATPase subunit B	OTHER_KO	OTHER_KO	OTHER_KO	OTHER_KO	OTHER_KO	OTHER_KO	OTHER_KO	OTHER_KO	OTHER_KO
TRINITY_DN18630_c0_g1	60 kDa heat shock protein, mitochondrial	CH60_HUMAN	99.67%	0	OTHER_KO	OTHER_KO	OTHER_KO	OTHER_KO	OTHER_KO	OTHER_KO	OTHER_KO	OTHER_KO	OTHER_KO
TRINITY_DN44995_c0_g1	Ribosome biogenesis protein BRX1 homolog	BRX1_PONAB	98.84%	9e-57	OTHER_KO
TRINITY_DN1539_c0_g1	Ubiquitin thioesterase OTU1	OTU1_YEAST	27.13%	2e-06	OTHER_KO	OTHER_KO
TRINITY_DN47227_c0_g1	Malate dehydrogenase	MDH_KLEVA	53.97%	8e-13	NO_KO_DATA
TRINITY_DN503_c10_g1	Protein MCM10 homolog	MCM10_XENLA	26.22%	7e-11	OTHER_KO
TRINITY_DN27594_c3_g1	Putative uncharacterized protein encoded by LINC00269	CX062_HUMAN	67.74%	9e-10	NO_KO_DATA
TRINITY_DN36916_c0_g1	Zinc finger protein 552	ZN552_HUMAN	96.33%	8e-58	OTHER_KO	OTHER_KO
TRINITY_DN15790_c0_g1	Sphingolipid C9-methyltransferase 2 {ECO:0000303|PubMed:19028992}	C9MT2_GIBZE	45.22%	9e-118	OTHER_KO
TRINITY_DN554_c0_g1	HIPL2 protein	HIPL2_ARATH	31.15%	8e-80	NO_KO_DATA
TRINITY_DN21129_c1_g1	Putative uncharacterized protein encoded by LINC00269	CX062_HUMAN	75.76%	9e-25	NO_KO_DATA
TRINITY_DN10394_c0_g1	4-hydroxyphenylalkanoate adenylyltransferase	FAA29_MYCMM	31.55%	2e-76	OTHER_KO
TRINITY_DN4012_c0_g1	Regulator of G-protein signaling 1	RGS1_MOUSE	27.94%	1e-05	OTHER_KO
TRINITY_DN19269_c0_g1	LINE-1 retrotransposable element ORF2 protein	LORF2_HUMAN	75%	2e-25	NO_KO_DATA
TRINITY_DN19269_c0_g2	LINE-1 retrotransposable element ORF2 protein	LORF2_HUMAN	59.55%	5e-24	NO_KO_DATA
TRINITY_DN19269_c0_g3	LINE-1 retrotransposable element ORF2 protein	LORF2_HUMAN	65.57%	5e-16	NO_KO_DATA
TRINITY_DN48964_c0_g1	60S ribosomal protein L9-A	RL9A_SCHPO	59.69%	3e-75	OTHER_KO	OTHER_KO
TRINITY_DN50100_c0_g1	Protein bem46	BEM46_SCHPO	44.12%	1e-20	OTHER_KO
TRINITY_DN328_c4_g1	Cell division control protein 73	CDC73_YEAST	25.78%	6e-30	OTHER_KO
TRINITY_DN22509_c0_g1	Oxygen-dependent choline dehydrogenase {ECO:0000255|HAMAP-Rule:MF_00750}	BETA_PSEE4	40.35%	3e-14	Metabolism|Amino acid metabolism|Glycine, serine and threonine metabolism [PATH:ko00260]|choline dehydrogenase [EC:1.1.99.1]
TRINITY_DN9428_c7_g1	Putative uncharacterized protein encoded by LINC00596	CN165_HUMAN	74.29%	2e-09	NO_KO_DATA
TRINITY_DN6899_c0_g1	Steroid 3-ketoacyl-CoA thiolase {ECO:0000303|PubMed:25482540}	FADA5_MYCTU	41.67%	2e-87	Metabolism|Carbohydrate metabolism|Pyruvate metabolism [PATH:ko00620]|acetyl-CoA C-acetyltransferase [EC:2.3.1.9]	Metabolism|Carbohydrate metabolism|Glyoxylate and dicarboxylate metabolism [PATH:ko00630]|acetyl-CoA C-acetyltransferase [EC:2.3.1.9]	Metabolism|Carbohydrate metabolism|Propanoate metabolism [PATH:ko00640]|acetyl-CoA C-acetyltransferase [EC:2.3.1.9]	Metabolism|Carbohydrate metabolism|Butanoate metabolism [PATH:ko00650]|acetyl-CoA C-acetyltransferase [EC:2.3.1.9]	Metabolism|Energy metabolism|Carbon fixation pathways in prokaryotes [PATH:ko00720]|acetyl-CoA C-acetyltransferase [EC:2.3.1.9]	Metabolism|Lipid metabolism|Fatty acid degradation [PATH:ko00071]|acetyl-CoA C-acetyltransferase [EC:2.3.1.9]	Metabolism|Lipid metabolism|Synthesis and degradation of ketone bodies [PATH:ko00072]|acetyl-CoA C-acetyltransferase [EC:2.3.1.9]	Metabolism|Amino acid metabolism|Valine, leucine and isoleucine degradation [PATH:ko00280]|acetyl-CoA C-acetyltransferase [EC:2.3.1.9]	Metabolism|Amino acid metabolism|Lysine degradation [PATH:ko00310]|acetyl-CoA C-acetyltransferase [EC:2.3.1.9]	Metabolism|Amino acid metabolism|Tryptophan metabolism [PATH:ko00380]|acetyl-CoA C-acetyltransferase [EC:2.3.1.9]	Metabolism|Metabolism of terpenoids and polyketides|Terpenoid backbone biosynthesis [PATH:ko00900]|acetyl-CoA C-acetyltransferase [EC:2.3.1.9]	Metabolism|Xenobiotics biodegradation and metabolism|Benzoate degradation [PATH:ko00362]|acetyl-CoA C-acetyltransferase [EC:2.3.1.9]	OTHER_KO	OTHER_KO
TRINITY_DN1024_c10_g1	Peroxisome biogenesis factor 1	PEX1_DICDI	35.17%	1e-106	OTHER_KO	OTHER_KO
TRINITY_DN3712_c1_g1	Inversin	INVS_CHICK	38.83%	4e-15	OTHER_KO
TRINITY_DN39529_c0_g1	Leucine aminopeptidase 1	LAP1_NEUCR	48%	2e-12	OTHER_KO
TRINITY_DN25477_c0_g1	Prostaglandin reductase 1	PTGR1_MOUSE	41.54%	7e-24	OTHER_KO
TRINITY_DN35356_c0_g1	Zinc finger protein 618	ZN618_HUMAN	79.11%	7e-78	NO_KO_DATA
TRINITY_DN40634_c0_g1	Selenocysteine insertion sequence-binding protein 2-like	SBP2L_HUMAN	98.59%	4e-26	NO_KO_DATA
TRINITY_DN3776_c0_g1	Golgi to ER traffic protein 4 homolog {ECO:0000305}	GET4_HUMAN	31.31%	4e-35	OTHER_KO	OTHER_KO
TRINITY_DN41571_c0_g1	Isopentenyl-diphosphate Delta-isomerase	IDI1_PHARH	66.67%	2e-65	NO_KO_DATA
TRINITY_DN2450_c0_g1	Cullin-1 {ECO:0000305}	CUL1_ORYSJ	42.92%	3e-104	OTHER_KO	OTHER_KO	OTHER_KO	OTHER_KO	OTHER_KO	OTHER_KO	OTHER_KO	OTHER_KO	OTHER_KO	OTHER_KO	OTHER_KO	OTHER_KO	OTHER_KO	OTHER_KO
TRINITY_DN1771_c1_g1	Long-chain-fatty-acid--CoA ligase ACSBG2 {ECO:0000250|UniProtKB:Q5FVE4}	ACBG2_XENLA	37.82%	5e-125	Metabolism|Lipid metabolism|Fatty acid biosynthesis [PATH:ko00061]|long-chain-fatty-acid--CoA ligase ACSBG [EC:6.2.1.3]	Metabolism|Lipid metabolism|Fatty acid degradation [PATH:ko00071]|long-chain-fatty-acid--CoA ligase ACSBG [EC:6.2.1.3]	OTHER_KO	OTHER_KO	OTHER_KO
TRINITY_DN2496_c0_g1	ATP-dependent DNA helicase UvrD2	UVRD2_MYCTU	46.03%	3e-08	OTHER_KO	OTHER_KO	OTHER_KO
TRINITY_DN437_c9_g1	Transcriptional activator Myb	MYB_CHICK	34.34%	2e-28	OTHER_KO	OTHER_KO
TRINITY_DN51813_c0_g1	NEDD8-activating enzyme E1 catalytic subunit	UBA3_RAT	55.93%	9e-14	OTHER_KO	OTHER_KO
TRINITY_DN27832_c0_g1	E3 ubiquitin-protein ligase RNF213 {ECO:0000305}	RN213_HUMAN	100%	3e-82	OTHER_KO
TRINITY_DN46789_c0_g1	Eukaryotic translation initiation factor 3 subunit I {ECO:0000255|HAMAP-Rule:MF_03008}	EIF3I_PUCGT	72.22%	7e-32	OTHER_KO	OTHER_KO
TRINITY_DN2401_c0_g1	Glutathione synthetase, chloroplastic	GSHB_SOLLC	39.21%	2e-116	Metabolism|Amino acid metabolism|Cysteine and methionine metabolism [PATH:ko00270]|glutathione synthase [EC:6.3.2.3]	Metabolism|Metabolism of other amino acids|Glutathione metabolism [PATH:ko00480]|glutathione synthase [EC:6.3.2.3]	OTHER_KO	OTHER_KO
TRINITY_DN635_c0_g1	GTPase-activating protein MSB4	MSB4_YEAST	29.38%	2e-11	OTHER_KO
TRINITY_DN2401_c0_g2	NLR family CARD domain-containing protein 3	NLRC3_HUMAN	29.91%	2e-26	OTHER_KO
TRINITY_DN1690_c5_g1	Dynein heavy chain 7, axonemal	DYH7_HUMAN	48.41%	0	OTHER_KO	OTHER_KO	OTHER_KO
TRINITY_DN2246_c0_g1	Receptor homology region, transmembrane domain- and RING domain-containing protein 2	RMR2_ORYSJ	31.4%	8e-14	OTHER_KO
TRINITY_DN350_c2_g2	Phenylalanine--tRNA ligase, mitochondrial	SYFM_HUMAN	65.71%	1e-05	OTHER_KO	OTHER_KO	OTHER_KO
TRINITY_DN5894_c0_g1	Probable protein phosphatase 2C 80	P2C80_ARATH	40.09%	1e-34	OTHER_KO
TRINITY_DN3649_c0_g1	Arginine kinase	KARG_ANTJA	30.54%	2e-68	NO_KO_DATA
TRINITY_DN1697_c1_g1	Protein N-lysine methyltransferase METTL21A	MT21A_XENTR	30.35%	2e-20	OTHER_KO
TRINITY_DN2640_c0_g1	Cysteine--tRNA ligase, cytoplasmic	SYCC_MACFA	41.23%	0	NO_KO_DATA
TRINITY_DN443_c1_g1	Alpha-ketoglutarate-dependent dioxygenase alkB homolog 7, mitochondrial	ALKB7_MOUSE	36.36%	3e-13	OTHER_KO
TRINITY_DN46015_c0_g1	Acyl-CoA 6-desaturase	FADS2_PONAB	100%	2e-57	Metabolism|Lipid metabolism|alpha-Linolenic acid metabolism [PATH:ko00592]|acyl-CoA 6-desaturase (Delta-6 desaturase) [EC:1.14.19.3]	Metabolism|Lipid metabolism|Biosynthesis of unsaturated fatty acids [PATH:ko01040]|acyl-CoA 6-desaturase (Delta-6 desaturase) [EC:1.14.19.3]	OTHER_KO	OTHER_KO
TRINITY_DN29743_c0_g1	Myotubularin-related protein 2	MTMR2_HUMAN	100%	2e-59	Metabolism|Carbohydrate metabolism|Inositol phosphate metabolism [PATH:ko00562]|myotubularin-related protein 1/2 [EC:3.1.3.64 3.1.3.95]	OTHER_KO	OTHER_KO
TRINITY_DN1127_c10_g1	Vacuolar protein-sorting-associated protein 37 homolog 2	VP372_ARATH	31.94%	3e-17	OTHER_KO	OTHER_KO	OTHER_KO
TRINITY_DN43753_c0_g1	Complement C4-A	CO4A_HUMAN	98.95%	3e-56	OTHER_KO	OTHER_KO	OTHER_KO	OTHER_KO	OTHER_KO	OTHER_KO
TRINITY_DN239_c5_g1	ATP-dependent RNA helicase ded1	DED1_ASPNC	55.6%	7e-172	OTHER_KO	OTHER_KO	OTHER_KO	OTHER_KO	OTHER_KO	OTHER_KO
TRINITY_DN4980_c0_g1	Radial spoke head protein 4 homolog A	RSH4A_MOUSE	29.6%	9e-37	OTHER_KO
TRINITY_DN52613_c0_g1	Pigment epithelium-derived factor	PEDF_HUMAN	98.97%	1e-44	OTHER_KO	OTHER_KO
TRINITY_DN53010_c0_g1	Polyphosphate:AMP/ADP phosphotransferase {ECO:0000305}	PK23_MEIRD	45.07%	5e-17	Metabolism|Carbohydrate metabolism|Citrate cycle (TCA cycle) [PATH:ko00020]|malate dehydrogenase [EC:1.1.1.37]	Metabolism|Carbohydrate metabolism|Pyruvate metabolism [PATH:ko00620]|malate dehydrogenase [EC:1.1.1.37]	Metabolism|Carbohydrate metabolism|Glyoxylate and dicarboxylate metabolism [PATH:ko00630]|malate dehydrogenase [EC:1.1.1.37]	Metabolism|Energy metabolism|Carbon fixation in photosynthetic organisms [PATH:ko00710]|malate dehydrogenase [EC:1.1.1.37]	Metabolism|Amino acid metabolism|Cysteine and methionine metabolism [PATH:ko00270]|malate dehydrogenase [EC:1.1.1.37]
TRINITY_DN52865_c0_g1	LINE-1 retrotransposable element ORF2 protein	LORF2_MOUSE	70.59%	4e-09	NO_KO_DATA
TRINITY_DN4576_c0_g1	Jouberin	AHI1_HUMAN	29.96%	3e-33	OTHER_KO
TRINITY_DN46106_c0_g1	DNA-directed RNA polymerases I, II, and III subunit RPABC5	RPAB5_SCHPO	69.01%	2e-31	OTHER_KO	OTHER_KO	OTHER_KO	OTHER_KO	OTHER_KO
TRINITY_DN3187_c0_g1	ER membrane protein complex subunit 7 homolog	Y5281_DICDI	29.25%	3e-14	NO_KO_DATA
TRINITY_DN2353_c0_g1	Sensor protein GacS	GACS_PSESY	29.56%	1e-56	NO_KO_DATA
TRINITY_DN156_c1_g2	Multidrug resistance-associated protein 5	MRP5_MOUSE	34.18%	2e-162	OTHER_KO	OTHER_KO	OTHER_KO
TRINITY_DN9515_c0_g1	Probable WRKY transcription factor 19	WRK19_ARATH	36.84%	4e-06	NO_KO_DATA
TRINITY_DN1249_c0_g2	Histone-lysine N-methyltransferase, H3 lysine-4 specific	SET1_SCHPO	50.55%	1e-47	Metabolism|Amino acid metabolism|Lysine degradation [PATH:ko00310]|[histone H3]-lysine4 N-trimethyltransferase SETD1 [EC:2.1.1.354]	OTHER_KO
TRINITY_DN2678_c1_g1	Protein SUPPRESSOR OF K(+) TRANSPORT GROWTH DEFECT 1 {ECO:0000303|PubMed:17468262}	VPS4_ARATH	50.88%	6e-149	OTHER_KO	OTHER_KO	OTHER_KO
TRINITY_DN7093_c0_g1	Putative uncharacterized protein encoded by LINC00269	CX062_HUMAN	83.87%	2e-09	NO_KO_DATA
TRINITY_DN1249_c0_g1	Ribonuclease H2 subunit B	RNH2B_HUMAN	28.28%	1e-18	OTHER_KO	OTHER_KO
TRINITY_DN1930_c0_g1	ADP-ribosylation factor-like protein 13B	ARL13_CHLRE	33.19%	4e-34	OTHER_KO
TRINITY_DN5056_c1_g1	Glycosyltransferase-like domain-containing protein 1-like	GTDC1_DROME	44.35%	5e-105	NO_KO_DATA
TRINITY_DN47189_c0_g1	Putative uncharacterized protein SPANXA2-OT1	SPOT1_HUMAN	63.89%	1e-05	NO_KO_DATA
TRINITY_DN26775_c0_g1	Collagen alpha-1(V) chain	CO5A1_HUMAN	100%	4e-98	OTHER_KO	OTHER_KO
TRINITY_DN5501_c0_g1	Serine/threonine-protein kinase CBK1	CBK1_YARLI	44.02%	1e-114	OTHER_KO
TRINITY_DN483_c4_g1	Transcription factor E2f1	E2F1_DROME	36.99%	2e-06	OTHER_KO	OTHER_KO	OTHER_KO	OTHER_KO	OTHER_KO	OTHER_KO	OTHER_KO	OTHER_KO	OTHER_KO	OTHER_KO	OTHER_KO	OTHER_KO	OTHER_KO	OTHER_KO	OTHER_KO	OTHER_KO	OTHER_KO	OTHER_KO	OTHER_KO	OTHER_KO	OTHER_KO	OTHER_KO	OTHER_KO	OTHER_KO
TRINITY_DN218_c3_g2	La-related protein 4	LARP4_HUMAN	35.19%	2e-25	OTHER_KO
TRINITY_DN32619_c0_g1	Beta-lactamase domain-containing protein 2	LACT2_CAEEL	33.33%	1e-26	OTHER_KO
TRINITY_DN4584_c0_g1	Calcium-dependent protein kinase 31	CDPKV_ARATH	24.32%	3e-23	OTHER_KO	OTHER_KO	OTHER_KO
TRINITY_DN3971_c0_g1	Thioredoxin, mitochondrial	THIOM_RAT	43.88%	2e-28	OTHER_KO	OTHER_KO	OTHER_KO
TRINITY_DN9111_c0_g1	Uncharacterized protein PFD1115c	YD115_PLAF7	27.59%	3e-06	NO_KO_DATA
TRINITY_DN1717_c0_g2	AarF domain-containing kinase 1 {ECO:0000303|PubMed:31175694}	ADCK_DROME	29.18%	1e-25	OTHER_KO
TRINITY_DN875_c3_g1	Pseudouridylate synthase 7 homolog {ECO:0000305}	PUS7_BOVIN	31.99%	2e-67	OTHER_KO
TRINITY_DN20870_c1_g1	Replication-associated protein A	REPA_BPPHS	93.68%	9e-127	NO_KO_DATA
TRINITY_DN472_c2_g1	PHD and RING finger domain-containing protein 1	PHRF1_HUMAN	57.41%	4e-15	OTHER_KO
TRINITY_DN20813_c0_g1	Solute carrier family 28 member 3	S28A3_EPTST	42.88%	2e-121	NO_KO_DATA
TRINITY_DN4617_c1_g2	Transcription initiation factor TFIID subunit 8	TAF8_ARATH	23.91%	2e-06	OTHER_KO	OTHER_KO
TRINITY_DN4246_c0_g1	Fucose mutarotase	FUCM_HUMAN	36.84%	4e-22	OTHER_KO
TRINITY_DN1343_c0_g1	DNA mismatch repair protein Msh6 {ECO:0000250|UniProtKB:P54276}	MSH6_CHICK	36.01%	0	NO_KO_DATA
TRINITY_DN49847_c0_g1	HERV-H_2q24.3 provirus ancestral Env polyprotein	ENH1_HUMAN	77.33%	6e-31	NO_KO_DATA
TRINITY_DN1513_c1_g1	Homoserine kinase {ECO:0000255|HAMAP-Rule:MF_00384}	KHSE_DESHD	37.9%	3e-61	Metabolism|Amino acid metabolism|Glycine, serine and threonine metabolism [PATH:ko00260]|homoserine kinase [EC:2.7.1.39]
TRINITY_DN15845_c0_g1	Probable hemoglobin and hemoglobin-haptoglobin-binding protein 3	HGP3_HAEIN	39.74%	2e-07	OTHER_KO
TRINITY_DN1265_c0_g1	Aspartic proteinase-like protein 2	ASPL2_ARATH	20.04%	1e-09	NO_KO_DATA
TRINITY_DN11627_c1_g1	Adenylosuccinate lyase	PUR8_PSEAE	62.53%	0	Metabolism|Nucleotide metabolism|Purine metabolism [PATH:ko00230]|adenylosuccinate lyase [EC:4.3.2.2]	Metabolism|Amino acid metabolism|Alanine, aspartate and glutamate metabolism [PATH:ko00250]|adenylosuccinate lyase [EC:4.3.2.2]
TRINITY_DN113_c1_g1	Metallophosphoesterase domain-containing protein 1	MPPD1_HUMAN	37.85%	7e-60	NO_KO_DATA
TRINITY_DN2080_c0_g1	Box C/D snoRNA protein 1	BCD1_MOUSE	34.38%	8e-11	NO_KO_DATA
TRINITY_DN52982_c0_g1	Probable RNA-directed DNA polymerase from transposon X-element	RTXE_DROME	42.19%	3e-06	NO_KO_DATA
TRINITY_DN642_c1_g2	Non-canonical poly(A) RNA polymerase protein Trf4-1 {ECO:0000305}	TRF41_DROME	36.68%	7e-54	OTHER_KO	OTHER_KO	OTHER_KO
TRINITY_DN45229_c0_g1	Complement C4-B	CO4B_HUMAN	98.94%	6e-57	OTHER_KO	OTHER_KO	OTHER_KO	OTHER_KO	OTHER_KO	OTHER_KO
TRINITY_DN9324_c0_g1	Kinetochore protein Spc25	SPC25_MOUSE	29.61%	2e-16	OTHER_KO
TRINITY_DN50915_c0_g1	Integrator complex subunit 8	INT8_HUMAN	100%	4e-69	OTHER_KO
TRINITY_DN6691_c3_g1	UPF0764 protein C16orf89	CP089_HUMAN	65.82%	3e-22	NO_KO_DATA
TRINITY_DN13348_c0_g1	Transformer-2 protein homolog alpha	TRA2A_MOUSE	32.95%	2e-06	NO_KO_DATA
TRINITY_DN15601_c0_g1	60S acidic ribosomal protein P1	RLA1_ALTAL	62.73%	5e-28	NO_KO_DATA
TRINITY_DN17410_c0_g1	Alkaline ceramidase 1 {ECO:0000305}	ACER1_MOUSE	31.51%	4e-15	Metabolism|Lipid metabolism|Sphingolipid metabolism [PATH:ko00600]|alkaline ceramidase [EC:3.5.1.23]	OTHER_KO
TRINITY_DN1756_c0_g1	Histone acetyltransferase of the MYST family 2 {ECO:0000303|PubMed:17877703}	MYST2_ARATH	44.21%	3e-118	OTHER_KO
TRINITY_DN6490_c0_g1	Dihydrolipoyllysine-residue acetyltransferase component of pyruvate dehydrogenase complex	ODP2_MYCTU	34.52%	9e-23	Metabolism|Carbohydrate metabolism|Citrate cycle (TCA cycle) [PATH:ko00020]|2-oxoglutarate dehydrogenase E2 component (dihydrolipoamide succinyltransferase) [EC:2.3.1.61]	Metabolism|Amino acid metabolism|Lysine degradation [PATH:ko00310]|2-oxoglutarate dehydrogenase E2 component (dihydrolipoamide succinyltransferase) [EC:2.3.1.61]	Metabolism|Amino acid metabolism|Tryptophan metabolism [PATH:ko00380]|2-oxoglutarate dehydrogenase E2 component (dihydrolipoamide succinyltransferase) [EC:2.3.1.61]
TRINITY_DN28392_c3_g1	Replication-associated protein A	REPA_BPPHS	92.21%	2e-41	NO_KO_DATA
TRINITY_DN177_c2_g1	Protein decapping 5	DCP5_ARATH	57.14%	1e-23	OTHER_KO
TRINITY_DN18372_c0_g1	Fumarate reductase flavoprotein subunit	FRD2_SHEFN	76%	5e-06	Metabolism|Carbohydrate metabolism|Citrate cycle (TCA cycle) [PATH:ko00020]|fumarate reductase flavoprotein subunit [EC:1.3.5.4]	Metabolism|Carbohydrate metabolism|Pyruvate metabolism [PATH:ko00620]|fumarate reductase flavoprotein subunit [EC:1.3.5.4]	Metabolism|Carbohydrate metabolism|Butanoate metabolism [PATH:ko00650]|fumarate reductase flavoprotein subunit [EC:1.3.5.4]	Metabolism|Energy metabolism|Oxidative phosphorylation [PATH:ko00190]|fumarate reductase flavoprotein subunit [EC:1.3.5.4]	Metabolism|Energy metabolism|Carbon fixation pathways in prokaryotes [PATH:ko00720]|fumarate reductase flavoprotein subunit [EC:1.3.5.4]	OTHER_KO
TRINITY_DN4765_c1_g1	40S ribosomal protein S10	RS10_LUMRU	56.49%	1e-41	NO_KO_DATA
TRINITY_DN5365_c1_g2	Conserved oligomeric Golgi complex subunit 4	COG4_BOVIN	26.86%	1e-15	OTHER_KO
TRINITY_DN5923_c0_g1	Phototropin {ECO:0000305}	PHOT_CHLRE	43.8%	3e-25	NO_KO_DATA
TRINITY_DN5365_c1_g1	Transcription initiation factor TFIID subunit 11	TAF11_DICDI	35.24%	6e-19	OTHER_KO	OTHER_KO
TRINITY_DN44239_c0_g1	Fibrinogen beta chain	FIBB_HUMAN	99.3%	8e-97	OTHER_KO	OTHER_KO	OTHER_KO	OTHER_KO
TRINITY_DN1610_c0_g1	Tenascin-X {ECO:0000305}	TENX_HUMAN	28.73%	1e-09	OTHER_KO	OTHER_KO	OTHER_KO	OTHER_KO	OTHER_KO	OTHER_KO
TRINITY_DN1610_c0_g2	Tenascin-X {ECO:0000305}	TENX_HUMAN	29.69%	2e-11	OTHER_KO	OTHER_KO	OTHER_KO	OTHER_KO	OTHER_KO	OTHER_KO
TRINITY_DN41720_c0_g1	TERF1-interacting nuclear factor 2	TINF2_HUMAN	100%	2e-42	OTHER_KO
TRINITY_DN43936_c0_g1	Golgin subfamily A member 8B	GOG8B_HUMAN	100%	4e-13	NO_KO_DATA
TRINITY_DN48894_c0_g1	PARP-type zinc finger-containing protein C2A9.07c	YGI7_SCHPO	40.62%	1e-08	NO_KO_DATA
TRINITY_DN10836_c2_g1	UPF0764 protein C16orf89	CP089_HUMAN	65.57%	2e-21	NO_KO_DATA
TRINITY_DN52680_c0_g1	Phosphatidylserine decarboxylase proenzyme 3 {ECO:0000303|PubMed:19286980}	PSD3_SCHPO	44.07%	9e-13	Metabolism|Lipid metabolism|Glycerophospholipid metabolism [PATH:ko00564]|phosphatidylserine decarboxylase [EC:4.1.1.65]
TRINITY_DN17668_c0_g1	Uncharacterized WD repeat-containing protein alr2800	Y2800_NOSS1	51.24%	9e-28	NO_KO_DATA
TRINITY_DN3612_c0_g1	Probable tRNA(His) guanylyltransferase	THG1_HUMAN	49.06%	3e-89	OTHER_KO
TRINITY_DN33741_c0_g1	GTP-binding protein ypt2	YPT2_SCHPO	66.23%	2e-30	OTHER_KO	OTHER_KO	OTHER_KO	OTHER_KO	OTHER_KO	OTHER_KO	OTHER_KO	OTHER_KO	OTHER_KO
TRINITY_DN41543_c0_g1	Syntaxin-binding protein 1	STXB1_RAT	98.88%	2e-48	OTHER_KO	OTHER_KO	OTHER_KO
TRINITY_DN1908_c0_g1	Acyl-CoA dehydrogenase apdG {ECO:0000303|PubMed:17369821}	APDG_EMENI	37.15%	2e-86	OTHER_KO
TRINITY_DN44516_c0_g1	2,3-bisphosphoglycerate-dependent phosphoglycerate mutase {ECO:0000255|HAMAP-Rule:MF_01039}	GPMA_RHOPB	68.84%	1e-94	Metabolism|Carbohydrate metabolism|Glycolysis / Gluconeogenesis [PATH:ko00010]|2,3-bisphosphoglycerate-dependent phosphoglycerate mutase [EC:5.4.2.11]	Metabolism|Energy metabolism|Methane metabolism [PATH:ko00680]|2,3-bisphosphoglycerate-dependent phosphoglycerate mutase [EC:5.4.2.11]	Metabolism|Amino acid metabolism|Glycine, serine and threonine metabolism [PATH:ko00260]|2,3-bisphosphoglycerate-dependent phosphoglycerate mutase [EC:5.4.2.11]	OTHER_KO	OTHER_KO	OTHER_KO	OTHER_KO
TRINITY_DN7037_c1_g1	S-adenosylmethionine synthase	METK_ASCIM	56.6%	8e-16	NO_KO_DATA
TRINITY_DN34188_c0_g1	Gelation factor	GELA_DICDI	44.16%	8e-11	OTHER_KO	OTHER_KO	OTHER_KO	OTHER_KO	OTHER_KO	OTHER_KO
TRINITY_DN2608_c3_g1	Phosphatidylinositol 4-phosphate 5-kinase its3	ITS3_SCHPO	38.3%	2e-53	Metabolism|Carbohydrate metabolism|Inositol phosphate metabolism [PATH:ko00562]|1-phosphatidylinositol-4-phosphate 5-kinase [EC:2.7.1.68]	OTHER_KO	OTHER_KO	OTHER_KO	OTHER_KO	OTHER_KO	OTHER_KO	OTHER_KO	OTHER_KO	OTHER_KO	OTHER_KO
TRINITY_DN2795_c0_g1	Uncharacterized protein C1683.06c	YHD6_SCHPO	26.63%	3e-26	OTHER_KO
TRINITY_DN8730_c0_g1	Tumor susceptibility gene 101 protein	TS101_HUMAN	29.11%	3e-38	OTHER_KO	OTHER_KO	OTHER_KO
TRINITY_DN19373_c0_g1	40S ribosomal protein S8	RS8_CAEEL	52.45%	9e-40	OTHER_KO	OTHER_KO
TRINITY_DN24458_c1_g1	Olfactory receptor 1F12	OR1FC_HUMAN	79.31%	3e-11	NO_KO_DATA
TRINITY_DN43781_c0_g1	DNA-dependent protein kinase catalytic subunit	PRKDC_HUMAN	100%	1e-26	OTHER_KO	OTHER_KO	OTHER_KO	OTHER_KO	OTHER_KO
TRINITY_DN1647_c2_g1	Enoyl-CoA-hydratase {ECO:0000303|PubMed:11752437}	DPGD_AMYOR	37.65%	5e-44	NO_KO_DATA
TRINITY_DN45056_c0_g1	D-arabinitol 2-dehydrogenase [ribulose-forming]	ARDH_CANTR	31.67%	9e-13	NO_KO_DATA
TRINITY_DN44096_c0_g1	ATP-dependent RNA helicase DDX1	DDX1_PONAB	98.86%	7e-56	OTHER_KO	OTHER_KO
TRINITY_DN1211_c0_g1	DNA repair protein REV1	REV1_CHICK	34.4%	2e-11	OTHER_KO	OTHER_KO
TRINITY_DN43644_c0_g1	Sulfite reductase [NADPH] subunit beta	MET5_SCHPO	71.6%	9e-37	Metabolism|Energy metabolism|Sulfur metabolism [PATH:ko00920]|sulfite reductase (NADPH) hemoprotein beta-component [EC:1.8.1.2]
TRINITY_DN42393_c0_g1	Fibrillin-1 {ECO:0000303|PubMed:15221638}	FBN1_HUMAN	97.44%	4e-44	OTHER_KO	OTHER_KO
TRINITY_DN180_c0_g1	Replication stress response regulator SDE2 {ECO:0000305}	SDE2_DANRE	44.58%	2e-10	NO_KO_DATA
TRINITY_DN2777_c0_g1	Protein polyglycylase TTLL10	TTL10_RAT	26.8%	1e-23	OTHER_KO
TRINITY_DN39916_c0_g1	Vacuolar protein sorting-associated protein 11 homolog	VPS11_HUMAN	100%	2e-74	OTHER_KO	OTHER_KO
TRINITY_DN45712_c0_g1	Laminin subunit alpha-2	LAMA2_HUMAN	97.4%	8e-45	OTHER_KO	OTHER_KO	OTHER_KO	OTHER_KO	OTHER_KO	OTHER_KO	OTHER_KO	OTHER_KO	OTHER_KO	OTHER_KO	OTHER_KO	OTHER_KO
TRINITY_DN2316_c0_g2	Enhancer of polycomb homolog 2	EPC2_XENLA	28.73%	2e-07	OTHER_KO
TRINITY_DN2316_c0_g1	Leucine--tRNA ligase {ECO:0000255|HAMAP-Rule:MF_00049}	SYL_THEEB	43.55%	0	OTHER_KO	OTHER_KO	OTHER_KO	OTHER_KO
TRINITY_DN9282_c0_g1	ATP-dependent DNA helicase Q-like 4A	RQL4A_ARATH	72.41%	2e-11	OTHER_KO	OTHER_KO	OTHER_KO	OTHER_KO
TRINITY_DN48118_c0_g1	Protocadherin-15	PCD15_HUMAN	100%	3e-38	OTHER_KO	OTHER_KO
TRINITY_DN2318_c0_g2	Nuclear receptor corepressor 1	NCOR1_MOUSE	46.91%	2e-12	NO_KO_DATA
TRINITY_DN717_c0_g1	28 kDa inner dynein arm light chain, axonemal	IDLC_CHLRE	67.08%	9e-110	OTHER_KO	OTHER_KO
TRINITY_DN35968_c0_g1	Ubiquinone biosynthesis monooxygenase COQ6, mitochondrial {ECO:0000255|HAMAP-Rule:MF_03193}	COQ6_SCHPO	50.72%	2e-14	Metabolism|Metabolism of cofactors and vitamins|Ubiquinone and other terpenoid-quinone biosynthesis [PATH:ko00130]|ubiquinone biosynthesis monooxygenase Coq6 [EC:1.14.13.-]
TRINITY_DN441_c2_g4	N-alpha-acetyltransferase 30	NAA30_HUMAN	64.9%	3e-60	OTHER_KO
TRINITY_DN6233_c0_g1	Manganese-dependent ADP-ribose/CDP-alcohol diphosphatase	ADPRM_ARATH	38.34%	3e-61	Metabolism|Lipid metabolism|Glycerophospholipid metabolism [PATH:ko00564]|manganese-dependent ADP-ribose/CDP-alcohol diphosphatase [EC:3.6.1.13 3.6.1.16 3.6.1.53]	Metabolism|Nucleotide metabolism|Purine metabolism [PATH:ko00230]|manganese-dependent ADP-ribose/CDP-alcohol diphosphatase [EC:3.6.1.13 3.6.1.16 3.6.1.53]
TRINITY_DN12309_c0_g1	Tetraketide alpha-pyrone reductase 2	TKPR2_ARATH	35.56%	7e-37	NO_KO_DATA
TRINITY_DN15312_c0_g1	Uncharacterized MFS-type transporter YhjX {ECO:0000305}	YHJX_ECOLI	32.89%	8e-12	OTHER_KO
TRINITY_DN1382_c0_g1	Dol-P-Man:Man(7)GlcNAc(2)-PP-Dol alpha-1,6-mannosyltransferase	ALG12_ARATH	44.17%	6e-33	Metabolism|Glycan biosynthesis and metabolism|N-Glycan biosynthesis [PATH:ko00510]|alpha-1,6-mannosyltransferase [EC:2.4.1.260]	Metabolism|Glycan biosynthesis and metabolism|Various types of N-glycan biosynthesis [PATH:ko00513]|alpha-1,6-mannosyltransferase [EC:2.4.1.260]	OTHER_KO
TRINITY_DN34157_c0_g1	Sorting nexin-2	SNX2_HUMAN	98.8%	6e-43	OTHER_KO	OTHER_KO
TRINITY_DN52482_c0_g1	Acetyl-coenzyme A synthetase	ACSA_COPCI	59.04%	1e-27	NO_KO_DATA
TRINITY_DN52522_c0_g1	Tubulin alpha chain	TBA1_PNECA	86.73%	1e-126	NO_KO_DATA
TRINITY_DN2954_c0_g1	Protein pianissimo A	PIAA_DICDI	28.75%	4e-33	OTHER_KO
TRINITY_DN5087_c0_g1	NAD(P) transhydrogenase, mitochondrial	NNTM_MOUSE	47.01%	0	NO_KO_DATA
TRINITY_DN26869_c0_g1	Sodium-dependent phosphate transporter 1	S20A1_FELCA	26.24%	4e-06	OTHER_KO
TRINITY_DN2280_c0_g1	UPF0246 protein BAV2675 {ECO:0000255|HAMAP-Rule:MF_00652}	Y2675_BORA1	34.85%	7e-34	OTHER_KO
TRINITY_DN3684_c0_g1	Calcyphosin	CAYP1_RABIT	35.03%	1e-27	NO_KO_DATA
TRINITY_DN1545_c0_g1	Calponin homology domain-containing protein DDB_G0272472	Y2471_DICDI	24.55%	3e-06	NO_KO_DATA
TRINITY_DN106_c0_g2	3-hydroxyacyl-CoA dehydrogenase type-2	HCD2_DROME	51.02%	5e-74	Metabolism|Amino acid metabolism|Valine, leucine and isoleucine degradation [PATH:ko00280]|3-hydroxyacyl-CoA dehydrogenase / 3-hydroxy-2-methylbutyryl-CoA dehydrogenase [EC:1.1.1.35 1.1.1.178]	OTHER_KO	OTHER_KO	OTHER_KO
TRINITY_DN520_c1_g1	Dolichol kinase EVAN {ECO:0000303|PubMed:25919390}	EVN_ARATH	34.78%	1e-45	Metabolism|Glycan biosynthesis and metabolism|N-Glycan biosynthesis [PATH:ko00510]|dolichol kinase [EC:2.7.1.108]
TRINITY_DN1059_c0_g1	Probable UDP-N-acetylglucosamine--peptide N-acetylglucosaminyltransferase SEC {ECO:0000303|PubMed:16014901}	SEC_ARATH	26.25%	4e-54	Metabolism|Glycan biosynthesis and metabolism|Other types of O-glycan biosynthesis [PATH:ko00514]|protein O-GlcNAc transferase [EC:2.4.1.255]	OTHER_KO	OTHER_KO	OTHER_KO
TRINITY_DN106_c0_g1	UDP-N-acetylglucosamine--dolichyl-phosphate N-acetylglucosaminephosphotransferase	GPT_DICDI	39.87%	2e-91	NO_KO_DATA
TRINITY_DN3224_c0_g2	Probable WRKY transcription factor 19	WRK19_ARATH	43.75%	2e-42	NO_KO_DATA
TRINITY_DN36372_c0_g1	26S proteasome regulatory subunit 7	PRS7_PONAB	100%	5e-70	OTHER_KO	OTHER_KO	OTHER_KO
TRINITY_DN12198_c0_g1	Zinc finger protein 37A	ZN37A_HUMAN	92.16%	2e-28	OTHER_KO	OTHER_KO
TRINITY_DN3350_c0_g1	Radial spoke head protein 3 homolog	RSPH3_BOVIN	28.14%	7e-11	NO_KO_DATA
TRINITY_DN1739_c1_g2	Cytidine deaminase 6	CDA6_ARATH	37.74%	2e-06	Metabolism|Nucleotide metabolism|Pyrimidine metabolism [PATH:ko00240]|cytidine deaminase [EC:3.5.4.5]	Metabolism|Xenobiotics biodegradation and metabolism|Drug metabolism - other enzymes [PATH:ko00983]|cytidine deaminase [EC:3.5.4.5]
TRINITY_DN489_c0_g1	Myosin-14	MYH14_MOUSE	22.63%	6e-33	OTHER_KO	OTHER_KO	OTHER_KO	OTHER_KO
TRINITY_DN27594_c0_g1	UPF0764 protein C16orf89	CP089_HUMAN	69.23%	1e-14	NO_KO_DATA
TRINITY_DN6945_c0_g1	Uncharacterized protein YIL067C	YIG7_YEAST	22.95%	4e-14	NO_KO_DATA
TRINITY_DN46346_c0_g1	Fragile X mental retardation syndrome-related protein 1	FXR1_BOVIN	100%	1e-39	OTHER_KO	OTHER_KO
TRINITY_DN47997_c0_g1	Aladin	AAAS_HUMAN	99.23%	5e-85	OTHER_KO	OTHER_KO
TRINITY_DN19119_c0_g1	Ankyrin repeat domain-containing protein 29	ANR29_DANRE	33.06%	4e-07	NO_KO_DATA
TRINITY_DN18089_c0_g1	cAMP-dependent protein kinase catalytic subunit gamma	KAPCG_MACMU	64.71%	3e-07	NO_KO_DATA
TRINITY_DN49994_c0_g1	Trinucleotide repeat-containing gene 6A protein	TNR6A_HUMAN	100%	3e-43	OTHER_KO	OTHER_KO
TRINITY_DN34566_c0_g1	Protein farnesyltransferase subunit beta	FNTB_ARATH	56.25%	3e-10	Metabolism|Metabolism of terpenoids and polyketides|Terpenoid backbone biosynthesis [PATH:ko00900]|protein farnesyltransferase subunit beta [EC:2.5.1.58]	OTHER_KO
TRINITY_DN3000_c0_g1	SUMO-activating enzyme subunit 2	SAE2_ARATH	39.29%	4e-127	OTHER_KO	OTHER_KO
TRINITY_DN3452_c1_g1	3-hydroxypropionyl-coenzyme A dehydratase {ECO:0000303|PubMed:19429610}	HPCD_METS5	38.82%	5e-49	Metabolism|Energy metabolism|Carbon fixation pathways in prokaryotes [PATH:ko00720]|3-hydroxypropionyl-coenzyme A dehydratase [EC:4.2.1.116]
TRINITY_DN35854_c0_g1	LINE-1 retrotransposable element ORF2 protein	LORF2_HUMAN	52.08%	2e-07	NO_KO_DATA
TRINITY_DN23566_c0_g1	Integrin alpha-M	ITAM_HUMAN	30.77%	2e-11	OTHER_KO	OTHER_KO	OTHER_KO	OTHER_KO	OTHER_KO	OTHER_KO	OTHER_KO	OTHER_KO	OTHER_KO	OTHER_KO	OTHER_KO	OTHER_KO	OTHER_KO	OTHER_KO	OTHER_KO	OTHER_KO	OTHER_KO	OTHER_KO	OTHER_KO	OTHER_KO
TRINITY_DN85_c2_g1	Putative protein N-methyltransferase FAM86B1 {ECO:0000305}	F86B1_HUMAN	31.69%	1e-11	NO_KO_DATA
TRINITY_DN1127_c5_g1	Probable WRKY transcription factor 19	WRK19_ARATH	45.45%	4e-34	NO_KO_DATA
TRINITY_DN4007_c0_g1	Probable ADP-ribosylation factor GTPase-activating protein AGD14	AGD14_ARATH	35%	7e-14	NO_KO_DATA
TRINITY_DN44243_c0_g1	Hydroxymethylglutaryl-CoA synthase, cytoplasmic {ECO:0000250|UniProtKB:Q01581}	HMCS1_CRIGR	100%	1e-50	NO_KO_DATA
TRINITY_DN3216_c0_g1	Sphingosine-1-phosphate lyase	SGPL_CAEEL	36.06%	1e-59	Metabolism|Lipid metabolism|Sphingolipid metabolism [PATH:ko00600]|sphinganine-1-phosphate aldolase [EC:4.1.2.27]	OTHER_KO
TRINITY_DN127_c2_g1	Prefoldin subunit 5	PFD5_PONAB	38.78%	3e-27	OTHER_KO
TRINITY_DN156_c9_g1	Quinone oxidoreductase-like protein 1	QORL1_HUMAN	25.1%	7e-12	NO_KO_DATA
TRINITY_DN15932_c0_g1	Sarcosine dehydrogenase, mitochondrial	SARDH_RAT	75%	1e-06	Metabolism|Amino acid metabolism|Glycine, serine and threonine metabolism [PATH:ko00260]|sarcosine dehydrogenase [EC:1.5.8.3]
TRINITY_DN3297_c0_g1	Crystallin J1A	CRJ1A_TRICY	22.28%	8e-09	NO_KO_DATA
TRINITY_DN1137_c3_g1	OVARIAN TUMOR DOMAIN-containing deubiquitinating enzyme 4 {ECO:0000303|PubMed:24659992}	OTU4_ARATH	27.67%	7e-07	NO_KO_DATA
TRINITY_DN1573_c2_g1	General transcription and DNA repair factor IIH subunit TFB1-3	TFB1C_ARATH	39.23%	6e-19	OTHER_KO	OTHER_KO	OTHER_KO	OTHER_KO	OTHER_KO
TRINITY_DN51637_c0_g1	Phosphoserine aminotransferase {ECO:0000255|HAMAP-Rule:MF_00160}	SERC_VIBCH	60.71%	3e-16	Metabolism|Energy metabolism|Methane metabolism [PATH:ko00680]|phosphoserine aminotransferase [EC:2.6.1.52]	Metabolism|Amino acid metabolism|Glycine, serine and threonine metabolism [PATH:ko00260]|phosphoserine aminotransferase [EC:2.6.1.52]	Metabolism|Amino acid metabolism|Cysteine and methionine metabolism [PATH:ko00270]|phosphoserine aminotransferase [EC:2.6.1.52]	Metabolism|Metabolism of cofactors and vitamins|Vitamin B6 metabolism [PATH:ko00750]|phosphoserine aminotransferase [EC:2.6.1.52]	OTHER_KO
TRINITY_DN20081_c0_g1	Ubiquitin-conjugating enzyme E2 D1	UB2D1_RAT	53.85%	7e-17	OTHER_KO	OTHER_KO	OTHER_KO	OTHER_KO	OTHER_KO	OTHER_KO
TRINITY_DN47445_c0_g1	Mucin-4	MUC4_HUMAN	100%	3e-42	OTHER_KO
TRINITY_DN2148_c0_g1	DNA primase large subunit	PRI2_MOUSE	36.8%	6e-104	OTHER_KO	OTHER_KO
TRINITY_DN2105_c4_g1	Aromatic-L-amino-acid decarboxylase	DDC_RAT	56.14%	9e-59	Metabolism|Amino acid metabolism|Tyrosine metabolism [PATH:ko00350]|aromatic-L-amino-acid/L-tryptophan decarboxylase [EC:4.1.1.28 4.1.1.105]	Metabolism|Amino acid metabolism|Phenylalanine metabolism [PATH:ko00360]|aromatic-L-amino-acid/L-tryptophan decarboxylase [EC:4.1.1.28 4.1.1.105]	Metabolism|Amino acid metabolism|Tryptophan metabolism [PATH:ko00380]|aromatic-L-amino-acid/L-tryptophan decarboxylase [EC:4.1.1.28 4.1.1.105]	Metabolism|Biosynthesis of other secondary metabolites|Indole alkaloid biosynthesis [PATH:ko00901]|aromatic-L-amino-acid/L-tryptophan decarboxylase [EC:4.1.1.28 4.1.1.105]	Metabolism|Biosynthesis of other secondary metabolites|Isoquinoline alkaloid biosynthesis [PATH:ko00950]|aromatic-L-amino-acid/L-tryptophan decarboxylase [EC:4.1.1.28 4.1.1.105]	Metabolism|Biosynthesis of other secondary metabolites|Betalain biosynthesis [PATH:ko00965]|aromatic-L-amino-acid/L-tryptophan decarboxylase [EC:4.1.1.28 4.1.1.105]	OTHER_KO	OTHER_KO	OTHER_KO	OTHER_KO	OTHER_KO	OTHER_KO	OTHER_KO
TRINITY_DN23736_c0_g1	Hexokinase-1 {ECO:0000303|PubMed:8549830}	HXK1_SCHPO	44.9%	7e-18	Metabolism|Carbohydrate metabolism|Glycolysis / Gluconeogenesis [PATH:ko00010]|hexokinase [EC:2.7.1.1]	Metabolism|Carbohydrate metabolism|Fructose and mannose metabolism [PATH:ko00051]|hexokinase [EC:2.7.1.1]	Metabolism|Carbohydrate metabolism|Galactose metabolism [PATH:ko00052]|hexokinase [EC:2.7.1.1]	Metabolism|Carbohydrate metabolism|Starch and sucrose metabolism [PATH:ko00500]|hexokinase [EC:2.7.1.1]	Metabolism|Carbohydrate metabolism|Amino sugar and nucleotide sugar metabolism [PATH:ko00520]|hexokinase [EC:2.7.1.1]	Metabolism|Biosynthesis of other secondary metabolites|Streptomycin biosynthesis [PATH:ko00521]|hexokinase [EC:2.7.1.1]	Metabolism|Biosynthesis of other secondary metabolites|Neomycin, kanamycin and gentamicin biosynthesis [PATH:ko00524]|hexokinase [EC:2.7.1.1]	OTHER_KO	OTHER_KO	OTHER_KO	OTHER_KO	OTHER_KO	OTHER_KO	OTHER_KO
TRINITY_DN330_c14_g2	Myosin heavy chain kinase B	MHCKB_DICDI	31.71%	1e-11	OTHER_KO
TRINITY_DN6971_c1_g2	Polyubiquitin-B	UBB_BOVIN	92%	6e-127	OTHER_KO	OTHER_KO	OTHER_KO	OTHER_KO	OTHER_KO	OTHER_KO	OTHER_KO
TRINITY_DN5020_c0_g1	Phospholipase A-2-activating protein	PLAP_XENLA	26.73%	1e-69	OTHER_KO
TRINITY_DN856_c0_g1	RNA polymerase-associated protein CTR9 homolog	CTR9_MOUSE	33.07%	2e-122	OTHER_KO
TRINITY_DN1463_c0_g1	Prestalk A differentiation protein A	PADA_DICDI	23.9%	7e-11	NO_KO_DATA
TRINITY_DN131_c1_g1	Phosphatidylinositol 4-phosphate 5-kinase 1	PI5K1_ARATH	34.24%	2e-24	Metabolism|Carbohydrate metabolism|Inositol phosphate metabolism [PATH:ko00562]|1-phosphatidylinositol-4-phosphate 5-kinase [EC:2.7.1.68]	OTHER_KO	OTHER_KO	OTHER_KO	OTHER_KO	OTHER_KO	OTHER_KO	OTHER_KO	OTHER_KO	OTHER_KO	OTHER_KO
TRINITY_DN47336_c0_g1	E3 ubiquitin-protein ligase RNF14	RNF14_HUMAN	93.75%	5e-12	OTHER_KO
TRINITY_DN47968_c0_g1	Splicing factor 1	SF01_MOUSE	98.8%	4e-51	NO_KO_DATA
TRINITY_DN9107_c0_g1	MAP kinase kinase MKK1/SSP32	MKK1_YEAST	57.14%	1e-05	OTHER_KO	OTHER_KO	OTHER_KO
TRINITY_DN19991_c0_g1	Uncharacterized protein C32A11.02c	YD72_SCHPO	33.33%	8e-31	NO_KO_DATA
TRINITY_DN409_c3_g1	Endothelin-converting enzyme 1	ECE1_MOUSE	25.99%	2e-24	OTHER_KO	OTHER_KO
TRINITY_DN44928_c0_g1	Long-chain-fatty-acid--AMP ligase FadD28	FAA28_MYCMM	39.86%	5e-26	OTHER_KO
TRINITY_DN47125_c0_g1	Deoxynucleotidyltransferase terminal-interacting protein 1	TDIF1_PONAB	100%	2e-44	OTHER_KO
TRINITY_DN1963_c0_g1	Histone acetyltransferase HAC1	HAC1_ARATH	35.78%	8e-104	OTHER_KO	OTHER_KO	OTHER_KO	OTHER_KO	OTHER_KO	OTHER_KO	OTHER_KO	OTHER_KO	OTHER_KO	OTHER_KO	OTHER_KO	OTHER_KO	OTHER_KO	OTHER_KO	OTHER_KO	OTHER_KO	OTHER_KO	OTHER_KO	OTHER_KO	OTHER_KO	OTHER_KO	OTHER_KO	OTHER_KO	OTHER_KO	OTHER_KO	OTHER_KO	OTHER_KO	OTHER_KO	OTHER_KO
TRINITY_DN5150_c0_g1	Actin-histidine N-methyltransferase {ECO:0000250|UniProtKB:Q86TU7}	SETD3_PAPAN	23.57%	5e-18	NO_KO_DATA
TRINITY_DN3999_c0_g1	DNA polymerase theta {ECO:0000303|PubMed:10395804, ECO:0000303|PubMed:14576298, ECO:0000312|HGNC:HGNC:9186}	DPOLQ_HUMAN	29.33%	7e-11	OTHER_KO
TRINITY_DN1671_c0_g1	Opine dehydrogenase {ECO:0000303|PubMed:15565272}	ODH_HALDH	32.9%	5e-71	NO_KO_DATA
TRINITY_DN51614_c0_g1	Protein SLFN14 {ECO:0000305}	SLN14_HUMAN	97.3%	3e-18	NO_KO_DATA
TRINITY_DN31229_c0_g1	Immunoglobulin lambda variable 3-25 {ECO:0000303|PubMed:11872955, ECO:0000303|Ref.4}	LV325_HUMAN	93.06%	2e-41	NO_KO_DATA
TRINITY_DN52346_c0_g1	Bromodomain and WD repeat-containing protein 1	BRWD1_HUMAN	100%	2e-46	OTHER_KO
TRINITY_DN38891_c0_g1	Protein GID8 homolog {ECO:0000305}	GID8_ARATH	50.94%	1e-12	OTHER_KO
TRINITY_DN40842_c0_g1	MOB kinase activator 1A	MOB1A_RAT	77.27%	6e-47	OTHER_KO	OTHER_KO	OTHER_KO	OTHER_KO
TRINITY_DN52716_c0_g1	Elongation factor 2	EF2_MOUSE	99.04%	7e-64	OTHER_KO	OTHER_KO	OTHER_KO	OTHER_KO
TRINITY_DN458_c0_g2	Putative ankyrin repeat protein R840	YR840_MIMIV	27.35%	7e-32	NO_KO_DATA
TRINITY_DN458_c0_g1	3-oxoacyl-[acyl-carrier-protein] reductase FabG	FABG_THEMA	35.36%	1e-35	Metabolism|Lipid metabolism|Fatty acid biosynthesis [PATH:ko00061]|3-oxoacyl-[acyl-carrier protein] reductase [EC:1.1.1.100]	Metabolism|Metabolism of cofactors and vitamins|Biotin metabolism [PATH:ko00780]|3-oxoacyl-[acyl-carrier protein] reductase [EC:1.1.1.100]	Metabolism|Biosynthesis of other secondary metabolites|Prodigiosin biosynthesis [PATH:ko00333]|3-oxoacyl-[acyl-carrier protein] reductase [EC:1.1.1.100]	OTHER_KO
TRINITY_DN20384_c0_g1	Probable WRKY transcription factor 19	WRK19_ARATH	40.43%	8e-07	NO_KO_DATA
TRINITY_DN5120_c0_g2	THO complex subunit 4A	THO4A_ARATH	30.37%	2e-13	OTHER_KO	OTHER_KO	OTHER_KO	OTHER_KO	OTHER_KO	OTHER_KO
TRINITY_DN19473_c0_g1	Ribosome biogenesis protein bms1	BMS1_SCHPO	39.01%	0	OTHER_KO	OTHER_KO
TRINITY_DN4868_c0_g1	TVP38/TMEM64 family membrane protein slr0305	Y305_SYNY3	24.19%	2e-08	NO_KO_DATA
TRINITY_DN41609_c0_g1	Pre-mRNA-splicing factor cwf18	CWF18_SCHPO	28.57%	9e-07	OTHER_KO	OTHER_KO
TRINITY_DN8454_c0_g3	Cytochrome P450 704C1	C04C1_PINTA	32.18%	4e-66	NO_KO_DATA
TRINITY_DN8454_c0_g2	Phosphate-repressible phosphate permease pho-4 {ECO:0000303|PubMed:2531109}	PHO4_NEUCR	50%	2e-11	OTHER_KO
TRINITY_DN5499_c0_g1	OVARIAN TUMOR DOMAIN-containing deubiquitinating enzyme 5 {ECO:0000303|PubMed:24659992}	OTU5_ARATH	36.71%	3e-37	OTHER_KO
TRINITY_DN155_c8_g1	2-(3-amino-3-carboxypropyl)histidine synthase subunit 1 {ECO:0000305}	DPH1_HUMAN	56.31%	2e-152	OTHER_KO
TRINITY_DN38574_c0_g1	V-type proton ATPase subunit B	VATB_SCHPO	72.06%	1e-27	Metabolism|Energy metabolism|Oxidative phosphorylation [PATH:ko00190]|V-type H+-transporting ATPase subunit B	OTHER_KO	OTHER_KO	OTHER_KO	OTHER_KO	OTHER_KO	OTHER_KO	OTHER_KO	OTHER_KO	OTHER_KO
TRINITY_DN17237_c0_g1	SDO1-like protein C21C3.19	SDO1L_SCHPO	34.74%	2e-10	NO_KO_DATA
TRINITY_DN50547_c0_g1	Transforming protein Myb	MYB_AVIMB	37.5%	2e-12	NO_KO_DATA
TRINITY_DN316_c0_g1	Hepatocyte growth factor-regulated tyrosine kinase substrate	HGS_BOVIN	42.86%	6e-07	OTHER_KO	OTHER_KO	OTHER_KO
TRINITY_DN53178_c0_g1	Thrombospondin type-1 domain-containing protein 4	THSD4_HUMAN	94.59%	9e-16	OTHER_KO
TRINITY_DN44093_c0_g1	CD63 antigen	CD63_RABIT	33.83%	2e-08	OTHER_KO	OTHER_KO	OTHER_KO	OTHER_KO
TRINITY_DN36608_c0_g1	Retinoic acid-induced protein 1	RAI1_HUMAN	97.53%	4e-33	OTHER_KO
TRINITY_DN38889_c0_g1	Leucine-rich repeat-containing protein 37A3	L37A3_HUMAN	93.65%	1e-116	NO_KO_DATA
TRINITY_DN5049_c1_g1	Peptidyl-prolyl cis-trans isomerase B	PPIB_DICDI	68.53%	1e-92	OTHER_KO
TRINITY_DN4844_c0_g1	Unconventional myosin-X	MYO10_BOVIN	27.65%	9e-65	OTHER_KO	OTHER_KO	OTHER_KO
TRINITY_DN25657_c0_g1	Platelet-derived growth factor D	PDGFD_HUMAN	100%	2e-80	OTHER_KO	OTHER_KO	OTHER_KO	OTHER_KO	OTHER_KO	OTHER_KO	OTHER_KO	OTHER_KO	OTHER_KO	OTHER_KO	OTHER_KO	OTHER_KO	OTHER_KO
TRINITY_DN41165_c0_g1	Lysine-specific demethylase 3A	KDM3A_HUMAN	97.96%	3e-26	OTHER_KO	OTHER_KO
[truncated: 11,378 more rows]
[truncated: 74 more columns]
